# Supplementary material for: Deciphering genome-wide transcriptomic changes in grapevines heavily infested by spotted lanternflies
Source: Front Insect Sci. 2022 Aug 25;2:971221. doi: 10.3389/finsc.2022.971221 (PMC10926465; doi:10.3389/finsc.2022.971221)
Supplement: Supplementary Figure 1 — Scatter plots for each replicate of the treatments (A): Control, (B): SLF. No replicate showed any abnormal distribution of gene expression for the pairwise comparison. [file DataSheet_1.zip]

Archive with 27 entries (26 files):
- Supplementary Material/
- Supplementary Material/Supplementary Table 11.xlsx
- __MACOSX/Supplementary Material/._Supplementary Table 11.xlsx
- Supplementary Material/Supplementary Table 7.xlsx
- __MACOSX/Supplementary Material/._Supplementary Table 7.xlsx
- Supplementary Material/Supplementary Table 6.xlsx
- __MACOSX/Supplementary Material/._Supplementary Table 6.xlsx
- Supplementary Material/Supplementary Table 10.xlsx
- __MACOSX/Supplementary Material/._Supplementary Table 10.xlsx
- Supplementary Material/Supplementary Table 1.xlsx
- __MACOSX/Supplementary Material/._Supplementary Table 1.xlsx
- Supplementary Material/Supplementary Table 3.xlsx
- __MACOSX/Supplementary Material/._Supplementary Table 3.xlsx
- Supplementary Material/Supplementary Table 2.xlsx
- __MACOSX/Supplementary Material/._Supplementary Table 2.xlsx
- Supplementary Material/Supplementary Figure 1.tif
- __MACOSX/Supplementary Material/._Supplementary Figure 1.tif
- Supplementary Material/Supplementary Table 9.xlsx
- __MACOSX/Supplementary Material/._Supplementary Table 9.xlsx
- Supplementary Material/Supplementary Table 5.xlsx
- __MACOSX/Supplementary Material/._Supplementary Table 5.xlsx
- Supplementary Material/Supplementary Figure 2.tif
- __MACOSX/Supplementary Material/._Supplementary Figure 2.tif
- Supplementary Material/Supplementary Table 4.xlsx
- __MACOSX/Supplementary Material/._Supplementary Table 4.xlsx
- Supplementary Material/Supplementary Table 8.xlsx
- __MACOSX/Supplementary Material/._Supplementary Table 8.xlsx
