# Supplementary material for: Deciphering genome-wide transcriptomic changes in grapevines heavily infested by spotted lanternflies
Source: Front Insect Sci. 2022 Aug 25;2:971221. doi: 10.3389/finsc.2022.971221 (PMC10926465; doi:10.3389/finsc.2022.971221)
Supplement: Supplementary Figure 1 — Scatter plots for each replicate of the treatments (A): Control, (B): SLF. No replicate showed any abnormal distribution of gene expression for the pairwise comparison. [file DataSheet_1.zip › Supplementary Material/Supplementary Table 11.xlsx]

## Sheet: Genes_SLFvsTocai
V3.Gene.ID	baseMean	log2FoldChange	lfcSE	stat	pvalue	padj	Functional.annotation	Functionnal.category	Best.arabidopsis.match
Vitvi04g01334	4804.25	1.58135	0.203635	7.76558	8.13e-15	2.9e-13	1,4-beta-mannan endohydrolase	Metabolism.Primary metabolism.Carbohydrate metabolism.Monosaccharide metabolism.Fructose and mannose metabolism	AT5G66460
Vitvi02g00288	2426.79	3.63846	0.373442	9.74304	1.98e-22	1.71e-20	2-oxoglutarate-dependent dioxygenase	Metabolism.Cellular metabolism.Oxidation reduction	AT1G63310
Vitvi17g00234	2097.7	1.51401	0.185412	8.16561	3.2e-16	1.39e-14	ABA glucosidase	Signaling.Hormone Signaling.ABA Signaling.ABA metabolism.ABA biosynthesis	AT3G18080
Vitvi01g00979	3868.59	2.27783	0.313259	7.27139	3.56e-13	1.02e-11	ABA-responsive protein (HVA22c)	Signaling.Hormone Signaling.ABA Signaling.ABA-mediated Signaling pathway	AT1G74520
Vitvi12g00015	152.897	3.11435	0.681335	4.57096	4.85e-06	3.69e-05	ABA-responsive protein HVA22F	Signaling.Hormone Signaling.ABA Signaling.ABA-mediated Signaling pathway	AT2G42820
Vitvi02g00695	169.467	2.68336	0.388372	6.90926	4.87e-12	1.16e-10	Abscisic acid receptor PYL1 RCAR12	Signaling.Hormone Signaling.ABA Signaling.ABA-mediated Signaling pathway	AT5G46790
Vitvi08g00768	812.753	1.07994	0.248892	4.339	1.43e-05	9.7e-05	Abscisic acid receptor PYL4 RCAR10	Signaling.Hormone Signaling.ABA Signaling.ABA-mediated Signaling pathway	AT2G38310
Vitvi14g02043	174.605	1.2061	0.32009	3.768	0.000164562	0.000841471	Ac-CoA carboxylase	Metabolism.Primary metabolism.Lipid metabolism.Fatty acid metabolism.Fatty acid biosynthesis	AT5G15530
Vitvi01g01748	164.226	2.39752	0.503736	4.75949	1.94e-06	1.62e-05	ACP4 (Acyl carrier protein 4)	Transport overview.Primary Active Transporters.Oxidoreduction-driven transporters.Proton-translocating NADH Dehydrogenase	AT4G25050
Vitvi06g00210	135.094	3.48515	1.4123	2.46772	0.0135978	0.0377779	Aldehyde dehydrogenase 3B1	Metabolism.Primary metabolism.Carbohydrate metabolism.Glycolysis Gluconeogenesis	AT4G36250
Vitvi12g02356	19208.7	1.16189	0.370918	3.13247	0.00173343	0.0065606	Allergenic protein Pt2L4	Unclassified
Vitvi17g01251	2465.73	7.38293	0.426146	17.3249	3.05e-67	1.07e-63	Alpha-expansin 1 precursor	Signaling.Hormone Signaling.Auxin Signaling.Auxin-mediated Signaling pathway	AT1G26770
Vitvi13g00309	1763.55	6.31683	0.63405	9.96267	2.22e-23	2.1e-21	Alpha-expansin 6 precursor	Signaling.Hormone Signaling.Auxin Signaling.Auxin-mediated Signaling pathway	AT2G39700
Vitvi13g00824	1723.04	3.72277	0.342035	10.8842	1.37e-27	2.1e-25	Ankyrin	Diverse functions.Gene family with diverse functions.Ankyrin domain family	AT3G18670
Vitvi11g00145	49.1019	2.58533	0.959638	2.69407	0.00705852	0.0218996	Anthocyanidin-3-glucoside rhamnosyltransferase	Metabolism.Secondary metabolism.Phenylpropanoid metabolism.Flavonoid metabolism.Flavonoid biosynthesis.Anthocyanin biosynthesis.Anthocyanin-glycoside biosynthesis	AT5G49690
Vitvi04g00307	7.57766	6.17731	2.05012	3.01315	0.0025855	0.00923892	Aquaporin TIP4;1	Transport overview.Channels and pores.a-Type channels.Major Intrinsic Protein	AT2G25810
Vitvi04g00517	570.987	3.7588	0.489978	7.67136	1.7e-14	5.85e-13	Armadillo/beta-catenin repeat	Unknown	AT4G31890
Vitvi02g00301	233.057	2.34303	0.726921	3.22323	0.00126756	0.00499593	Arsenite transport protein (ArsB)	Transport overview.Electrochemical Potential-driven Transporters.Porters.Arsenite-Antimonite Efflux	AT1G02260
Vitvi18g00510	8874.75	9.10146	0.818092	11.1252	9.46e-29	1.59e-26	Aspartic proteinase nepenthesin-1 precursor	Metabolism.Primary metabolism.Protein metabolism and modification.Proteolysis.Peptidase-mediated proteolysis	AT1G09750
Vitvi08g01384	637.863	4.83168	0.33605	14.3778	7.13e-47	6.72e-44	Aspartyl protease	Metabolism.Primary metabolism.Protein metabolism and modification.Proteolysis.Peptidase-mediated proteolysis	AT3G52500
Vitvi10g00246	950.8	4.36739	0.425617	10.2613	1.05e-24	1.21e-22	ATFP3 (Arabidopsis thaliana farnesylated protein 3	Unclear
Vitvi04g00160	36.2012	4.21029	0.947885	4.44178	8.92e-06	6.38e-05	ATMYB66/WER/WER1 (WEREWOLF 1)	Cellular process.Cell growth and death	AT5G14750
Vitvi17g00822	104.72	3.08777	0.834679	3.69935	0.00021615	0.00106829	ATMYB66/WER/WER1 (WEREWOLF 1)	Cellular process.Cell growth and death	AT5G14750
Vitvi05g00402	380.848	4.02305	0.789163	5.09787	3.43e-07	3.41e-06	AWPM-19 membrane	Signaling.Hormone Signaling.ABA Signaling.ABA-mediated Signaling pathway	AT5G18970
Vitvi14g00277	3501.98	1.4713	0.222985	6.59822	4.16e-11	8.53e-10	Basic helix-loop-helix (bHLH) family	Regulation overview.Regulation of gene expression.Regulation of transcription.Transcription factor.bHLH family transcription factor	AT1G72210
Vitvi19g00147	27.096	5.07596	1.14494	4.43336	9.28e-06	6.6e-05	BZIP transcription factor	Regulation overview.Regulation of gene expression.Regulation of transcription.Transcription factor.bZIP family transcription factor	AT3G58120
Vitvi19g01926	214.089	6.93409	1.4418	4.80933	1.51e-06	1.3e-05	Calcium-binding EF-hand	Unknown	AT5G54490
Vitvi06g00639	1677.57	9.96195	1.10285	9.03293	1.67e-19	1.05e-17	Calcium/proton exchanger CAX3	Transport overview.Electrochemical Potential-driven Transporters.Porters.Ca2+:Cation Antiporter	AT3G51860
Vitvi17g00560	759.998	1.98374	0.188872	10.5031	8.36e-26	1.07e-23	Calmodulin binding IQD31 (IQ-domain 31)	Signaling.Signaling pathway.Calcium sensors and Signaling	AT1G74690
Vitvi04g01520	1332.35	1.12528	0.182792	6.15606	7.46e-10	1.25e-08	Cellular retinaldehyde-binding/triple function, C-terminal	Unknown	AT4G35750
Vitvi02g01341	344.958	2.00312	0.758148	2.64213	0.00823867	0.0248862	Cellulose synthase CSLG3	Cellular process.Cellular component organization and biogenesis.Cell wall organization and biogenesis.Cell wall metabolism.Cell wall biosynthesis.Cellulose biosynthesis	AT4G23990
Vitvi03g01759	716.371	10.227	1.13473	9.01277	2.01e-19	1.25e-17	Copper transporter 2	Transport overview.Channels and pores.a-Type channels.Copper Transporter
Vitvi14g00250	77.8079	3.66161	0.766819	4.77507	1.8e-06	1.51e-05	CYCP4;1 (cyclin p4;1)	Cellular process.Cell growth and death	AT3G05327
Vitvi19g01028	8.91625	6.4117	1.66657	3.84724	0.000119457	0.000637409	CYP72A59	Metabolism.Secondary metabolism.Terpenoid metabolism.Monoterpenoid metabolism.Monoterpenoid biosynthesis	AT3G14680
Vitvi01g00612	4.15008	5.31252	1.91974	2.76732	0.00565191	0.0181105	CYP86A2	Metabolism.Cellular metabolism.Oxidation reduction.Cytochrome P450 oxidoreductase	AT1G24540
Vitvi10g00567	18.645	2.54379	1.00062	2.54223	0.0110148	0.0317272	Cysteine protease RCR3	Response to stimulus.Stress response.Biotic stress response.Plant-pathogen interaction	AT5G45890
Vitvi18g00687	2978.6	1.76955	0.281744	6.28069	3.37e-10	5.97e-09	Cytochrome b5 DIF-F	Unclear	AT5G48810
Vitvi01g00532	806.428	3.22274	0.374492	8.60563	7.59e-18	3.92e-16	Cytochrome B561	Transport overview.Transmembrane Electron Carriers.Transmembrane 1-electron transfer carriers.Eukaryotic Cytochrome b561	AT1G14730
Vitvi03g00415	296.291	2.19591	0.762861	2.87851	0.00399553	0.0134495	Cytochrome b6f complex subunit (petM)	Metabolism.Primary metabolism.Generation of metabolite precursors and energy.Photosynthesis.Photosynthetic-chain phosphorylation	AT2G26500
Vitvi10g00039	621.218	2.45251	0.434352	5.64637	1.64e-08	2.15e-07	Dalcochinin 8'-O-beta-glucoside beta-glucosidase	Unclassified	AT1G61820
Vitvi08g01264	40.1223	3.09021	0.952129	3.24558	0.00117212	0.00466433	DC1 domain-containing protein	Unknown	AT2G37800
Vitvi08g02355	277.228	1.00562	0.329442	3.0525	0.0022694	0.0082689	Dirigent pDIR3	Response to stimulus.Stress response.Biotic stress response	AT1G58170
Vitvi17g00809	2867.18	3.45608	0.28066	12.3141	7.61e-35	2.36e-32	Dof zinc finger protein DOF5.6	Regulation overview.Regulation of gene expression.Regulation of transcription.Transcription factor.C2C2-DOF family transcription factor	AT5G62940
Vitvi09g00050	2470.75	1.98109	0.520097	3.80907	0.000139488	0.000728754	Dormancy/auxin associated protein	Signaling.Hormone Signaling.Auxin Signaling.Auxin-mediated Signaling pathway	AT1G54070
Vitvi01g00466	704.797	2.07323	0.260376	7.96246	1.69e-15	6.63e-14	Dynein light subunit lc6, flagellar outer arm	Cellular process.Cellular component organization and biogenesis.Cytoskeleton organization and biogenesis.Microtubule organization and biogenesis.Microtubule-driven movement	AT1G23220
Vitvi09g00817	167.35	3.67943	0.39967	9.20618	3.38e-20	2.26e-18	EREBP-4	Signaling.Hormone Signaling.Ethylene Signaling.Ethylene-mediated Signaling pathway	AT1G80690
Vitvi09g00834	357.696	2.09491	0.406149	5.158	2.5e-07	2.57e-06	Ethylene-responsive transcription factor ERF003	Signaling.Hormone Signaling.Ethylene Signaling.Ethylene-mediated Signaling pathway	AT5G25190
Vitvi01g01030	4887.69	3.02042	0.570316	5.29604	1.18e-07	1.3e-06	Expansin [Vitis labrusca x Vitis vinifera] EXPA15	Signaling.Hormone Signaling.Auxin Signaling.Auxin-mediated Signaling pathway	AT1G26770
Vitvi18g00720	3930.59	1.33746	0.238361	5.61104	2.01e-08	2.6e-07	F-box protein GID2	Metabolism.Primary metabolism.Protein metabolism and modification.Proteolysis.cytoplasmic and nuclear protein degradation.Ubiquitin-mediated proteolysis
Vitvi19g00682	109.427	1.90765	0.508024	3.75505	0.000173309	0.000879777	fasciclin arabinogalactan-protein (FLA1)	Cellular process.Cellular component organization and biogenesis.Cell wall organization and biogenesis.Cell wall structural protein	AT5G55730
Vitvi05g00505	275.931	2.17845	0.534954	4.07222	4.66e-05	0.000276641	ferredoxin	Metabolism.Primary metabolism.Generation of metabolite precursors and energy.Photosynthesis.Photosynthetic-chain phosphorylation	AT4G14890
Vitvi04g00164	1244.56	1.3545	0.374994	3.61207	0.00030376	0.00144398	ferredoxin-related	Metabolism.Primary metabolism.Generation of metabolite precursors and energy.Photosynthesis.Photosynthetic-chain phosphorylation	AT1G02180
Vitvi15g00500	237.068	3.66762	0.429014	8.54895	1.24e-17	6.33e-16	ferredoxin-related	Metabolism.Primary metabolism.Generation of metabolite precursors and energy.Photosynthesis.Photosynthetic-chain phosphorylation	AT1G02180
Vitvi00g01102	160.659	4.77101	0.690637	6.90813	4.91e-12	1.16e-10	fimbrin 1	Cellular process.Cellular component organization and biogenesis.Cytoskeleton organization and biogenesis.Actin organization and biogenesis	AT5G48460
Vitvi08g01686	204.975	1.68274	0.370195	4.54554	5.48e-06	4.11e-05	GASA like	Signaling.Hormone Signaling.Gibberellic acid Signaling.Gibberellic acid-mediated Signaling pathway	AT1G74670
Vitvi17g00601	66.5944	5.67203	0.930193	6.09769	1.08e-09	1.76e-08	GASA like	Signaling.Hormone Signaling.Gibberellic acid Signaling.Gibberellic acid-mediated Signaling pathway	AT1G74670
Vitvi18g01691	152.161	1.75947	0.450294	3.90737	9.33e-05	0.000513047	GASA like	Signaling.Hormone Signaling.Gibberellic acid Signaling.Gibberellic acid-mediated Signaling pathway	AT1G22690
Vitvi14g00471	4543.98	1.55092	0.237387	6.53329	6.43e-11	1.27e-09	GDP-mannose 3,5-epimerase 1	Metabolism.Primary metabolism.Organic acid metabolism.Ascorbate and aldarate metabolism	AT5G28840
Vitvi15g01124	2424.02	1.57163	0.185493	8.47272	2.4e-17	1.19e-15	GLABRA 3	Cellular process.Cell growth and death	AT5G41315
Vitvi05g01080	123.679	3.83796	0.664788	5.77321	7.78e-09	1.09e-07	Glucan endo-1,3-beta-glucosidase 4 precursor	Metabolism.Primary metabolism.Carbohydrate metabolism.Polysaccharide metabolism.Starch and sucrose metabolism	AT4G13600
Vitvi03g01300	779.353	4.24462	0.399344	10.629	2.18e-26	2.91e-24	Glucan endo-1,3-beta-glucosidase precursor	Metabolism.Primary metabolism.Carbohydrate metabolism.Polysaccharide metabolism.Starch and sucrose metabolism	AT1G79480
Vitvi16g01499	439.614	1.35688	0.326075	4.16126	3.16e-05	0.000196433	Glutathione S-transferase 8 GSTU8	Metabolism.Primary metabolism.Coenzyme and prosthetic group metabolism.Peptide derived compounds biosynthesis.Glutathione metabolism	AT3G09270
Vitvi07g01240	437.515	1.03582	0.316234	3.27548	0.00105484	0.00426194	Glycosyl hydrolase family 20 protein	Metabolism.Primary metabolism.Carbohydrate metabolism.Carbohydrate catabolism	AT1G65590
Vitvi02g01215	23.3492	3.91158	1.35445	2.88794	0.00387779	0.0131035	Glycosyl transferase family 1 protein	Metabolism.Primary metabolism.Carbohydrate metabolism	AT4G19460
Vitvi02g00147	443.052	3.10126	0.439161	7.06178	1.64e-12	4.24e-11	Harpin-induced 1	Response to stimulus.Stress response.Biotic stress response.Virus stress response	AT4G23930
Vitvi06g01821	465.012	4.07387	0.538906	7.55951	4.05e-14	1.33e-12	Heat shock HSP20 family protein	Metabolism.Primary metabolism.Protein metabolism and modification.Protein folding.Chaperone-mediated protein folding.HSP-mediated protein folding
Vitvi08g00161	211.388	4.0937	0.606487	6.74985	1.48e-11	3.24e-10	Heat shock HSP20 family protein	Metabolism.Primary metabolism.Protein metabolism and modification.Protein folding.Chaperone-mediated protein folding.HSP-mediated protein folding
Vitvi14g00270	1189.02	3.23844	0.274237	11.8089	3.51e-32	8.79e-30	Heavy-metal-associated domain-containing protein	Unclear	AT3G06130
Vitvi06g00175	390.636	4.7633	0.583402	8.16469	3.22e-16	1.39e-14	Histone H3	Cellular process.Cellular component organization and biogenesis.Nucleus.Chromosome organization and biogenesis.Chromatin assembly	AT5G65360
Vitvi13g00276	706.661	2.38304	0.299365	7.96031	1.72e-15	6.72e-14	Histone H4	Cellular process.Cellular component organization and biogenesis.Nucleus.Chromosome organization and biogenesis.Chromatin assembly	AT5G59970
Vitvi18g00448	944.636	1.77702	0.261661	6.79132	1.11e-11	2.49e-10	Homeobox-leucine zipper protein ATHB-6	Signaling.Hormone Signaling.ABA Signaling.ABA-mediated Signaling pathway	AT2G22430
Vitvi10g01773	178.137	2.58193	0.469523	5.49905	3.82e-08	4.64e-07	Homeobox-leucine zipper protein HB52	Regulation overview.Regulation of gene expression.Regulation of transcription.Transcription factor.Homeobox domain family transcription factor
Vitvi11g01235	550.497	1.33491	0.500217	2.66865	0.00761565	0.0232981	IAA33	Signaling.Hormone Signaling.Auxin Signaling.Auxin-mediated Signaling pathway	AT5G57420
Vitvi06g00715	193.549	2.05951	0.489214	4.20984	2.56e-05	0.000162104	Indole-3-acetate beta-glucosyltransferase	Signaling.Hormone Signaling.Auxin Signaling.Auxin metabolism.Auxin inactivation by conjugation	AT2G30150
Vitvi05g00349	148.218	2.76525	0.510901	5.41249	6.22e-08	7.19e-07	Integral membrane family protein UPF0497	Unknown	AT4G15630
Vitvi16g01795	3434.32	7.0106	0.610438	11.4845	1.58e-30	3.25e-28	Invertase/pectin methylesterase inhibitor	Cellular process.Cellular component organization and biogenesis.Cell wall organization and biogenesis	AT5G62360
Vitvi18g00979	1453.31	1.40099	0.264474	5.29726	1.18e-07	1.29e-06	Isoflavone reductase protein 4	Metabolism.Secondary metabolism.Phenylpropanoid metabolism.Flavonoid metabolism.Isoflavonoid metabolism.Isoflavonoid biosynthesis	AT1G75280
Vitvi18g02369	96.8387	2.18856	0.866303	2.52632	0.0115264	0.0329523	Isopentenyltransferase 1	Signaling.Hormone Signaling.Cytokinin Signaling.Cytokinin metabolism.Cytokinin biosynthesis	AT1G25410
Vitvi01g00989	507.137	3.60422	0.485298	7.42681	1.11e-13	3.41e-12	Kinase	Signaling.Signaling pathway.Protein kinase
Vitvi06g00383	701.085	3.1356	0.248343	12.6261	1.52e-36	5.24e-34	Kinesin motor protein	Cellular process.Cellular component organization and biogenesis.Cytoskeleton organization and biogenesis.Microtubule organization and biogenesis.Microtubule-driven movement	AT3G45850
Vitvi04g01424	1526.37	5.64921	0.554919	10.1802	2.43e-24	2.66e-22	Lactoylglutathione lyase	Metabolism.Primary metabolism.Carbohydrate metabolism.Monosaccharide metabolism.Pyruvate metabolism	AT1G80160
Vitvi19g01589	748.23	5.49748	1.38888	3.95822	7.55e-05	0.00042404	Lateral organ boundaries protein 4	Regulation overview.Regulation of gene expression.Regulation of transcription.Transcription factor.AS2 family transcription factor	AT1G31320
Vitvi12g02681	15.1474	7.17757	1.28213	5.59818	2.17e-08	2.77e-07	Leucine Rich Repeat receptor-like kinase	Signaling.Signaling pathway.Protein kinase	AT4G08850
Vitvi12g02485	14434	1.27621	0.335462	3.80433	0.000142186	0.000741328	LHCB2.1 (Photosystem II light harvesting complex gene 2.1)	Metabolism.Primary metabolism.Generation of metabolite precursors and energy.Photosynthesis.Antenna proteins	AT2G05100
Vitvi10g00740	3388.47	2.812	0.313568	8.96773	3.03e-19	1.84e-17	LHCII type I CAB-1	Metabolism.Primary metabolism.Generation of metabolite precursors and energy.Photosynthesis.Antenna proteins	AT1G29930
Vitvi19g00298	2261.28	3.43266	0.481641	7.12701	1.03e-12	2.73e-11	LHCII type III, chloroplast precursor	Metabolism.Primary metabolism.Generation of metabolite precursors and energy.Photosynthesis.Antenna proteins	AT5G54270
Vitvi18g00743	8502.12	5.86195	0.249974	23.4502	1.31e-121	3.22e-117	LRX1 (leucine-rich repeat/extensin 1)	Cellular process.Cellular component organization and biogenesis.Cell wall organization and biogenesis.Cell wall structural protein	AT4G06744
Vitvi07g01679	311.711	5.31213	0.638624	8.31809	8.94e-17	4.14e-15	Microtubule end binding protein 1 (EB1)	Cellular process.Cellular component organization and biogenesis.Cytoskeleton organization and biogenesis.Microtubule organization and biogenesis.Microtubule-driven movement	AT5G67270
Vitvi01g00401	1021.05	1.05496	0.260829	4.04464	5.24e-05	0.000306785	Myb domain protein 4	Regulation overview.Regulation of gene expression.Regulation of transcription.Transcription factor.MYB family transcription factor	AT4G38620
Vitvi01g00867	2320.43	1.19076	0.233414	5.1015	3.37e-07	3.35e-06	Myb family	Regulation overview.Regulation of gene expression.Regulation of transcription.Transcription factor.MYB-related family transcription factor	AT1G70000
Vitvi13g00145	225.37	3.08444	0.478196	6.45017	1.12e-10	2.12e-09	Myosin heavy chain	Cellular process.Cellular component organization and biogenesis.Cytoskeleton organization and biogenesis.Myosin-driven movement	AT2G40480
Vitvi02g00673	1055.64	4.17585	0.268002	15.5814	9.74e-55	1.41e-51	NAC domain-containing protein 71	Regulation overview.Regulation of gene expression.Regulation of transcription.Transcription factor.NAC family transcription factor	AT4G17980
Vitvi14g01294	1023.79	1.46074	0.225724	6.47134	9.71e-11	1.86e-09	NIK1 (NSP- interacting kinase 1)	Signaling.Signaling pathway.Protein kinase	AT5G16000
Vitvi01g00567	776.455	1.47032	0.227084	6.47479	9.49e-11	1.82e-09	No hit	No hit
Vitvi01g00639	39.4183	2.66685	0.996196	2.67703	0.00742774	0.0228057	No hit	No hit
Vitvi05g02122	17073	4.96431	0.803895	6.17532	6.6e-10	1.12e-08	No hit	No hit
Vitvi07g02244	1688.42	2.08309	0.328148	6.34801	2.18e-10	3.97e-09	No hit	No hit
Vitvi07g03060	7041.52	3.38578	0.591581	5.72327	1.04e-08	1.42e-07	No hit	No hit
Vitvi10g00787	354.465	5.28925	0.736249	7.18404	6.77e-13	1.83e-11	No hit	No hit
Vitvi10g00788	593.816	4.72809	0.583872	8.09782	5.6e-16	2.34e-14	No hit	No hit
Vitvi10g01852	277.604	4.38281	0.704587	6.2204	4.96e-10	8.55e-09	No hit	No hit
Vitvi10g01854	292.922	4.12862	0.601867	6.85968	6.9e-12	1.6e-10	No hit	No hit
Vitvi10g01859	908.894	3.86032	0.392656	9.83131	8.25e-23	7.44e-21	No hit	No hit
Vitvi10g01970	518.153	1.26132	0.291723	4.3237	1.53e-05	0.000103281	No hit	No hit
Vitvi10g02301	5.6523	5.75492	2.12593	2.70701	0.00678921	0.021182	No hit	No hit
Vitvi12g00262	4759.49	5.03206	0.527422	9.54086	1.42e-21	1.12e-19	No hit	No hit
Vitvi12g02375	3937.61	2.40704	0.275569	8.73483	2.44e-18	1.34e-16	No hit	No hit
Vitvi13g02488	2526	1.52767	0.327563	4.66375	3.11e-06	2.48e-05	No hit	No hit
Vitvi14g02893	19203.2	8.14274	0.553063	14.723	4.59e-49	5.36e-46	No hit	No hit
Vitvi14g02894	14774.6	2.99286	0.278397	10.7503	5.91e-27	8.73e-25	No hit	No hit
Vitvi14g02923	5716.45	1.396	0.237613	5.8751	4.23e-09	6.19e-08	No hit	No hit
Vitvi16g01191	697.989	1.60725	0.273834	5.86943	4.37e-09	6.39e-08	No hit	No hit
Vitvi17g00400	114.237	3.07906	0.914695	3.36621	0.000762085	0.0032213	No hit	No hit
Vitvi17g01409	3347.97	1.62916	0.28448	5.72681	1.02e-08	1.39e-07	No hit	No hit
Vitvi17g01455	147.488	3.27241	0.827545	3.95436	7.67e-05	0.000430347	No hit	No hit
Vitvi19g01861	3128.55	1.44664	0.284178	5.09061	3.57e-07	3.53e-06	No hit	No hit
Vitvi19g01909	213.709	1.31787	0.330714	3.98492	6.75e-05	0.000383639	No hit	No hit
Vitvi01g00810	2.96154	4.81912	1.80357	2.67199	0.00754019	0.0230932	Nodulin	Response to stimulus.Stress response.Biotic stress response	AT3G28050
Vitvi04g00552	349.451	2.58706	0.513082	5.04219	4.6e-07	4.44e-06	Nodulin	Response to stimulus.Stress response.Biotic stress response	AT5G25250
Vitvi10g01107	195.166	1.72827	0.446918	3.86708	0.000110146	0.000593668	Patatin protein 3	Metabolism.Primary metabolism.Generation of metabolite precursors and energy.Storage proteins	AT3G54950
Vitvi03g00757	895.72	4.70878	0.595517	7.90704	2.64e-15	1.01e-13	Pathogenesis related protein 1 precursor [Vitis vinifera]	Signaling.Hormone Signaling.Jasmonate salicylate signaling.Jasmonate Signaling.Jasmonate-mediated Signaling pathway	AT1G50060
Vitvi19g00094	466.307	4.11709	0.984514	4.18186	2.89e-05	0.000181389	Pathogenesis-related	Response to stimulus.Stress response.Biotic stress response	AT1G78780
Vitvi03g00745	31.4993	4.32725	0.982172	4.4058	1.05e-05	7.41e-05	Pathogenesis-related protein 1 precursor (PRP 1)	Signaling.Hormone Signaling.Jasmonate salicylate signaling.Jasmonate Signaling.Jasmonate-mediated Signaling pathway	AT3G19690
Vitvi03g01651	2867.41	2.42622	0.737241	3.29095	0.000998489	0.00406775	Pathogenesis-related protein 1 precursor (PRP 1)	Signaling.Hormone Signaling.Jasmonate salicylate signaling.Jasmonate Signaling.Jasmonate-mediated Signaling pathway	AT2G14580
Vitvi11g01293	423.419	3.92675	0.988841	3.97107	7.16e-05	0.000403748	Pathogenesis-related protein 1 precursor (PRP 1)	Signaling.Hormone Signaling.Jasmonate salicylate signaling.Jasmonate Signaling.Jasmonate-mediated Signaling pathway	AT5G57625
Vitvi05g00953	279.277	4.03839	0.818659	4.93294	8.1e-07	7.44e-06	Pectate lyase	Cellular process.Cellular component organization and biogenesis.Cell wall organization and biogenesis.Cell wall metabolism.Cell wall catabolism.Pectin catabolism	AT1G04680
Vitvi08g01606	1570.7	6.55418	0.398037	16.4662	6.41e-61	1.43e-57	Pectate lyase	Cellular process.Cellular component organization and biogenesis.Cell wall organization and biogenesis.Cell wall metabolism.Cell wall catabolism.Pectin catabolism	AT3G53190
Vitvi17g00977	2769.44	5.04103	1.06372	4.73908	2.15e-06	1.77e-05	Pectate lyase	Cellular process.Cellular component organization and biogenesis.Cell wall organization and biogenesis.Cell wall metabolism.Cell wall catabolism.Pectin catabolism	AT1G67750
Vitvi17g00384	74.787	1.172	0.409611	2.86125	0.00421979	0.0141057	Peptidyl-prolyl cis-trans isomerase B	Metabolism.Primary metabolism.Protein metabolism and modification.Protein folding.Peptidyl prolyl isomerase-mediated protein folding	AT1G74070
Vitvi08g01058	10460.5	2.68728	0.556006	4.83318	1.34e-06	1.17e-05	Peroxidase ATP2a	Metabolism.Primary metabolism.Amino acid metabolism.Aromatic amino acid metabolism.Phenylalanine metabolism.Phenylalanine biosynthesis	AT2G37130
Vitvi11g00038	200.055	3.20146	0.684693	4.67576	2.93e-06	2.35e-05	Peroxiredoxin bcp	Response to stimulus.Stress response.Abiotic stress response.Oxidative stress response	AT3G26060
Vitvi12g00473	228.079	6.04855	0.736502	8.21254	2.17e-16	9.57e-15	Phagocytosis and cell motility protein ELMO1	Unclassified	AT1G03620
Vitvi03g01169	53514.5	1.52917	0.204965	7.46064	8.61e-14	2.69e-12	Phosphate-induced protein 1	Unclear	AT5G09440
Vitvi16g00793	5229.22	2.00458	0.248474	8.06759	7.17e-16	2.94e-14	Phosphate-induced protein 1	Unclear	AT5G51550
Vitvi14g00605	802.588	1.36883	0.408825	3.34821	0.00081336	0.0034108	Phosphoenolpyruvate carboxylase kinase	Metabolism.Primary metabolism.Generation of metabolite precursors and energy.Citric acid cycle	AT1G08650
Vitvi11g01098	500.737	1.86868	0.428248	4.36355	1.28e-05	8.8e-05	Phospholipase A2 alpha	Metabolism.Primary metabolism.Lipid metabolism.Glycerolipid metabolism.Glycerophospholipid metabolism.Glycerophospholipid catabolism	AT2G06925
Vitvi14g00489	890.738	2.51324	0.517667	4.85493	1.2e-06	1.06e-05	Photosystem II reaction centre W (PsbW)	Metabolism.Primary metabolism.Generation of metabolite precursors and energy.Photosynthesis.Photosystem II	AT2G30570
Vitvi12g00572	65.7256	3.91673	1.10445	3.54631	0.000390671	0.00180059	Phototropic-responsive NPH3 protein	Signaling.Signaling pathway.Light Signaling	AT3G22104
Vitvi14g02010	554.268	1.84809	0.287267	6.43334	1.25e-10	2.35e-09	Plastocyanin domain-containing protein	Metabolism.Primary metabolism.Generation of metabolite precursors and energy.Photosynthesis.Photosynthetic-chain phosphorylation	AT5G15350
Vitvi18g00455	3067.46	1.36818	0.334092	4.09521	4.22e-05	0.000253779	Plastocyanin domain-containing protein	Metabolism.Primary metabolism.Generation of metabolite precursors and energy.Photosynthesis.Photosynthetic-chain phosphorylation	AT1G22480
Vitvi01g00710	182.218	5.9478	1.26159	4.71455	2.42e-06	1.98e-05	Polygalacturonase GH28	Cellular process.Cellular component organization and biogenesis.Cell wall organization and biogenesis.Cell wall metabolism.Cell wall modification.Pectin modification	AT1G60590
Vitvi06g01410	623.258	4.49736	0.458024	9.81906	9.32e-23	8.34e-21	Pop3 peptide	Response to stimulus.Stress response.Biotic stress response	AT5G22580
Vitvi06g01374	11.4148	4.09813	1.65699	2.47323	0.0133896	0.0372797	Prolylcarboxypeptidase	Metabolism.Primary metabolism.Protein metabolism and modification.Proteolysis.Peptidase proteins	AT5G22860
Vitvi02g00531	602.389	7.9133	1.04269	7.5893	3.22e-14	1.06e-12	Protease inhibitor/seed storage/lipid transfer protein (LTP)	Transport overview.Macromolecule transport.Lipid transport	AT1G62500
Vitvi15g01078	203.478	3.34815	0.372586	8.98625	2.56e-19	1.58e-17	Protein kinase	Signaling.Signaling pathway.Protein kinase	AT1G01540
Vitvi18g00768	1538.41	1.77905	0.350163	5.08063	3.76e-07	3.7e-06	Protein kinase family	Signaling.Signaling pathway.Protein kinase	AT4G02630
Vitvi18g00806	2507.74	1.07883	0.233724	4.61585	3.91e-06	3.05e-05	Protein phosphatase 2C / PP2C	Signaling.Signaling pathway.Protein phosphatase.PP2C	AT1G47380
Vitvi11g01345	2821.86	1.92818	0.333731	5.77766	7.57e-09	1.06e-07	PSBX (photosystem II subunit X)	Metabolism.Primary metabolism.Generation of metabolite precursors and energy.Photosynthesis.Photosystem II
Vitvi12g00231	1451.77	2.26597	0.291045	7.78564	6.94e-15	2.5e-13	Rac-like GTP-binding protein RAC2	Cellular process.Cellular transport.Protein trafficking.Vesicle-mediated trafficking	AT1G75840
Vitvi07g01739	2086.29	2.92211	0.38819	7.52752	5.17e-14	1.68e-12	Rapid ALkalinization Factor RALFL34	Signaling.Signaling pathway.Signaling molecules.Signaling peptide	AT5G67070
Vitvi04g01873	1425.4	1.69122	0.238387	7.09444	1.3e-12	3.41e-11	RD22	Response to stimulus.Stress response.Abiotic stress response.Drought stress response	AT5G25610
Vitvi16g02104	65.2576	2.35785	0.916137	2.57369	0.0100621	0.0293826	Receptor kinase homolog LRK10	Signaling.Signaling pathway.Protein kinase	AT1G66920
Vitvi01g00526	1493.71	1.33274	0.208018	6.40683	1.49e-10	2.78e-09	Receptor protein kinase	Signaling.Signaling pathway.Protein kinase	AT1G66150
Vitvi16g02105	320.482	3.66259	0.777761	4.70914	2.49e-06	2.03e-05	Receptor serine/threonine kinase PR5K	Signaling.Signaling pathway.Protein kinase	AT5G38280
Vitvi01g00335	1028.1	1.0376	0.225514	4.60106	4.2e-06	3.25e-05	Receptor-like kinase RHG1	Signaling.Signaling pathway.Protein kinase	AT2G01210
Vitvi04g01174	5917.13	1.31375	0.209362	6.27502	3.5e-10	6.17e-09	Regulator of ribonuclease activity a	Metabolism.Primary metabolism.Nucleobase, nucleoside, nucleotide, nucleic acid metabolism.Nucleic acid metabolism.RNA metabolism	AT5G16450
Vitvi01g00331	3052.41	6.83856	1.46952	4.65361	3.26e-06	2.59e-05	Reticulon family protein (RTNLB9)	Unclear	AT3G18260
Vitvi15g00526	270.265	3.24962	0.802753	4.04809	5.16e-05	0.000302754	Rho GTPase; Rho GTP binding protein	Signaling.Signaling pathway.G-protein signaling pathway	AT4G35020
Vitvi17g00881	1492.44	1.44449	0.463694	3.11517	0.00183838	0.00690984	Ribitol dehydrogenase	Metabolism.Primary metabolism.Carbohydrate metabolism.Monosaccharide metabolism.Pentose glucuronate interconversion	AT5G50130
Vitvi07g01875	1284.85	1.02438	0.132923	7.70659	1.29e-14	4.52e-13	Ribonucleotide reductase large subunit A	Metabolism.Primary metabolism.Nucleobase, nucleoside, nucleotide, nucleic acid metabolism.Nucleotide metabolism.Purine metabolism	AT2G21790
Vitvi08g01537	3208.17	2.92402	0.155813	18.7662	1.43e-78	1.75e-74	RKL1 (Receptor-like kinase 1)	Signaling.Signaling pathway.Protein kinase	AT2G36570
Vitvi13g00536	100.15	2.99847	0.682356	4.39429	1.11e-05	7.76e-05	RNA recognition motif (RRM)-containing protein	Unknown	AT3G54770
Vitvi06g00814	4423.71	1.15652	0.180626	6.40281	1.53e-10	2.85e-09	Root phototropism protein 2	Signaling.Signaling pathway.Light Signaling	AT2G30520
Vitvi01g00158	191.694	4.16639	0.628497	6.62913	3.38e-11	7.06e-10	Serine carboxypeptidase S10	Metabolism.Primary metabolism.Protein metabolism and modification.Proteolysis.Peptidase-mediated proteolysis	AT5G08260
Vitvi06g01928	205.638	2.56655	0.32042	8.00995	1.15e-15	4.61e-14	Short-chain dehydrogenase carbonyl reductase 3	Unclear	AT3G61220
Vitvi19g01440	4491.81	2.46027	0.48096	5.11534	3.13e-07	3.14e-06	SOUL heme-binding	Transport overview.Macromolecule transport.Heme prostetic groups trafficking	AT1G17100
Vitvi10g01616	47.2921	5.84335	1.41692	4.12396	3.72e-05	0.000227629	Stigma-specific Stig1	Unclear	AT1G11925
Vitvi13g02005	43.5929	6.53393	1.14531	5.70496	1.16e-08	1.57e-07	Subtilisin protease C1	Metabolism.Primary metabolism.Protein metabolism and modification.Proteolysis.Peptidase-mediated proteolysis.Subtilase-mediated proteolysis	AT5G59190
Vitvi13g02008	2127.19	4.62754	0.328512	14.0864	4.61e-45	3.9e-42	Subtilisin protease C1	Metabolism.Primary metabolism.Protein metabolism and modification.Proteolysis.Peptidase-mediated proteolysis.Subtilase-mediated proteolysis	AT5G59190
Vitvi09g00081	179.776	1.38246	0.319826	4.32255	1.54e-05	0.000103793	Subtilisin serine proteinase	Metabolism.Primary metabolism.Protein metabolism and modification.Proteolysis.Peptidase-mediated proteolysis.Subtilase-mediated proteolysis	AT3G14067
Vitvi07g01779	141.223	1.60494	0.678042	2.36703	0.0179317	0.0476463	Sulfate transporter 2.1 (AST68)	Transport overview.Electrochemical Potential-driven Transporters.Porters.Sulfate Permease	AT5G10180
Vitvi04g01471	2701.24	1.75631	0.3079	5.70418	1.17e-08	1.58e-07	Thaumatin	Response to stimulus.Stress response	AT4G38660
Vitvi12g00657	335.763	3.27833	0.342093	9.58313	9.41e-22	7.67e-20	Thymidine kinase	Metabolism.Primary metabolism.Nucleobase, nucleoside, nucleotide, nucleic acid metabolism.Nucleotide metabolism.Pyrimidine metabolism	AT3G07800
Vitvi02g00705	2579.91	3.06082	0.261771	11.6927	1.39e-31	3.21e-29	TRN2 (TORNADO 2)	Development.Meristem organization and activity	AT5G46700
Vitvi08g01250	11.1624	4.4405	1.26726	3.50403	0.00045828	0.0020721	Tropinone reductase	Metabolism.Primary metabolism.Amino acid metabolism.Arginine and proline metabolism.Urea cycle	AT2G29290
Vitvi14g01633	25.4459	2.31768	0.979706	2.36569	0.0179964	0.0477847	Ubiquitin family	Unclear	AT5G14360
Vitvi16g01149	79.8635	3.53765	0.563603	6.27685	3.45e-10	6.11e-09	UDP-glucoronosyl/UDP-glucosyl transferase UGT88A1	Metabolism.Secondary metabolism.Phenylpropanoid metabolism.Flavonoid metabolism.Flavonoid biosynthesis.Anthocyanin biosynthesis.Anthocyanin-glycoside biosynthesis
Vitvi01g01835	60.9569	4.9648	0.74521	6.66228	2.7e-11	5.71e-10	Universal stress protein (USP) family protein	Response to stimulus.Stress response	AT2G03720
Vitvi03g00677	37.5172	3.40361	0.856837	3.9723	7.12e-05	0.000402132	Unknown	Unknown
Vitvi04g02010	460.193	1.63082	0.404215	4.03454	5.47e-05	0.000318605	Unknown	Unknown
Vitvi07g02194	778.987	2.06805	0.178512	11.585	4.91e-31	1.08e-28	Unknown	Unknown
Vitvi09g00551	245.211	1.27965	0.394229	3.24594	0.00117062	0.00465912	Unknown	Unknown
Vitvi10g01771	6835.86	2.78691	0.318246	8.75709	2e-18	1.11e-16	Unknown	Unknown
Vitvi17g01454	104.718	3.4761	0.954764	3.64079	0.000271802	0.00131086	Unknown	Unknown
Vitvi18g00634	616.654	1.64638	0.30108	5.46826	4.54e-08	5.41e-07	Unknown	Unknown
Vitvi01g01737	138.968	1.83516	0.584579	3.13928	0.00169366	0.00643093	Unknown protein	Unknown	AT5G13210
Vitvi05g00236	529.909	6.41774	0.910063	7.05198	1.76e-12	4.53e-11	Unknown protein	Unknown	AT3G17350
Vitvi05g01843	55.0439	2.78517	0.87059	3.19918	0.00137818	0.00538218	Unknown protein	Unknown
Vitvi06g00674	139.123	2.49062	0.392237	6.34978	2.16e-10	3.93e-09	Unknown protein	Unknown	AT1G07120
Vitvi07g00604	318.821	1.65672	0.351131	4.71823	2.38e-06	1.95e-05	Unknown protein	Unknown	AT2G20515
Vitvi07g01272	42.0501	2.80629	0.69586	4.03283	5.51e-05	0.00032055	Unknown protein	Unknown	AT2G23690
Vitvi07g01746	512.034	1.36313	0.333297	4.08985	4.32e-05	0.000258942	Unknown protein	Unknown
Vitvi09g01351	562.516	1.54616	0.366305	4.22095	2.43e-05	0.000155085	Unknown protein	Unknown	AT3G07510
Vitvi09g01492	238.074	3.4139	0.250126	13.6488	2.05e-42	1.2e-39	Unknown protein	Unknown
Vitvi10g00321	253.538	1.08037	0.399183	2.70646	0.00680043	0.0212087	Unknown protein	Unknown	AT1G61667
Vitvi12g00209	1216.21	2.65916	0.567092	4.68912	2.74e-06	2.22e-05	Unknown protein	Unknown	AT2G42570
Vitvi12g02309	415.788	1.64401	0.194935	8.43362	3.35e-17	1.63e-15	Unknown protein	Unknown	AT4G28310
Vitvi13g00153	408.431	2.40152	0.220274	10.9024	1.12e-27	1.73e-25	Unknown protein	Unknown	AT2G40550
Vitvi13g00925	841.639	7.5431	0.539525	13.981	2.04e-44	1.61e-41	Unknown protein	Unknown	AT3G54260
Vitvi13g01686	2875.62	5.22529	0.307723	16.9805	1.14e-64	3.12e-61	Unknown protein	Unknown	AT3G08030
Vitvi14g00146	64.9717	9.27825	0.991439	9.35836	8.1e-21	5.93e-19	Unknown protein	Unknown	AT1G02816
Vitvi14g01645	3525.43	5.90117	0.420806	14.0235	1.12e-44	9.15e-42	Unknown protein	Unknown	AT3G01680
Vitvi14g02489	7.78591	6.21833	1.99667	3.11435	0.0018435	0.00692271	Unknown protein	Unknown	AT1G02816
Vitvi14g02491	64.6669	5.59335	1.12635	4.96591	6.84e-07	6.37e-06	Unknown protein	Unknown	AT1G02816
Vitvi14g02493	26.1844	4.63556	1.27531	3.63486	0.000278135	0.00133719	Unknown protein	Unknown	AT1G02816
Vitvi14g02494	7.57235	6.17808	1.53221	4.03213	5.53e-05	0.000321356	Unknown protein	Unknown	AT1G02816
Vitvi14g02997	1785.4	4.91074	0.395747	12.4088	2.34e-35	7.56e-33	Unknown protein	Unknown	AT3G01680
Vitvi17g00228	1095.95	1.52122	0.298601	5.09447	3.5e-07	3.46e-06	Unknown protein	Unknown	AT3G18050
Vitvi17g00651	796.001	1.28052	0.317135	4.03777	5.4e-05	0.000315004	Unknown protein	Unknown	AT2G03350
Vitvi18g02799	333.517	1.20981	0.261094	4.63364	3.59e-06	2.82e-05	Unknown protein	Unknown	AT1G19990
Vitvi18g00197	9.23189	6.4638	2.46755	2.61953	0.00880522	0.0263362	Wall-associated receptor kinase 5	Signaling.Signaling pathway.Protein kinase	AT1G21230
Vitvi07g00421	1600.15	1.41323	0.270406	5.22634	1.73e-07	1.83e-06	WRKY DNA-binding protein 35	Regulation overview.Regulation of gene expression.Regulation of transcription.Transcription factor.WRKY family transcription factor	AT2G34830
Vitvi05g01266	1702.91	3.57056	0.441271	8.09153	5.89e-16	2.45e-14	Xyloglucan endotransglucosylase/hydrolase 15	Cellular process.Cellular component organization and biogenesis.Cell wall organization and biogenesis.Cell wall metabolism.Cell wall modification.Xyloglucan modification	AT3G23730
Vitvi10g00026	158.535	6.32717	0.597462	10.5901	3.31e-26	4.35e-24	Xyloglucan endotransglucosylase/hydrolase 8	Cellular process.Cellular component organization and biogenesis.Cell wall organization and biogenesis.Cell wall metabolism.Cell wall modification.Xyloglucan modification	AT1G11545
Vitvi12g00586	4916.8	1.47139	0.315633	4.66171	3.14e-06	2.5e-05	Xyloglucan endotransglycosylase/hydrolase 16	Cellular process.Cellular component organization and biogenesis.Cell wall organization and biogenesis.Cell wall metabolism.Cell wall modification.Xyloglucan modification	AT4G03210
Vitvi18g01109	858.552	3.58898	0.411411	8.72361	2.69e-18	1.47e-16	Zinc finger (C2H2 type) family	Regulation overview.Regulation of gene expression.Regulation of transcription.Transcription factor.C2H2 family transcription factor	AT1G75710
Vitvi11g00869	64.6921	2.85389	0.751366	3.79827	0.00014571	0.000757392	Zinc finger (C3HC4-type ring finger)	Regulation overview.Regulation of gene expression.Regulation of transcription.Transcription factor.Zinc finger C3HC4 family transcription factor	AT4G30400

## Sheet: Genes_SLFvsChardonnay
V3.Gene.ID	baseMean	log2FoldChange	lfcSE	stat	pvalue	padj	Functional.annotation	Functionnal.category	Best.arabidopsis.match
Vitvi02g00620	129.728	1.3909	0.543363	2.5598	0.0104734	0.0303449	1-aminocyclopropane-1-carboxylate oxidase	Metabolism.Primary metabolism.Organic acid metabolism.Propanoate metabolism
Vitvi16g00028	3045.92	1.47808	0.248306	5.95265	2.64e-09	4.02e-08	10-deacetylbaccatin III 10-O-acetyltransferase	Metabolism.Secondary metabolism.Terpenoid metabolism.Diterpenoid metabolism.Diterpenoid biosynthesis.Taxol biosynthesis	AT3G25600
Vitvi05g00694	455.673	1.36476	0.445191	3.06555	0.00217269	0.00796265	2-oxoglutarate-dependent dioxygenase	Metabolism.Cellular metabolism.Oxidation reduction	AT1G25560
Vitvi19g01356	980.217	1.4257	0.255694	5.5758	2.46e-08	3.11e-07	9-cis-epoxycarotenoid dioxygenase 2	Metabolism.Secondary metabolism.Terpenoid metabolism.Tetraterpenoid metabolism.Tetraterpenoid biosynthesis.Carotenoid biosynthesis	AT1G68570
Vitvi12g01975	3500.54	1.76627	0.287891	6.13518	8.51e-10	1.42e-08	AAA-type ATPase	Diverse functions.Gene family with diverse functions.AAA-type ATPase domain family	AT1G68390
Vitvi12g01976	2473.52	1.70881	0.275196	6.20941	5.32e-10	9.15e-09	AAA-type ATPase	Diverse functions.Gene family with diverse functions.AAA-type ATPase domain family	AT1G68410
Vitvi16g01957	16493.4	2.07169	0.372719	5.55831	2.72e-08	3.41e-07	AAA-type ATPase	Diverse functions.Gene family with diverse functions.AAA-type ATPase domain family	AT1G14870
Vitvi02g00085	343.366	1.96356	0.604716	3.24708	0.00116594	0.00464427	ABC transporter C member 15	Transport overview.Macromolecule transport.Multidrug transport.Multidrug ABC transport	AT1G14870
Vitvi08g01493	3011.94	1.48508	0.206133	7.20447	5.83e-13	1.59e-11	ABC transporter G member 22	Transport overview.Macromolecule transport.Multidrug transport.Multidrug ABC transport	AT1G27170
Vitvi08g00768	812.753	1.07994	0.248892	4.339	1.43e-05	9.7e-05	Abscisic acid receptor PYL4 RCAR10	Signaling.Hormone Signaling.ABA Signaling.ABA-mediated Signaling pathway	AT5G15130
Vitvi09g00629	1160.77	1.2056	0.196056	6.14923	7.79e-10	1.31e-08	Adenine phosphoribosyltransferase	Metabolism.Primary metabolism.Nucleobase, nucleoside, nucleotide, nucleic acid metabolism.Nucleotide metabolism.Purine metabolism
Vitvi18g01223	10659.9	1.62103	0.291968	5.55208	2.82e-08	3.52e-07	Alcohol dehydrogenase 1	Metabolism.Primary metabolism.Carbohydrate metabolism.Glycolysis Gluconeogenesis
Vitvi12g02356	19208.7	1.16189	0.370918	3.13247	0.00173343	0.0065606	Allergenic protein Pt2L4	Unclassified
Vitvi11g01184	125.694	1.87374	0.637616	2.93866	0.00329632	0.0113977	Allyl alcohol dehydrogenase	Unclear
Vitvi11g01643	360.053	2.71923	1.05022	2.5892	0.0096199	0.0283001	Allyl alcohol dehydrogenase	Unclear
Vitvi06g00928	92.2037	1.68292	0.512184	3.28576	0.00101706	0.00413312	Aluminium-tolerance ALMT1	Transport overview.Electrochemical Potential-driven Transporters.Porters.Aromatic Acid Exporter	AT3G05170
Vitvi02g01833	797.55	1.05954	0.336603	3.14774	0.00164538	0.00626991	Amine oxidase	Metabolism.Primary metabolism.Amino acid metabolism.Arginine and proline metabolism.Urea cycle	AT1G63930
Vitvi13g02109	139.581	2.75106	0.897438	3.06546	0.00217338	0.00796398	Ankyrin repeat	Diverse functions.Gene family with diverse functions.Ankyrin domain family
Vitvi02g01113	9.34473	6.48163	1.54558	4.19365	2.75e-05	0.000172959	Anthraniloyal-CoA: methanol anthraniloyal transferase	Metabolism.Primary metabolism.Amino acid metabolism.Aromatic amino acid metabolism.Aromatic amino acid biosynthesis	AT3G59140
Vitvi02g01121	89.6812	3.87618	1.16437	3.329	0.000871592	0.00361197	Anthraniloyal-CoA: methanol anthraniloyal transferase	Metabolism.Primary metabolism.Amino acid metabolism.Aromatic amino acid metabolism.Aromatic amino acid biosynthesis	AT4G01070
Vitvi01g00244	5356.94	1.52996	0.324896	4.70907	2.49e-06	2.03e-05	AP2 domain-containing protein RAP2.8	Signaling.Hormone Signaling.Ethylene Signaling.Ethylene-mediated Signaling pathway	AT2G25410
Vitvi11g00285	346.521	2.32358	0.607627	3.82403	0.000131286	0.0006915	AP2/EREBP transcription factor TINY2	Signaling.Hormone Signaling.Ethylene Signaling.Ethylene-mediated Signaling pathway
Vitvi02g01438	1812.77	6.83363	1.15849	5.89872	3.66e-09	5.42e-08	Arachidonic acid-induced DEA1	Unknown	AT4G25310
Vitvi10g02157	115.581	1.46969	0.485521	3.02704	0.00246963	0.00887714	ARK3 (Arabidopsis Receptor Kinase 3)	Signaling.Signaling pathway.Protein kinase	AT5G17540
Vitvi07g01791	239.071	2.00018	0.457591	4.37111	1.24e-05	8.52e-05	Ascorbate oxidase	Metabolism.Primary metabolism.Organic acid metabolism.Ascorbate and aldarate metabolism	AT5G17540
Vitvi04g01941	97.4352	5.29886	0.898795	5.89551	3.74e-09	5.52e-08	Aspartyl protease	Metabolism.Primary metabolism.Protein metabolism and modification.Proteolysis.Peptidase-mediated proteolysis	AT4G23990
Vitvi18g00929	599.565	1.99117	0.332987	5.97972	2.24e-09	3.46e-08	Auxilin	Cellular process.Cellular transport.Protein trafficking.Vesicle-mediated trafficking	AT4G11650
Vitvi07g00293	106.27	2.5197	0.821331	3.06782	0.00215625	0.00791184	Auxin-responsive GH3	Signaling.Hormone Signaling.Auxin Signaling.Auxin-mediated Signaling pathway	AT1G12090
Vitvi07g01475	94.2883	8.35363	1.0733	7.78312	7.08e-15	2.54e-13	Basic helix-loop-helix (bHLH) family	Regulation overview.Regulation of gene expression.Regulation of transcription.Transcription factor.bHLH family transcription factor
Vitvi11g01153	2238.51	2.17535	0.410148	5.30382	1.13e-07	1.25e-06	Basic helix-loop-helix (bHLH) family	Regulation overview.Regulation of gene expression.Regulation of transcription.Transcription factor.bHLH family transcription factor	AT1G16120
Vitvi17g00795	126.366	1.18421	0.458029	2.58544	0.00972556	0.0285527	Basic helix-loop-helix (bHLH) family	Regulation overview.Regulation of gene expression.Regulation of transcription.Transcription factor.bHLH family transcription factor	AT1G70250
Vitvi19g00264	92.7136	1.19705	0.477181	2.50859	0.0121213	0.0343609	Beta-mannosidase 4	Metabolism.Primary metabolism.Carbohydrate metabolism.Oligosaccharide metabolism.N-Glycan metabolism.N-Glycan catabolism	AT4G31800
Vitvi02g00015	42.5714	2.83535	0.958954	2.95671	0.00310941	0.0108278	Bisphosphoglycerate mutase	Metabolism.Primary metabolism.Carbohydrate metabolism.Glycolysis Gluconeogenesis	AT5G10870
Vitvi01g00198	283.382	1.93376	0.394881	4.89708	9.73e-07	8.77e-06	Calcium-binding protein CML	Response to stimulus.Stress response.Biotic stress response.Plant-pathogen interaction	AT4G36010
Vitvi17g01223	161.113	2.0538	0.489643	4.19449	2.73e-05	0.000172363	Calcium-dependent protein kinase	Signaling.Signaling pathway.Protein kinase
Vitvi05g00605	307.675	2.33416	0.55212	4.22763	2.36e-05	0.000151173	Calmodulin	Signaling.Signaling pathway.Calcium sensors and Signaling
Vitvi17g00293	130.678	2.53573	0.835476	3.03507	0.00240477	0.00868344	Calmodulin binding protein	Signaling.Signaling pathway.Calcium sensors and Signaling
Vitvi09g00383	337.23	1.84848	0.564155	3.27655	0.00105084	0.00424961	Calmodulin-binding protein	Signaling.Signaling pathway.Calcium sensors and Signaling	AT5G42180
Vitvi17g00291	158.275	2.09333	0.797276	2.62561	0.00864942	0.0259461	Calmodulin-binding protein	Signaling.Signaling pathway.Calcium sensors and Signaling	AT4G15920
Vitvi10g01433	106.753	1.4055	0.543193	2.58749	0.00966791	0.0284105	CC-NBS-LRR class	Diverse functions.Gene family with diverse functions.NBS-LRR superfamily	AT3G17040
Vitvi10g02373	215.332	1.26457	0.330526	3.82593	0.000130281	0.000687239	Cellulose synthase CSLE1	Cellular process.Cellular component organization and biogenesis.Cell wall organization and biogenesis.Cell wall metabolism.Cell wall biosynthesis.Cellulose biosynthesis	AT3G22930
Vitvi19g00700	1982.77	3.23968	0.5912	5.47984	4.26e-08	5.1e-07	Cellulose synthase CSLE1	Cellular process.Cellular component organization and biogenesis.Cell wall organization and biogenesis.Cell wall metabolism.Cell wall biosynthesis.Cellulose biosynthesis	AT1G06620
Vitvi02g01341	344.958	2.00312	0.758148	2.64213	0.00823867	0.0248862	Cellulose synthase CSLG3	Cellular process.Cellular component organization and biogenesis.Cell wall organization and biogenesis.Cell wall metabolism.Cell wall biosynthesis.Cellulose biosynthesis	AT2G38940
Vitvi05g02251	2180.67	1.5465	0.542527	2.85054	0.00436453	0.0145012	Chitinase class IV	Metabolism.Primary metabolism.Carbohydrate metabolism.Monosaccharide metabolism.Amino sugar metabolism	AT2G05620
Vitvi14g01560	582.287	2.61814	0.397222	6.59112	4.37e-11	8.9e-10	Chloride channel protein B	Transport overview.Electrochemical Potential-driven Transporters.Porters.Chloride Carrier/Channel	AT3G23820
Vitvi04g00594	1987.97	1.19366	0.353195	3.37961	0.000725881	0.00308755	Chorismate mutase, cytosolic (CM2)	Metabolism.Primary metabolism.Amino acid metabolism.Aromatic amino acid metabolism.Aromatic amino acid biosynthesis	AT5G57090
Vitvi18g00469	1166.9	1.61696	0.231812	6.9753	3.05e-12	7.54e-11	Clathrin assembly protein 16	Transport overview.Macromolecule transport.Protein transport.Protein coat
Vitvi04g02017	838.079	1.45401	0.316843	4.58906	4.45e-06	3.41e-05	Cold induced protein	Response to stimulus.Stress response.Abiotic stress response.Temperature stress response.Cold stress response	AT5G45540
Vitvi11g01309	5016.23	1.77923	0.216447	8.22017	2.03e-16	9e-15	Constans-like 5	Development.Reproductive development.Flower development	AT3G54420
Vitvi13g01389	6865.06	4.56818	0.502212	9.09611	9.36e-20	6.09e-18	CXE carboxylesterase	Metabolism.Cellular metabolism.Esterase activity	AT5G59350
Vitvi15g00990	1814.32	1.62809	0.334599	4.86581	1.14e-06	1.01e-05	Cyclic nucleotide-regulated ion channel 1	Response to stimulus.Stress response.Biotic stress response.Plant-pathogen interaction	AT2G30300
Vitvi15g00537	138.231	2.47869	0.557207	4.44842	8.65e-06	6.22e-05	Cyclin-U4-1 (CycU4;1) CYCP4;1	Cellular process.Cell growth and death	AT3G11840
Vitvi17g01570	7.94154	6.24577	1.98682	3.1436	0.00166885	0.00635148	CYP71A26	Metabolism.Cellular metabolism.Oxidation reduction.Cytochrome P450 oxidoreductase	AT1G08440
Vitvi19g00652	136.689	1.94361	0.792552	2.45235	0.0141927	0.0391645	CYP71D10	Metabolism.Secondary metabolism.Terpenoid metabolism.Monoterpenoid metabolism.Monoterpenoid biosynthesis	AT5G57620
Vitvi19g01058	253.48	2.65846	0.625839	4.24784	2.16e-05	0.000139766	CYP72A1	Metabolism.Secondary metabolism.Terpenoid metabolism.Monoterpenoid metabolism.Monoterpenoid biosynthesis	AT2G27690
Vitvi19g02212	203.643	2.01838	0.654096	3.08576	0.00203034	0.00751279	CYP72A1	Metabolism.Secondary metabolism.Terpenoid metabolism.Monoterpenoid metabolism.Monoterpenoid biosynthesis	AT5G60900
Vitvi06g01454	368.749	2.53079	0.740898	3.41585	0.000635835	0.00275749	CYP94A1	Metabolism.Cellular metabolism.Oxidation reduction.Cytochrome P450 oxidoreductase	AT2G30550
Vitvi18g00042	377.09	1.25795	0.227038	5.54069	3.01e-08	3.73e-07	DNA-binding protein	Metabolism.Primary metabolism.Nucleobase, nucleoside, nucleotide, nucleic acid metabolism.Nucleic acid metabolism.DNA metabolism	AT3G63250
Vitvi17g00508	126.445	1.0543	0.425563	2.47744	0.013233	0.0369484	Dynein light chain LC8-type	Cellular process.Cellular component organization and biogenesis.Cytoskeleton organization and biogenesis.Microtubule organization and biogenesis.Microtubule-driven movement	AT3G63110
Vitvi17g01520	460.749	3.34849	0.438583	7.63478	2.26e-14	7.63e-13	EDS1 (Enhanced disease susceptibility 1)	Signaling.Hormone Signaling.Jasmonate salicylate signaling.Jasmonate Signaling.Jasmonate-mediated Signaling pathway	AT2G47750
Vitvi08g01503	212.274	3.46109	0.695259	4.97812	6.42e-07	6.02e-06	Ethylene-responsive transcription factor ERF024	Signaling.Hormone Signaling.Ethylene Signaling.Ethylene-mediated Signaling pathway
Vitvi17g00713	928.737	1.15418	0.279047	4.13615	3.53e-05	0.000217338	Exocyst subunit EXO70 E2	Transport overview.Macromolecule transport.Protein transport.Tethering factors	AT5G65140
Vitvi18g00720	3930.59	1.33746	0.238361	5.61104	2.01e-08	2.6e-07	F-box protein GID2	Metabolism.Primary metabolism.Protein metabolism and modification.Proteolysis.cytoplasmic and nuclear protein degradation.Ubiquitin-mediated proteolysis	AT1G72210
Vitvi14g01365	1249.59	2.92515	0.348014	8.40527	4.27e-17	2.06e-15	feronia receptor-like kinase	Signaling.Signaling pathway.Protein kinase	AT4G39830
Vitvi14g01373	261.699	2.516	0.393436	6.39493	1.61e-10	2.99e-09	feronia receptor-like kinase	Signaling.Signaling pathway.Protein kinase	AT3G51480
Vitvi14g01379	1156.95	1.25778	0.233466	5.38744	7.15e-08	8.17e-07	feronia receptor-like kinase	Signaling.Signaling pathway.Protein kinase	AT5G63860
Vitvi15g00795	277.558	4.8444	1.46156	3.31454	0.000917935	0.00377532	Geraniol 10-hydroxylase	Metabolism.Secondary metabolism.Terpenoid metabolism.Monoterpenoid metabolism.Monoterpenoid biosynthesis	AT3G50440
Vitvi19g00391	27.8018	4.1225	1.36027	3.03066	0.00244019	0.00879065	Germacrene-D synthase	Metabolism.Secondary metabolism.Terpenoid metabolism.Terpenoid biosynthesis	AT5G66900
Vitvi09g00448	25.8085	3.34115	1.22462	2.72831	0.00636588	0.0200499	Gibberellin 3beta-hydroxylase3	Metabolism.Secondary metabolism.Terpenoid metabolism.Diterpenoid metabolism.Diterpenoid biosynthesis
Vitvi07g01890	3489.09	1.17486	0.273375	4.2976	1.73e-05	0.000114616	Glutamate receptor GLR3.6	Transport overview.Channels and pores.a-Type channels.Glutamate-gated Ion Channel of Neurotransmitter Receptors	AT4G12010
Vitvi10g01787	75.0031	1.93998	0.598228	3.24288	0.00118329	0.00470573	Glutamate receptor protein	Transport overview.Channels and pores.a-Type channels.Glutamate-gated Ion Channel of Neurotransmitter Receptors
Vitvi10g00888	775.545	1.94777	0.407294	4.78221	1.73e-06	1.47e-05	Glutathione S-conjugate ABC transporter (MRP2)	Transport overview.Macromolecule transport.Multidrug transport.Multidrug ABC transport	AT2G38310
Vitvi19g01338	274.075	1.43914	0.507742	2.83439	0.00459127	0.0151477	Glutathione S-transferase 25 GSTU25	Metabolism.Primary metabolism.Coenzyme and prosthetic group metabolism.Peptide derived compounds biosynthesis.Glutathione metabolism	AT1G61560
Vitvi05g00124	845.224	1.8628	0.34395	5.4159	6.1e-08	7.06e-07	HCF107 (high chlorophyll fluorescent 107)	Metabolism.Primary metabolism.Nucleobase, nucleoside, nucleotide, nucleic acid metabolism.Nucleic acid metabolism.RNA metabolism.RNA processing.mRNA processing.mRNA splicing	AT3G09600
Vitvi02g00031	180.827	1.75369	0.713632	2.45741	0.0139943	0.0387128	Heavy-metal-associated domain-containing protein	Unclear	AT5G22380
Vitvi12g02508	1134.02	3.14363	0.557235	5.64149	1.69e-08	2.21e-07	Heavy-metal-associated domain-containing protein	Unclear	AT3G52740
Vitvi07g00101	1014.12	1.14	0.209475	5.4422	5.26e-08	6.16e-07	Homocysteine S-methyltransferase 3	Metabolism.Primary metabolism.Amino acid metabolism.Methionine metabolism	AT1G66950
Vitvi05g00734	1159.76	4.75146	0.584893	8.12364	4.52e-16	1.92e-14	Inorganic phosphate transporter 1-4	Transport overview.Electrochemical Potential-driven Transporters.Porters.Major Facilitator Superfamily.Phosphate: H+ Symporter	AT2G36450
Vitvi07g03030	3926.74	1.34996	0.267356	5.04931	4.43e-07	4.3e-06	Integral membrane family protein	Unknown	AT5G06740
Vitvi07g00154	898.849	1.43725	0.440395	3.26355	0.00110027	0.00441205	Isopentenyltransferase 5	Signaling.Hormone Signaling.Cytokinin Signaling.Cytokinin metabolism.Cytokinin biosynthesis	AT4G33050
Vitvi13g00509	48.5356	2.74362	0.926417	2.96154	0.00306103	0.010682	Laccase	Metabolism.single reactions	AT1G15550
Vitvi18g01438	3277.81	1.89522	0.378572	5.00623	5.55e-07	5.29e-06	Laccase	Metabolism.single reactions	AT3G15810
Vitvi15g01084	5217.7	3.07368	0.902334	3.40637	0.000658328	0.00284264	Late embryogenesis abundant protein Lea14-A	Response to stimulus.Stress response.Abiotic stress response.Desiccation stress response	AT5G11160
Vitvi08g01149	381.63	1.60927	0.284303	5.6604	1.51e-08	2e-07	LCL1 (LHY/CCA1-like 1)	Signaling.Signaling pathway.Circadian clock Signaling	AT1G15760
Vitvi08g02348	52.0223	3.00045	0.88222	3.40102	0.000671341	0.00289103	Lectin protein kinase	Signaling.Signaling pathway.Protein kinase	AT2G34660
Vitvi14g03074	129.008	1.82192	0.589779	3.08916	0.00200723	0.00744187	Leucine Rich Repeat receptor-like kinase	Signaling.Signaling pathway.Protein kinase
Vitvi10g01164	933.299	2.1631	0.680302	3.17962	0.00147469	0.00570368	Leucine-rich repeat family	Diverse functions.Gene family with diverse functions.NBS-LRR superfamily	AT1G56140
Vitvi07g00039	476.605	1.76848	0.382486	4.62366	3.77e-06	2.95e-05	Lipase class 3	Unclear
Vitvi16g00276	825.945	1.89069	0.173136	10.9202	9.23e-28	1.43e-25	Metacaspase AtMCP1b	Metabolism.Primary metabolism.Protein metabolism and modification.Proteolysis.Peptidase proteins	AT2G29120
Vitvi14g01780	9292.42	1.61876	0.253774	6.37873	1.79e-10	3.31e-09	Metal-dependent phosphohydrolase HD domain-containing protein	Unclassified	AT4G21380
Vitvi07g02513	849.276	1.75341	0.435232	4.02869	5.61e-05	0.000325172	Methyl jasmonate esterase	Metabolism.Primary metabolism.Lipid metabolism.Fatty acid metabolism.Alpha-linolenic acid metabolism	AT4G23180
Vitvi19g00275	1599.34	1.22641	0.352963	3.47462	0.000511582	0.00228156	Methyltransferase type 11	Unclear	AT1G55850
Vitvi13g00578	110.222	4.7045	0.972288	4.83858	1.31e-06	1.14e-05	MLO1	Cellular process.Cell growth and death.Cell death
Vitvi08g01055	51.829	5.06717	1.34266	3.77397	0.000160669	0.000824043	MLO6 (mildew resistance locus O 6)	Cellular process.Cell growth and death.Cell death	AT5G20150
Vitvi06g01321	331.603	1.32975	0.508985	2.61254	0.00898713	0.0267953	Myb domain protein 36	Regulation overview.Regulation of gene expression.Regulation of transcription.Transcription factor.MYB family transcription factor	AT5G57150
Vitvi08g01426	161.233	2.11608	0.797506	2.65337	0.00796927	0.0242378	NAC domain containing protein 90	Regulation overview.Regulation of gene expression.Regulation of transcription.Transcription factor.NAC family transcription factor	AT5G16990
Vitvi18g03070	34.4934	2.11285	0.856156	2.46783	0.0135934	0.0377699	Nematode resistance-like protein	Response to stimulus.Stress response.Biotic stress response	AT5G57660
Vitvi01g01918	868.711	1.73927	0.382721	4.54449	5.51e-06	4.13e-05	No hit	No hit	AT5G16990
Vitvi01g01983	733.432	1.05448	0.290489	3.63001	0.000283413	0.00135884	No hit	No hit	AT4G32300
Vitvi04g01940	163.07	2.56718	0.86914	2.9537	0.00313987	0.0109261	No hit	No hit	AT5G40010
Vitvi05g02122	17073	4.96431	0.803895	6.17532	6.6e-10	1.12e-08	No hit	No hit	AT5G40010
Vitvi07g02831	48.0759	2.00093	0.538564	3.71531	0.000202958	0.00101083	No hit	No hit
Vitvi13g01907	547.625	1.31212	0.429725	3.05339	0.00226275	0.00824831	No hit	No hit
Vitvi14g00310	210.117	1.33661	0.417977	3.1978	0.00138479	0.00540455	No hit	No hit
Vitvi17g00400	114.237	3.07906	0.914695	3.36621	0.000762085	0.0032213	No hit	No hit	AT5G05690
Vitvi17g01328	99.7203	2.30497	0.760495	3.03088	0.00243844	0.00878563	No hit	No hit	AT2G37740
Vitvi17g01596	170.289	4.15375	0.720484	5.76522	8.16e-09	1.14e-07	No hit	No hit
Vitvi19g00549	53308.6	1.26562	0.245837	5.14822	2.63e-07	2.69e-06	No hit	No hit	AT1G61560
Vitvi01g01846	6106.31	2.16333	0.39011	5.54544	2.93e-08	3.65e-07	Nodulin	Response to stimulus.Stress response.Biotic stress response	AT5G06570
Vitvi06g00761	165.031	5.71327	1.57657	3.62386	0.000290235	0.00138775	Nodulin	Response to stimulus.Stress response.Biotic stress response
Vitvi05g00013	1676.93	3.29758	0.460656	7.15844	8.16e-13	2.19e-11	Nodulin MtN3 family	Development.Root development	AT5G04700
Vitvi14g00149	4350.92	1.96866	0.404258	4.86982	1.12e-06	9.93e-06	Nodulin MtN3 family	Development.Root development	AT4G15920
Vitvi05g01108	20447.7	1.12333	0.206337	5.44416	5.21e-08	6.1e-07	Nucleotide sugar epimerase	Metabolism.Primary metabolism.Carbohydrate metabolism.Polysaccharide metabolism.Starch and sucrose metabolism	AT1G54820
Vitvi18g00962	343.676	1.79619	0.56023	3.20616	0.00134521	0.00526971	O-methyltransferase	Unknown
Vitvi18g01507	6090.01	1.3622	0.207442	6.56662	5.15e-11	1.04e-09	Oxidoreductase N-terminal domain-containing	Unclear	AT3G51550
Vitvi04g02188	97.2102	3.14126	0.835419	3.7601	0.000169848	0.000864537	Peroxidase 64	Metabolism.Primary metabolism.Amino acid metabolism.Aromatic amino acid metabolism.Phenylalanine metabolism.Phenylalanine biosynthesis	AT3G51550
Vitvi18g00473	1139.7	2.66485	0.816029	3.26564	0.00109218	0.00438463	Peroxidase GvPx2b class III	Metabolism.Primary metabolism.Amino acid metabolism.Aromatic amino acid metabolism.Phenylalanine metabolism.Phenylalanine biosynthesis	AT3G51550
Vitvi01g00465	912.702	1.65361	0.344732	4.79679	1.61e-06	1.38e-05	PGPS/D12	Unknown	AT3G27170
Vitvi16g01038	714.143	1.1643	0.493261	2.36042	0.0182545	0.0483466	Photoassimilate-responsive protein PAR-1a	Unknown	AT5G40270
Vitvi05g01348	543.734	1.77847	0.591648	3.00596	0.00264741	0.0094291	PIN1	Signaling.Hormone Signaling.Auxin Signaling.Auxin transport
Vitvi18g00455	3067.46	1.36818	0.334092	4.09521	4.22e-05	0.000253779	Plastocyanin domain-containing protein	Metabolism.Primary metabolism.Generation of metabolite precursors and energy.Photosynthesis.Photosynthetic-chain phosphorylation	AT5G14930
Vitvi15g01078	203.478	3.34815	0.372586	8.98625	2.56e-19	1.58e-17	Protein kinase	Signaling.Signaling pathway.Protein kinase	AT4G08850
Vitvi18g00091	433.912	1.1974	0.302914	3.95293	7.72e-05	0.000432437	Protein kinase 1B	Signaling.Signaling pathway.Protein kinase	AT2G44740
Vitvi14g00273	92.0972	2.23575	0.356619	6.2693	3.63e-10	6.38e-09	Protein kinase CDG1	Signaling.Signaling pathway.Protein kinase	AT2G45570
Vitvi01g00325	354.085	1.05908	0.415322	2.55003	0.0107713	0.0310982	Protein phosphatase 2C	Signaling.Signaling pathway.Protein phosphatase.PP2C	AT5G53130
Vitvi05g00817	1010.34	1.09257	0.43833	2.49257	0.0126823	0.0356652	Proton gradient regulation 5 (PGR5)	Unclear	AT1G01540
Vitvi01g00277	908.734	1.73124	0.430421	4.0222	5.77e-05	0.000333631	Proton-dependent oligopeptide transport (POT) family protein	Transport overview.Electrochemical Potential-driven Transporters.Porters.Proton-dependent Oligopeptide Transporter	AT2G46140
Vitvi18g00480	185.433	2.48531	0.484323	5.13151	2.87e-07	2.91e-06	Purine permease 1 PUP1	Signaling.Hormone Signaling.Cytokinin Signaling.Cytokinin metabolism.Cytokinin biosynthesis	AT5G17540
Vitvi07g02528	79.6637	1.03918	0.391857	2.65193	0.00800326	0.0243181	R protein disease resistance protein	Response to stimulus.Stress response.Biotic stress response.Plant-pathogen interaction.R proteins from Plant-pathogen interaction	AT1G02170
Vitvi19g02282	259.574	3.26738	0.761194	4.29244	1.77e-05	0.000116999	R protein disease resistance protein	Response to stimulus.Stress response.Biotic stress response.Plant-pathogen interaction.R proteins from Plant-pathogen interaction	AT4G25160
Vitvi01g00875	51.2093	2.4766	1.02922	2.40628	0.0161157	0.0435546	R protein L6	Response to stimulus.Stress response.Biotic stress response.Plant-pathogen interaction.R proteins from Plant-pathogen interaction	AT1G66920
Vitvi18g01705	5.91286	5.8204	1.59232	3.6553	0.000256883	0.00124527	R protein L6	Response to stimulus.Stress response.Biotic stress response.Plant-pathogen interaction.R proteins from Plant-pathogen interaction	AT5G52390
Vitvi00g00710	44.7837	1.73849	0.535031	3.24932	0.0011568	0.0046131	R protein MLA10	Response to stimulus.Stress response.Biotic stress response.Plant-pathogen interaction.R proteins from Plant-pathogen interaction	AT5G24120
Vitvi07g01315	130.261	1.62236	0.574963	2.82168	0.00477725	0.0156555	R protein MLA10	Response to stimulus.Stress response.Biotic stress response.Plant-pathogen interaction.R proteins from Plant-pathogen interaction	AT5G52882
Vitvi04g00216	247.099	1.86504	0.586328	3.18088	0.00146829	0.00568518	Receptor kinase homolog LRK10	Signaling.Signaling pathway.Protein kinase
Vitvi16g00824	4.67774	5.48113	2.0885	2.62444	0.00867911	0.0260129	Receptor kinase homolog LRK10	Signaling.Signaling pathway.Protein kinase	AT5G38280
Vitvi16g02104	65.2576	2.35785	0.916137	2.57369	0.0100621	0.0293826	Receptor kinase homolog LRK10	Signaling.Signaling pathway.Protein kinase	AT1G66920
Vitvi16g02033	4.78013	5.51187	2.07263	2.65936	0.00782902	0.0238645	Receptor kinase LRK10	Signaling.Signaling pathway.Protein kinase	AT5G38280
Vitvi10g02249	266.037	3.92954	0.713944	5.50398	3.71e-08	4.53e-07	Receptor kinase RK20-1	Signaling.Signaling pathway.Protein kinase	AT5G57580
Vitvi16g02105	320.482	3.66259	0.777761	4.70914	2.49e-06	2.03e-05	Receptor serine/threonine kinase PR5K	Signaling.Signaling pathway.Protein kinase	AT5G57580
Vitvi10g01029	1372.31	2.32933	0.478829	4.86465	1.15e-06	1.01e-05	Reticuline oxidase precursor	Metabolism.Secondary metabolism.Primary amino acids derivated metabolism.Alkaloid metabolism.Alkaloid biosynthesis
Vitvi16g01214	2425.78	1.30935	0.330595	3.96058	7.48e-05	0.000420453	RNA polymerase sigma subunit SigE (sigE)	Metabolism.Primary metabolism.Nucleobase, nucleoside, nucleotide, nucleic acid metabolism.Nucleic acid metabolism.RNA metabolism.RNA polymerase	AT5G20110
Vitvi06g01954	938.939	1.50162	0.411792	3.64654	0.000265792	0.00128388	S-receptor kinase	Signaling.Signaling pathway.Protein kinase	AT4G00050
Vitvi12g00145	232.303	1.6413	0.482416	3.40226	0.000668319	0.00288004	S-receptor kinase	Signaling.Signaling pathway.Protein kinase	AT5G61010
Vitvi14g03031	2082.5	3.17508	0.330627	9.60321	7.75e-22	6.38e-20	SAG101 (senescence-associated gene 101)	Metabolism.Primary metabolism.Lipid metabolism.Glycerolipid metabolism.Glycerolipid catabolism	AT4G20970
Vitvi16g00474	364.824	1.53392	0.388668	3.94661	7.93e-05	0.000442695	Ser/Thr protein kinase	Signaling.Signaling pathway.Protein kinase	AT1G14590
Vitvi18g01041	370.604	1.52161	0.404384	3.76279	0.000168028	0.000856518	SHI-related sequence 5	Regulation overview.Regulation of gene expression.Regulation of transcription.Transcription factor.SRS family transcription factor
Vitvi11g00466	264.256	1.68437	0.379925	4.43341	9.28e-06	6.6e-05	SPX2 (SYG1/Pho81/XPR1) domain-containing protein SPX2	Transport overview.Electrochemical Potential-driven Transporters.Porters.Phosphate Permease (Pho1)	AT3G48090
Vitvi13g00033	727.528	2.10753	0.435364	4.84084	1.29e-06	1.13e-05	Steroid 23-alpha-hydroxylase	Signaling.Hormone Signaling.Brassinosteroid Signaling.Brassinosteroid metabolism.Brassinosteroid biosynthesis	AT3G48270
Vitvi02g01407	361.495	1.59985	0.430215	3.71873	0.000200229	0.000998461	Thaumatin	Response to stimulus.Stress response
Vitvi04g01470	820.334	1.38626	0.241547	5.73912	9.52e-09	1.3e-07	Thaumatin SCUTL1	Response to stimulus.Stress response	AT1G20900
Vitvi07g02832	40.3093	2.57152	1.04819	2.45329	0.0141555	0.0390751	TIR-NBS-TIR type disease resistance protein	Diverse functions.Gene family with diverse functions.NBS-LRR superfamily	AT1G76360
Vitvi07g01365	2626.13	1.08842	0.356155	3.05603	0.00224287	0.00818802	Trehalose-6-phosphate phosphatase	Metabolism.Primary metabolism.Carbohydrate metabolism.Polysaccharide metabolism.Starch and sucrose metabolism	AT1G21230
Vitvi01g01794	349.258	3.87606	0.393649	9.84649	7.1e-23	6.45e-21	U-box domain-containing protein	Unknown	AT1G22480
Vitvi06g00915	140.534	2.43589	0.745327	3.26821	0.00108229	0.0043542	U-box domain-containing protein	Unknown	AT4G40080
Vitvi18g00974	262.95	1.7619	0.276791	6.36545	1.95e-10	3.58e-09	U-box domain-containing protein	Unknown	AT5G05340
Vitvi02g00110	1135.18	3.76605	0.499956	7.53277	4.97e-14	1.61e-12	UDP-glucuronosyl/UDP-glucosyltransferase	Metabolism.Primary metabolism.Carbohydrate metabolism.Monosaccharide metabolism.Pentose glucuronate interconversion	AT1G28230
Vitvi17g00678	104.449	4.55432	0.986875	4.61489	3.93e-06	3.06e-05	Unfertilized embryo sac 10 UNE10	Regulation overview.Regulation of gene expression.Regulation of transcription.Transcription factor.bHLH family transcription factor
Vitvi01g01684	411.795	4.14536	0.474318	8.73961	2.34e-18	1.29e-16	Unknown	Unknown	AT1G75100
Vitvi02g00160	513.584	2.70354	0.661559	4.08662	4.38e-05	0.000262052	Unknown	Unknown	AT5G42760
Vitvi09g00759	1849.34	1.8015	0.304188	5.92232	3.17e-09	4.76e-08	Unknown	Unknown	AT1G24330
Vitvi12g02197	58.8525	2.27046	0.569726	3.98519	6.74e-05	0.000383383	Unknown	Unknown	AT1G75520
Vitvi14g02492	82.3449	2.50958	0.675602	3.71459	0.000203537	0.0010133	Unknown	Unknown	AT1G77120
Vitvi16g01968	2707.3	1.75465	0.36815	4.76613	1.88e-06	1.57e-05	Unknown	Unknown	AT5G09360
Vitvi01g00317	367.168	2.10584	0.596785	3.52864	0.000417694	0.00191007	Unknown protein	Unknown	AT4G09670
Vitvi01g00463	112.782	2.42437	0.516812	4.69101	2.72e-06	2.2e-05	Unknown protein	Unknown
Vitvi02g00029	128.715	1.21402	0.379476	3.19921	0.00137804	0.00538218	Unknown protein	Unknown	AT1G21270
Vitvi05g02233	182.94	1.10453	0.348788	3.16678	0.00154135	0.00592229	Unknown protein	Unknown	AT4G19950
Vitvi06g00447	912.485	1.90412	0.282489	6.74049	1.58e-11	3.44e-10	Unknown protein	Unknown	AT5G17680
Vitvi08g01465	385.265	2.28212	0.733422	3.11161	0.00186072	0.00698099	Unknown protein	Unknown	AT1G61810
Vitvi09g00610	2711.7	1.18267	0.385115	3.07096	0.00213372	0.00784325	Unknown protein	Unknown	AT5G54400
Vitvi18g02823	539.414	2.43976	0.450503	5.41563	6.11e-08	7.07e-07	Unknown protein	Unknown	AT5G23960
Vitvi07g01923	1731.63	2.00995	0.266688	7.53668	4.82e-14	1.57e-12	UVB-resistance protein UVR8	Response to stimulus.Stress response.Abiotic stress response.UV stress response
Vitvi19g01450	592.661	2.04593	0.513375	3.98526	6.74e-05	0.000383358	WAG1	Signaling.Hormone Signaling.Auxin Signaling.Auxin transport	AT5G25140
Vitvi18g01937	7.86301	6.23179	1.57514	3.95634	7.61e-05	0.000427182	Wall-associated receptor kinase 2	Signaling.Signaling pathway.Protein kinase	AT1G55850
Vitvi18g00197	9.23189	6.4638	2.46755	2.61953	0.00880522	0.0263362	Wall-associated receptor kinase 5	Signaling.Signaling pathway.Protein kinase	AT3G14680
Vitvi03g00882	107.457	3.80622	1.17138	3.24935	0.00115671	0.0046131	Wall-associated receptor kinase-like 10	Signaling.Signaling pathway.Protein kinase	AT1G17180
Vitvi04g00510	395.494	1.09214	0.326838	3.34154	0.00083315	0.00347971	WRKY DNA-binding protein 18	Regulation overview.Regulation of gene expression.Regulation of transcription.Transcription factor.WRKY family transcription factor	AT3G14440
Vitvi01g00940	143.832	1.63834	0.583561	2.80749	0.00499298	0.0162521	WRKY DNA-binding protein 72	Regulation overview.Regulation of gene expression.Regulation of transcription.Transcription factor.WRKY family transcription factor	AT1G53700
Vitvi13g00340	11.6943	6.80345	1.68587	4.03556	5.45e-05	0.00031738	Zinc finger (C2H2 type) family	Regulation overview.Regulation of gene expression.Regulation of transcription.Transcription factor.C2H2 family transcription factor	AT3G14690
Vitvi02g00130	911.68	1.47101	0.479173	3.06989	0.00214136	0.00786427	Zinc finger (C3HC4-type ring finger) family protein ATL1E	Regulation overview.Regulation of gene expression.Regulation of transcription.Transcription factor.Zinc finger C3HC4 family transcription factor	AT3G14470

## Sheet: Gene_SLFvsXylella
V3.Gene.ID	baseMean	log2FoldChange	lfcSE	stat	pvalue	padj	Unique.ID	Chromosome.position.12X	Functional.annotation	Functionnal.category	Best.arabidopsis.match
Vitvi18g02452	30.9637	8.20903	1.54832	5.30191	1.15e-07	1.27e-06	VIT_18s0001g05240	chr18_random_04217610_04220002	(-)-germacrene D synthase	Metabolism.Secondary metabolism.Terpenoid metabolism.Terpenoid biosynthesis	AT5G23960
Vitvi18g02462	11.6482	6.79809	1.91019	3.55886	0.000372468	0.00172872	VIT_18s0001g04720	chr18_random_03961864_03962186	(-)-germacrene D synthase	Metabolism.Secondary metabolism.Terpenoid metabolism.Terpenoid biosynthesis	AT5G23960
Vitvi01g00481	1177.71	1.05869	0.384852	2.75091	0.00594296	0.0189077	VIT_01s0011g05650	chr01_05367518_05369117	1-aminocyclopropane-1-carboxylate oxidase	Metabolism.Primary metabolism.Organic acid metabolism.Propanoate metabolism	AT2G30840
Vitvi02g00620	129.728	1.3909	0.543363	2.5598	0.0104734	0.0303449	VIT_02s0012g00360	chr02_06126853_06130300	1-aminocyclopropane-1-carboxylate oxidase	Metabolism.Primary metabolism.Organic acid metabolism.Propanoate metabolism	AT4G25310
Vitvi05g01924	82.653	2.63352	0.831061	3.16887	0.00153035	0.00588371	VIT_05s0049g00300	chr05_07361028_07362449	1-aminocyclopropane-1-carboxylate oxidase homolog 1	Metabolism.Primary metabolism.Organic acid metabolism.Propanoate metabolism	AT1G06620
Vitvi11g01303	369.092	3.21447	0.596567	5.38827	7.11e-08	8.14e-07	VIT_11s0052g01730	chr11_19555292_19558878	1-deoxy-D-xylulose-5-phosphate synthase	Metabolism.Primary metabolism.Lipid metabolism.Steroid metabolism.Steroid biosynthesis	AT4G15560
Vitvi11g01307	194.292	4.65738	0.522936	8.90621	5.28e-19	3.15e-17	VIT_11s0052g01780	chr11_19599532_19603061	1-deoxy-D-xylulose-5-phosphate synthase	Metabolism.Primary metabolism.Lipid metabolism.Steroid metabolism.Steroid biosynthesis	AT4G15560
Vitvi19g01281	303.382	1.11474	0.342302	3.25659	0.0011276	0.00451206	VIT_19s0138g00120	chr19_13993002_14016957	1,3-beta-glucan synthase	Metabolism.Primary metabolism.Carbohydrate metabolism.Polysaccharide metabolism.Starch and sucrose metabolism	AT3G14570
Vitvi04g01334	4804.25	1.58135	0.203635	7.76558	8.13e-15	2.9e-13	VIT_04s0023g02130	chr04_18617371_18620228	1,4-beta-mannan endohydrolase	Metabolism.Primary metabolism.Carbohydrate metabolism.Monosaccharide metabolism.Fructose and mannose metabolism	AT5G66460
Vitvi17g01732	6.87973	6.03981	1.68311	3.58848	0.000332606	0.00156653	VIT_00s0372g00040	chrUn_26195557_26197816	1,8-cineole synthase, chloroplast	Metabolism.Secondary metabolism.Terpenoid metabolism.Monoterpenoid metabolism.Monoterpenoid biosynthesis
Vitvi18g02138	94.8042	1.67285	0.500826	3.34018	0.000837228	0.00349201	VIT_18s0041g02010	chr18_27122027_27124017	12-oxophytodienoate reductase 1	Metabolism.Primary metabolism.Lipid metabolism.Fatty acid metabolism.Alpha-linolenic acid metabolism	AT1G76680
Vitvi14g01589	380.569	1.33643	0.19729	6.77396	1.25e-11	2.79e-10	VIT_14s0171g00300	chr14_26130603_26132915	4-coumarate-CoA ligase	Metabolism.Secondary metabolism.Phenylpropanoid metabolism.Phenylpropanoid biosynthesis	AT5G63380
Vitvi19g01356	980.217	1.4257	0.255694	5.5758	2.46e-08	3.11e-07	VIT_19s0093g00550	chr19_17645348_17647649	9-cis-epoxycarotenoid dioxygenase 2	Metabolism.Secondary metabolism.Terpenoid metabolism.Tetraterpenoid metabolism.Tetraterpenoid biosynthesis.Carotenoid biosynthesis	AT3G14440
Vitvi12g01975	3500.54	1.76627	0.287891	6.13518	8.51e-10	1.42e-08	VIT_12s0035g00340	chr12_19639005_19640761	AAA-type ATPase	Diverse functions.Gene family with diverse functions.AAA-type ATPase domain family	AT5G40010
Vitvi12g02698	523.883	1.57787	0.376614	4.18961	2.79e-05	0.000175883	VIT_12s0035g00330	chr12_19629696_19638518	AAA-type ATPase	Diverse functions.Gene family with diverse functions.AAA-type ATPase domain family	AT5G40010
Vitvi14g01928	1814.71	1.11744	0.387794	2.88152	0.00395756	0.0133436	VIT_14s0108g00430	chr14_29196654_29203683	ABC transporter B member 16	Transport overview.Macromolecule transport.Multidrug transport.Multidrug ABC transport	AT3G28860
Vitvi16g01144	751.345	5.0925	0.578324	8.80563	1.3e-18	7.44e-17	VIT_16s0050g01620	chr16_18530207_18532284	ABC transporter G member 14	Transport overview.Macromolecule transport.Multidrug transport.Multidrug ABC transport	AT5G52860
Vitvi05g00243	1522.55	2.30203	0.340364	6.76345	1.35e-11	2.99e-10	VIT_05s0020g00680	chr05_02548762_02557921	ABC transporter G member 21	Transport overview.Macromolecule transport.Multidrug transport.Multidrug ABC transport	AT3G53480
Vitvi11g01633	59.1656	3.11431	0.512104	6.0814	1.19e-09	1.93e-08	VIT_11s0052g00230	chr11_17394963_17396128	Accelerated cell death 11 (ACD11)	Cellular process.Cell growth and death.Cell death
Vitvi08g00054	206.104	2.16042	0.620805	3.48003	0.000501358	0.00224171	VIT_08s0056g00630	chr08_00902275_00904777	Acid phosphatase	Metabolism.Primary metabolism.Coenzyme and prosthetic group metabolism.Riboflavin metabolism	AT2G38600
Vitvi12g00505	434.62	2.21067	0.295547	7.47994	7.44e-14	2.35e-12	VIT_12s0059g02150	chr12_06936167_06946432	Aconitate hydratase, cytoplasmic	Metabolism.Primary metabolism.Generation of metabolite precursors and energy.Citric acid cycle	AT2G05710
Vitvi18g01223	10659.9	1.62103	0.291968	5.55208	2.82e-08	3.52e-07	VIT_18s0001g15410	chr18_13539135_13541625	Alcohol dehydrogenase 1	Metabolism.Primary metabolism.Carbohydrate metabolism.Glycolysis Gluconeogenesis	AT1G77120
Vitvi06g00210	135.094	3.48515	1.4123	2.46772	0.0135978	0.0377779	VIT_06s0004g02060	chr06_02522282_02528458	Aldehyde dehydrogenase 3B1	Metabolism.Primary metabolism.Carbohydrate metabolism.Glycolysis Gluconeogenesis	AT4G36250
Vitvi05g01769	10.4815	6.64638	1.29218	5.14356	2.7e-07	2.75e-06	VIT_05s0077g01300	chr05_01067543_01068826	Aldo-keto reductase	Metabolism.Primary metabolism.Carbohydrate metabolism.Monosaccharide metabolism.Pentose glucuronate interconversion	AT4G24220
Vitvi17g01105	453.64	1.42949	0.508295	2.81233	0.00491844	0.0160389	VIT_17s0119g00120	chr17_13472842_13473568	Alpha-amylase/subtilisin inhibitor	Metabolism.Primary metabolism.Carbohydrate metabolism.Polysaccharide metabolism.Starch and sucrose metabolism.Starch biosynthesis catabolism.Starch catabolism inhibitor	AT1G17860
Vitvi18g00189	101.27	2.63068	0.589832	4.46006	8.19e-06	5.93e-05	VIT_18s0001g01130	chr18_01778921_01780342	Alpha-expansin 1 precursor	Signaling.Hormone Signaling.Auxin Signaling.Auxin-mediated Signaling pathway	AT1G20190
Vitvi06g00481	8436.08	5.10769	0.586076	8.71507	2.91e-18	1.58e-16	VIT_06s0004g04860	chr06_05816980_05819572	Alpha-expansin 6 precursor	Signaling.Hormone Signaling.Auxin Signaling.Auxin-mediated Signaling pathway	AT2G39700
Vitvi10g01123	396.107	2.36301	0.266815	8.85638	8.27e-19	4.8e-17	VIT_10s0092g00240	chr10_11627183_11631065	Alpha-glucosidase 1 (AGLU1)	Metabolism.Primary metabolism.Carbohydrate metabolism.Monosaccharide metabolism.Galactose metabolism	AT5G11720
Vitvi15g01028	201.038	4.97736	0.571979	8.702	3.26e-18	1.76e-16	VIT_15s0046g01450	chr15_18430833_18434245	Alpha-L-fucosidase	Metabolism.Primary metabolism.Carbohydrate metabolism.Oligosaccharide metabolism.N-Glycan metabolism.N-Glycan catabolism	AT4G01130
Vitvi16g00875	78.8953	1.67473	0.537729	3.11445	0.0018429	0.00692271	VIT_16s0022g02170	chr16_14619551_14632511	Alpha-L-fucosidase	Metabolism.Primary metabolism.Carbohydrate metabolism.Oligosaccharide metabolism.N-Glycan metabolism.N-Glycan catabolism	AT2G28100
Vitvi05g01351	425.071	1.54606	0.490385	3.15275	0.00161739	0.00617819	VIT_05s0062g01150	chr05_19817318_19818964	Amino acid permease	Transport overview.Electrochemical Potential-driven Transporters.Porters.Amino Acid/Auxin Permease	AT5G16740
Vitvi13g00134	2263.78	1.56067	0.335103	4.65727	3.2e-06	2.55e-05	VIT_13s0067g02220	chr13_01250090_01253132	Amino acid permease	Transport overview.Electrochemical Potential-driven Transporters.Porters.Amino Acid/Auxin Permease	AT3G56200
Vitvi07g01977	41.4152	2.87059	1.17279	2.44765	0.014379	0.039576	VIT_07s0031g02950	chr07_19646844_19649241	Ammonium transporter 2	Transport overview.Channels and pores.a-Type channels.Ammonia Channel Transporter	AT2G38290
Vitvi04g02054	43.2775	4.00097	0.861226	4.64567	3.39e-06	2.68e-05	VIT_04s0023g00090	chr04_15962927_15963850	Ankyrin	Transport overview.Accessory factors involved in transport.Auxiliary transport proteins.Ankyrin
Vitvi07g00654	46.5955	2.87018	0.710149	4.04165	5.31e-05	0.000310272	VIT_07s0005g03950	chr07_06971562_06997446	Ankyrin	Transport overview.Accessory factors involved in transport.Auxiliary transport proteins.Ankyrin	AT3G54070
Vitvi07g02103	37.3134	8.47843	1.02418	8.27823	1.25e-16	5.66e-15	VIT_00s0179g00070	chrUn_07323045_07324362	Ankyrin	Diverse functions.Gene family with diverse functions.Ankyrin domain family	AT3G18670
Vitvi07g02107	322.47	6.16372	1.0173	6.05888	1.37e-09	2.21e-08	VIT_00s0179g00040	chrUn_07288643_07289650	Ankyrin	Diverse functions.Gene family with diverse functions.Ankyrin domain family	AT3G18670
Vitvi07g02112	37.2108	5.59608	0.71243	7.85492	4e-15	1.5e-13	VIT_07s0151g00070	chr07_00739645_00740653	Ankyrin	Diverse functions.Gene family with diverse functions.Ankyrin domain family	AT3G18670
Vitvi07g02118	5.24777	5.64997	1.75301	3.223	0.00126854	0.00499856	VIT_07s0151g00180	chr07_00786079_00787383	Ankyrin	Transport overview.Accessory factors involved in transport.Auxiliary transport proteins.Ankyrin	AT3G18670
Vitvi07g02122	16.3001	2.98291	1.09693	2.71933	0.00654136	0.0205085	VIT_07s0151g00240	chr07_00812409_00813538	Ankyrin	Transport overview.Accessory factors involved in transport.Auxiliary transport proteins.Ankyrin	AT3G18670
Vitvi07g02461	3.29639	4.4596	1.52394	2.92636	0.00342953	0.01181	VIT_00s0269g00100	chrUn_19798863_19802434	Ankyrin	Transport overview.Accessory factors involved in transport.Auxiliary transport proteins.Ankyrin	AT5G04730
Vitvi13g01163	25.7476	4.20492	0.969719	4.33622	1.45e-05	9.81e-05	VIT_13s0047g00430	chr13_16597216_16599226	Ankyrin	Diverse functions.Gene family with diverse functions.Ankyrin domain family	AT3G18670
Vitvi05g01450	173.436	4.30411	1.34763	3.19384	0.00140394	0.0054723	VIT_05s0165g00160	chr05_21617753_21622681	Ankyrin repeat	Transport overview.Accessory factors involved in transport.Auxiliary transport proteins.Ankyrin	AT4G03500
Vitvi11g01349	526.758	3.24551	1.17356	2.76553	0.00568301	0.0181982	VVTU10418_at		Ankyrin repeat	Diverse functions.Gene family with diverse functions.Ankyrin domain family
Vitvi11g01360	78.4205	3.41887	0.838586	4.07695	4.56e-05	0.00027187	VIT_11s0016g01650	chr11_01322449_01324386	Ankyrin repeat	Diverse functions.Gene family with diverse functions.Ankyrin domain family
Vitvi13g02110	32.3488	3.30183	1.13503	2.90903	0.0036255	0.0123804	VIT_13s0106g00080	chr13_09424055_09428939	Ankyrin repeat	Transport overview.Accessory factors involved in transport.Auxiliary transport proteins.Ankyrin	AT5G04700
Vitvi14g02686	23.2371	4.45018	1.15303	3.85957	0.000113587	0.000610068	VIT_14s0081g00400	chr14_08234874_08240083	Ankyrin repeat	Transport overview.Accessory factors involved in transport.Auxiliary transport proteins.Ankyrin	AT4G03500
Vitvi14g02690	158.879	3.68156	0.63961	5.75594	8.62e-09	1.2e-07	VIT_14s0081g00420	chr14_08291339_08294810	Ankyrin repeat	Transport overview.Accessory factors involved in transport.Auxiliary transport proteins.Ankyrin	AT4G03500
Vitvi05g01427	114.023	1.45798	0.540591	2.697	0.00699663	0.0217455	VIT_05s0124g00610	chr05_21208743_21210050	Ankyrin repeat protein family	Transport overview.Accessory factors involved in transport.Auxiliary transport proteins.Ankyrin
Vitvi05g02168	123.495	5.84576	0.665964	8.77789	1.67e-18	9.35e-17	VIT_05s0165g00270	chr05_21778406_21781128	Ankyrin repeat protein family	Transport overview.Accessory factors involved in transport.Auxiliary transport proteins.Ankyrin	AT1G03670
Vitvi05g02172	53.4898	8.99705	1.07832	8.34362	7.2e-17	3.39e-15	VIT_05s0102g00030	chr05_21854733_21857508	Ankyrin repeat protein family	Transport overview.Accessory factors involved in transport.Auxiliary transport proteins.Ankyrin	AT1G03670
Vitvi07g02462	205.224	1.66899	0.404383	4.12726	3.67e-05	0.000224729	VIT_00s0269g00180	chrUn_19860398_19863269	Ankyrin repeat protein family	Transport overview.Accessory factors involved in transport.Auxiliary transport proteins.Ankyrin
Vitvi07g01411	20.8638	3.05906	1.18752	2.576	0.00999498	0.0292109	VIT_00s0218g00140	chrUn_14060242_14061753	Anthocyanidine rhamnosyl-transferase	Metabolism.Secondary metabolism.Phenylpropanoid metabolism.Flavonoid metabolism.Flavonoid biosynthesis.Anthocyanin biosynthesis.Anthocyanin-glycoside biosynthesis	AT2G22590
Vitvi13g00517	35.0185	8.38614	1.38176	6.06917	1.29e-09	2.07e-08	VIT_13s0019g03430	chr13_04509782_04511249	Anthocyanin 5-aromatic acyltransferase	Metabolism.Secondary metabolism.Phenylpropanoid metabolism.Flavonoid metabolism.Flavonoid biosynthesis.Anthocyanin biosynthesis	AT2G39980
Vitvi01g02214	220.747	2.1798	0.536428	4.06355	4.83e-05	0.000285327	VIT_01s0010g02340	chr01_19370001_19372078	Anthranilate N-benzoyltransferase	Metabolism.Primary metabolism.Amino acid metabolism.Aromatic amino acid metabolism.Aromatic amino acid biosynthesis
Vitvi08g01337	783.279	3.10789	0.402349	7.72436	1.12e-14	3.97e-13	VIT_08s0007g01930	chr08_16006186_16008061	Anthranilate N-benzoyltransferase	Metabolism.Primary metabolism.Amino acid metabolism.Aromatic amino acid metabolism.Aromatic amino acid biosynthesis	AT5G01210
Vitvi02g01227	168.187	3.54338	0.488745	7.24997	4.17e-13	1.18e-11	VIT_02s0087g00370	chr02_17661208_17662621	Anthranilate N-hydroxycinnamoyl/benzoyltransferase	Metabolism.Primary metabolism.Amino acid metabolism.Aromatic amino acid metabolism.Aromatic amino acid biosynthesis	AT1G31490
Vitvi07g01711	107.721	1.0282	0.40512	2.53802	0.0111481	0.032054	VIT_07s0031g00270	chr07_16497684_16499285	Anthranilate N-hydroxycinnamoyl/benzoyltransferase	Metabolism.Primary metabolism.Amino acid metabolism.Aromatic amino acid metabolism.Aromatic amino acid biosynthesis	AT5G67150
Vitvi02g01118	156.023	3.75952	1.52628	2.46319	0.0137705	0.0381873	VIT_02s0033g01030	chr02_16140685_16142942	Anthraniloyal-CoA: methanol anthraniloyal transferase	Metabolism.Primary metabolism.Amino acid metabolism.Aromatic amino acid metabolism.Aromatic amino acid biosynthesis	AT5G17540
Vitvi02g01121	89.6812	3.87618	1.16437	3.329	0.000871592	0.00361197	VIT_02s0033g01050	chr02_16187330_16189081	Anthraniloyal-CoA: methanol anthraniloyal transferase	Metabolism.Primary metabolism.Amino acid metabolism.Aromatic amino acid metabolism.Aromatic amino acid biosynthesis	AT5G17540
Vitvi18g00618	1257.84	1.63956	0.215813	7.59711	3.03e-14	1e-12	VIT_18s0001g08610	chr18_07050289_07054311	AP2-like AINTEGUMENTA-like	Signaling.Hormone Signaling.Ethylene Signaling.Ethylene-mediated Signaling pathway	AT4G37750
Vitvi08g01146	55.7662	1.84098	0.402766	4.57085	4.86e-06	3.69e-05	VIT_08s0040g03180	chr08_14133347_14136582	APETALA2 (AP2) floral homeotic protein	Signaling.Hormone Signaling.Ethylene Signaling.Ethylene-mediated Signaling pathway	AT4G36920
Vitvi06g01346	2762.25	4.64818	0.375951	12.3638	4.1e-35	1.31e-32	VIT_06s0061g00730	chr06_18257635_18258750	Aquaporin GAMMA-TIP3/TIP1;3	Transport overview.Channels and pores.a-Type channels.Major Intrinsic Protein	AT4G01470
Vitvi10g00639	834.77	3.36144	0.390592	8.606	7.57e-18	3.91e-16	VIT_10s0003g01830	chr10_03271408_03273259	Aquaporin NIP1;2	Transport overview.Channels and pores.a-Type channels.Major Intrinsic Protein	AT4G18910
Vitvi02g00295	1025.85	2.45795	0.240937	10.2016	1.95e-24	2.18e-22	VVTU7019_at		Aquaporin NIP5;1	Transport overview.Channels and pores.a-Type channels.Major Intrinsic Protein
Vitvi13g00012	2877.79	1.48108	0.341332	4.33913	1.43e-05	9.7e-05	VIT_13s0067g00220	chr13_00154711_00155950	Aquaporin TMP-C	Transport overview.Channels and pores.a-Type channels.Major Intrinsic Protein	AT4G00430
Vitvi15g01109	506.432	1.82136	0.242544	7.5094	5.94e-14	1.91e-12	VIT_15s0046g02410	chr15_19192837_19196048	Aquaporin TMP-C	Transport overview.Channels and pores.a-Type channels.Major Intrinsic Protein	AT2G45960
Vitvi10g02256	9503.34	1.07174	0.290467	3.68972	0.000224503	0.00110557	VIT_00s0527g00030	chrUn_31305969_31307239	Arabinogalactan protein AGP31	Cellular process.Cellular component organization and biogenesis.Cell wall organization and biogenesis.Cell wall structural protein	AT2G34700
Vitvi15g01008	1171.94	1.18852	0.214896	5.53067	3.19e-08	3.94e-07	VIT_15s0046g01210	chr15_18226980_18228562	Arbutin synthase	Metabolism.Primary metabolism.Carbohydrate metabolism.Polysaccharide metabolism.Starch and sucrose metabolism	AT4G01070
Vitvi07g01791	239.071	2.00018	0.457591	4.37111	1.24e-05	8.52e-05	VIT_07s0031g01130	chr07_17247705_17250988	Ascorbate oxidase	Metabolism.Primary metabolism.Organic acid metabolism.Ascorbate and aldarate metabolism	AT4G39830
Vitvi18g00510	8874.75	9.10146	0.818092	11.1252	9.46e-29	1.59e-26	VIT_18s0001g07340	chr18_05617243_05618758	Aspartic proteinase nepenthesin-1 precursor	Metabolism.Primary metabolism.Protein metabolism and modification.Proteolysis.Peptidase-mediated proteolysis	AT1G09750
Vitvi04g02275	96.0899	1.72135	0.452806	3.80151	0.000143818	0.000748505	VIT_00s0434g00090	chrUn_28936425_28937470	Aspartyl protease	Metabolism.Primary metabolism.Protein metabolism and modification.Proteolysis.Peptidase-mediated proteolysis	AT2G17760
Vitvi08g01382	3.80659	4.66943	1.41014	3.31132	0.000928566	0.00381265	VIT_08s0007g02460	chr08_16577039_16589483	Aspartyl protease	Metabolism.Primary metabolism.Protein metabolism and modification.Proteolysis.Peptidase-mediated proteolysis
Vitvi08g02249	668.735	3.31014	0.369045	8.96947	2.98e-19	1.82e-17	VIT_08s0007g02450	chr08_16556653_16569287	Aspartyl protease	Metabolism.Primary metabolism.Protein metabolism and modification.Proteolysis.Peptidase-mediated proteolysis	AT3G52500
Vitvi09g01272	2214.82	2.93756	0.212843	13.8015	2.5e-43	1.7e-40	VIT_09s0018g01670	chr09_18973161_18975234	Aspartyl protease	Metabolism.Primary metabolism.Protein metabolism and modification.Proteolysis.Peptidase-mediated proteolysis	AT1G79720
Vitvi02g00465	11.495	3.35188	1.02965	3.25536	0.0011325	0.00453019	VIT_02s0025g05100	chr02_04563840_04565394	AT-hook DNA-binding protein	Unknown	AT4G22810
Vitvi17g00822	104.72	3.08777	0.834679	3.69935	0.00021615	0.00106829	VIT_17s0000g08480	chr17_09703427_09704324	ATMYB66/WER/WER1 (WEREWOLF 1)	Cellular process.Cell growth and death	AT5G14750
Vitvi11g01162	1150.89	3.12487	0.347968	8.98035	2.7e-19	1.66e-17	VIT_11s0052g00160	chr11_17233397_17237329	ATP binding , related	Unknown	AT4G29920
Vitvi07g00381	345.821	7.78986	1.08074	7.20787	5.68e-13	1.56e-11	VIT_07s0005g01090	chr07_03644524_03646323	ATP binding protein	Unknown	AT4G13030
Vitvi04g00509	59.4979	1.90494	0.519406	3.66754	0.000244894	0.00119471	VIT_04s0008g05740	chr04_05239396_05245850	ATSYTE/NTMC2T2.1/NTMC2TYPE2.1/SYTE	Transport overview.Incompletely characterized transport systems.Recognized transporters of unknown biochemical mechanism.Unconventional Protein Secretion System	AT5G11100
Vitvi13g00019	902.098	2.29931	0.164702	13.9604	2.72e-44	2.02e-41	VIT_13s0067g00330	chr13_00221035_00225885	AUX1 auxin influx carrier protein	Signaling.Hormone Signaling.Auxin Signaling.Auxin transport	AT2G38120
Vitvi18g01224	169.085	7.01059	0.885522	7.91691	2.43e-15	9.39e-14	VIT_18s0001g15420	chr18_13551359_13554243	Auxin efflux carrier protein 6	Signaling.Hormone Signaling.Auxin Signaling.Auxin transport	AT1G77110
Vitvi08g00978	337.576	1.43993	0.35031	4.11045	3.95e-05	0.000239997	VIT_08s0040g01230	chr08_12268377_12270922	Auxin transport protein (PIN3)	Signaling.Hormone Signaling.Auxin Signaling.Auxin transport	AT1G73590
Vitvi03g00122	302.697	3.00618	0.500452	6.00692	1.89e-09	2.97e-08	VIT_03s0038g02140	chr03_01472504_01476160	Auxin transporter protein 2	Signaling.Hormone Signaling.Auxin Signaling.Auxin transport	AT2G21050
Vitvi13g00260	168.381	1.65035	0.312184	5.28646	1.25e-07	1.37e-06	VIT_13s0019g00440	chr13_02475909_02477365	Auxin-regulated protein	Signaling.Hormone Signaling.Auxin Signaling.Auxin-mediated Signaling pathway	AT5G59790
Vitvi11g00033	112.338	1.84568	0.570639	3.23441	0.00121894	0.00482558	VIT_11s0016g00500	chr11_00516890_00517616	Auxin-responsive SAUR37	Signaling.Hormone Signaling.Auxin Signaling.Auxin-mediated Signaling pathway	AT5G20820
Vitvi07g01530	15.4126	7.20279	1.44759	4.97572	6.5e-07	6.08e-06	VIT_07s0205g00180	chr07_15283280_15290127	Basic helix-loop-helix (bHLH) family	Regulation overview.Regulation of gene expression.Regulation of transcription.Transcription factor.bHLH family transcription factor	AT2G22750
Vitvi07g02613	1559.97	1.0045	0.34786	2.88765	0.00388134	0.0131137	VIT_00s1312g00010	chrUn_38418945_38420758	Basic helix-loop-helix (bHLH) family	Regulation overview.Regulation of gene expression.Regulation of transcription.Transcription factor.bHLH family transcription factor	AT5G65640
Vitvi11g00838	79.7767	2.81928	0.978907	2.88002	0.00397646	0.0134	VIT_11s0037g01230	chr11_10495543_10496767	Basic helix-loop-helix (bHLH) family	Regulation overview.Regulation of gene expression.Regulation of transcription.Transcription factor.bHLH family transcription factor	AT4G30410
Vitvi11g01153	2238.51	2.17535	0.410148	5.30382	1.13e-07	1.25e-06	VIT_11s0052g00100	chr11_17038489_17041527	Basic helix-loop-helix (bHLH) family	Regulation overview.Regulation of gene expression.Regulation of transcription.Transcription factor.bHLH family transcription factor	AT5G57150
Vitvi16g00882	151.079	5.29009	1.39146	3.80182	0.000143639	0.000747732	VIT_16s0022g02240	chr16_14744958_14746085	Basic helix-loop-helix (bHLH) family	Regulation overview.Regulation of gene expression.Regulation of transcription.Transcription factor.bHLH family transcription factor	AT4G25400
Vitvi18g00463	199.686	2.30923	0.312464	7.39039	1.46e-13	4.4e-12	VIT_18s0001g06650	chr18_05009725_05011125	Basic helix-loop-helix (bHLH) family	Regulation overview.Regulation of gene expression.Regulation of transcription.Transcription factor.bHLH family transcription factor	AT1G72210
Vitvi18g00766	125.875	3.19168	0.649853	4.91138	9.04e-07	8.21e-06	VIT_18s0001g10300	chr18_08624970_08627770	Basic helix-loop-helix (bHLH) family	Regulation overview.Regulation of gene expression.Regulation of transcription.Transcription factor.bHLH family transcription factor	AT1G49770
Vitvi03g01841	331.917	1.2317	0.351198	3.50713	0.000452967	0.00205186	VIT_03s0017g01490	chr03_17484861_17486877	Berberine bridge enzyme	Metabolism.Secondary metabolism.Primary amino acids derivated metabolism.Alkaloid metabolism.Alkaloid biosynthesis	AT4G20840
Vitvi08g01701	8920.01	2.14111	0.838531	2.5534	0.0106676	0.0308387	VIT_08s0007g06040	chr08_19873173_19874671	Beta-1,3-glucanase	Metabolism.Primary metabolism.Carbohydrate metabolism.Polysaccharide metabolism.Beta-1,3 glucan metabolism.Beta-1,3 glucan catabolism	AT3G57240
Vitvi10g00811	76.5212	2.09974	0.563593	3.72563	0.000194826	0.000974088	VIT_10s0003g03690	chr10_06192248_06193610	Beta-1,3-glucanase precursor	Metabolism.Primary metabolism.Carbohydrate metabolism.Polysaccharide metabolism.Beta-1,3 glucan metabolism.Beta-1,3 glucan catabolism	AT1G30080
Vitvi03g00009	2196.54	1.42562	0.299641	4.75775	1.96e-06	1.63e-05	VIT_03s0038g00150	chr03_00111028_00117181	Beta-D-galactosidase	Metabolism.Primary metabolism.Carbohydrate metabolism.Monosaccharide metabolism.Galactose metabolism	AT4G36360
Vitvi15g00643	198.224	10.8874	1.07225	10.1538	3.19e-24	3.4e-22	VIT_15s0021g02700	chr15_13735914_13737731	Beta-expansin (EXPB4)	Signaling.Hormone Signaling.Auxin Signaling.Auxin-mediated Signaling pathway	AT1G65680
Vitvi02g01845	113.844	1.53732	0.530741	2.89654	0.00377298	0.0128129	VIT_00s2527g00010	chrUn_42259703_42261957	Beta-fructosidase (BFRUCT3)	Metabolism.Primary metabolism.Carbohydrate metabolism.Monosaccharide metabolism.Galactose metabolism
Vitvi11g00178	3163.21	1.32353	0.475882	2.78122	0.00541557	0.0174489	VIT_11s0016g02200	chr11_01800943_01807928	Beta-galactosidase	Metabolism.Primary metabolism.Carbohydrate metabolism.Monosaccharide metabolism.Galactose metabolism	AT3G13750
Vitvi13g02529	13.5577	6.52662	1.06824	6.10968	9.98e-10	1.64e-08	VIT_13s0064g01580	chr13_23484187_23504583	Beta-primeverosidase	Metabolism.single reactions	AT2G44480
Vitvi01g00300	1973.35	3.83341	0.349704	10.9619	5.83e-28	9.34e-26	VIT_01s0011g03670	chr01_03330023_03332236	Bifunctional nuclease	Metabolism.Primary metabolism.Nucleobase, nucleoside, nucleotide, nucleic acid metabolism.Nucleic acid metabolism.DNA metabolism.DNA catabolism	AT1G68290
Vitvi18g02627	55.3768	1.30105	0.364211	3.57224	0.000353938	0.0016543	VIT_18s0001g08450	chr18_06907178_06910553	Branched-chain-amino-acid transaminase ATBCAT-2	Metabolism.Primary metabolism.Amino acid metabolism.Valine, leucine, and isoleucine metabolism.Valine, leucine, and isoleucine catabolism	AT1G10070
Vitvi18g00082	73.5676	3.7264	0.748956	4.97546	6.51e-07	6.08e-06	VIT_18s0122g01130	chr18_00767918_00780302	BRCA1 interacting protein C-terminal helicase 1	Metabolism.Primary metabolism.Nucleobase, nucleoside, nucleotide, nucleic acid metabolism.Nucleic acid metabolism.DNA metabolism	AT1G20750
Vitvi11g00107	505.645	1.96333	0.334459	5.87017	4.35e-09	6.36e-08	VIT_11s0016g01460	chr11_01158864_01163496	BRXL4 (Brevis radix like 4)	Response to stimulus.Stress response.Biotic stress response	AT5G20540
Vitvi07g01552	269.169	1.26152	0.346273	3.64314	0.000269332	0.00130023	VIT_00s0541g00020	chrUn_31593865_31594595	BZIP transcription factor BZIP6	Regulation overview.Regulation of gene expression.Regulation of transcription.Transcription factor.bZIP family transcription factor
Vitvi16g00058	5.23764	4.12475	1.59165	2.59149	0.00955625	0.0281568	VIT_16s0039g01220	chr16_00671121_00674559	C2 domain-containing protein	Signaling.Signaling pathway.Protein kinase	AT3G18370
Vitvi14g00461	122.054	3.15065	0.844154	3.73232	0.000189728	0.000952482	VIT_14s0030g02110	chr14_07207209_07210299	Ca2+-transporting ATPase type 2 isoform 8	Signaling.Signaling pathway.Calcium sensors and Signaling	AT3G63380
Vitvi15g01548	239.627	2.62128	0.357521	7.33181	2.27e-13	6.62e-12	VIT_15s0048g02480	chr15_16656694_16658792	Caffeate 3-O-methyltransferase 1	Metabolism.Secondary metabolism.Phenylpropanoid metabolism.Phenylpropanoid biosynthesis	AT5G54160
Vitvi05g00848	692.421	4.69105	0.300549	15.6083	6.39e-55	9.8e-52	VIT_05s0049g02080	chr05_09621838_09626257	Calcium ion binding protein	Unknown
Vitvi02g01486	16.3843	7.28934	1.08742	6.70336	2.04e-11	4.36e-10	VIT_02s0012g00660	chr02_06548230_06548826	Calcium-binding EF-hand	Unknown	AT5G54490
Vitvi17g01223	161.113	2.0538	0.489643	4.19449	2.73e-05	0.000172363	VIT_17s0053g00710	chr17_16030713_16034229	Calcium-dependent protein kinase	Signaling.Signaling pathway.Protein kinase	AT1G14590
Vitvi13g01611	301.553	4.0742	0.339099	12.0148	2.97e-33	7.84e-31	VIT_13s0158g00360	chr13_21214703_21233743	Calcium-transporting ATPase 11 ACA11	Signaling.Signaling pathway.Calcium sensors and Signaling	AT3G57330
Vitvi05g00605	307.675	2.33416	0.55212	4.22763	2.36e-05	0.000151173	VIT_05s0020g04420	chr05_06213988_06215333	Calmodulin	Signaling.Signaling pathway.Calcium sensors and Signaling	AT3G22930
Vitvi17g00293	130.678	2.53573	0.835476	3.03507	0.00240477	0.00868344	VIT_17s0000g03390	chr17_03261882_03265509	Calmodulin binding protein	Signaling.Signaling pathway.Calcium sensors and Signaling	AT5G57580
Vitvi03g00473	427.153	1.87401	0.436263	4.29559	1.74e-05	0.000115629	VIT_03s0063g00880	chr03_04328055_04329286	Calmodulin-binding protein	Signaling.Signaling pathway.Calcium sensors and Signaling	AT2G15760
Vitvi09g00383	337.23	1.84848	0.564155	3.27655	0.00105084	0.00424961	VIT_09s0002g04560	chr09_04138840_04140754	Calmodulin-binding protein	Signaling.Signaling pathway.Calcium sensors and Signaling	AT4G33050
Vitvi17g00291	158.275	2.09333	0.797276	2.62561	0.00864942	0.0259461	VIT_17s0000g03370	chr17_03248651_03251712	Calmodulin-binding protein	Signaling.Signaling pathway.Calcium sensors and Signaling	AT5G57580
Vitvi17g00819	1065.88	1.75637	0.434222	4.04487	5.24e-05	0.000306623	VIT_17s0000g08450	chr17_09662567_09664610	Carbonic anhydrase chloroplast	Metabolism.Cellular metabolism.Nitrogen and sulfur metabolism.Nitrogen metabolism	AT5G14740
Vitvi15g00875	596.146	2.61369	0.297169	8.7953	1.43e-18	8.11e-17	VIT_15s0048g02490	chr15_16662968_16665173	Catechol O-methyltransferase	Metabolism.Primary metabolism.Amino acid metabolism.Aromatic amino acid metabolism.Tyrosine metabolism	AT5G54160
Vitvi08g01762	52.478	1.9207	0.392048	4.89913	9.63e-07	8.69e-06	VIT_08s0007g06760	chr08_20420758_20424824	Cation efflux family protein MTPc3	Transport overview.Electrochemical Potential-driven Transporters.Porters.Cation Diffusion Facilitator	AT3G58060
Vitvi08g01174	2223.08	1.92226	0.284749	6.75071	1.47e-11	3.23e-10	VIT_08s0007g00030	chr08_14416470_14420425	Cation/hydrogen exchanger 20 (CHX20)	Transport overview.Electrochemical Potential-driven Transporters.Porters.Monovalent Cation:Proton Antiporter-2	AT3G53720
Vitvi10g00904	8.3301	3.996	1.38954	2.87577	0.0040305	0.0135597	VIT_10s0003g04550	chr10_08005309_08007078	Cationic amino acid transporter 1	Transport overview.Electrochemical Potential-driven Transporters.Porters.Amino Acid-Polyamine-Organocation.Cationic Amino Acid Transporter	AT4G21120
Vitvi16g01832	45.549	2.68627	0.720426	3.72873	0.000192451	0.000963787	VIT_16s0022g02470	chr16_15204339_15205539	Cationic peroxidase	Metabolism.Primary metabolism.Amino acid metabolism.Aromatic amino acid metabolism.Phenylalanine metabolism.Phenylalanine biosynthesis	AT5G51890
Vitvi05g00256	1925.68	1.93134	0.395489	4.88343	1.04e-06	9.34e-06	VIT_05s0020g00830	chr05_02672344_02676586	CBL-interacting protein kinase 1 (CIPK1)	Signaling.Signaling pathway.Protein kinase	AT3G17510
Vitvi09g00981	2033.43	1.06429	0.239968	4.43513	9.2e-06	6.56e-05	VIT_09s0070g00140	chr09_13115563_13117457	CBL-interacting protein kinase 6 (CIPK6)	Signaling.Signaling pathway.Protein kinase	AT4G30960
Vitvi15g00248	97.1933	5.37047	0.928673	5.78295	7.34e-09	1.03e-07	VIT_15s0107g00320	chr15_08525398_08528643	Cell division cycle 20, cofactor of APC complex	Metabolism.Primary metabolism.Protein metabolism and modification.Proteolysis.cytoplasmic and nuclear protein degradation.Ubiquitin-mediated proteolysis	AT4G33270
Vitvi17g00362	129.318	1.32448	0.28334	4.67454	2.95e-06	2.36e-05	VIT_17s0000g04090	chr17_04155405_04159757	Cell division cycle associated 7	Cellular process.Cell growth and death	AT1G67780
Vitvi02g00236	1530.73	3.55429	0.610887	5.81824	5.95e-09	8.49e-08	VIT_02s0025g02650	chr02_02313293_02315285	Cellulase CEL2	Cellular process.Cellular component organization and biogenesis.Cell wall organization and biogenesis.Cell wall metabolism.Cell wall catabolism.Cellulose catabolism	AT1G02800
Vitvi19g00700	1982.77	3.23968	0.5912	5.47984	4.26e-08	5.1e-07	VIT_19s0015g00730	chr19_08806095_08809770	Cellulose synthase CSLE1	Cellular process.Cellular component organization and biogenesis.Cell wall organization and biogenesis.Cell wall metabolism.Cell wall biosynthesis.Cellulose biosynthesis	AT1G55850
Vitvi02g01341	344.958	2.00312	0.758148	2.64213	0.00823867	0.0248862	VIT_02s0025g01750	chr02_01662917_01667067	Cellulose synthase CSLG3	Cellular process.Cellular component organization and biogenesis.Cell wall organization and biogenesis.Cell wall metabolism.Cell wall biosynthesis.Cellulose biosynthesis	AT4G23990
Vitvi02g01343	55.3996	1.50533	0.549646	2.73873	0.00616761	0.0195207	VIT_02s0025g01770	chr02_01674571_01678031	Cellulose synthase CSLG3	Cellular process.Cellular component organization and biogenesis.Cell wall organization and biogenesis.Cell wall metabolism.Cell wall biosynthesis.Cellulose biosynthesis	AT4G23990
Vitvi02g01348	1771.5	1.65938	0.357046	4.64751	3.36e-06	2.66e-05	VIT_02s0025g01850	chr02_01711749_01714927	Cellulose synthase CSLG3	Cellular process.Cellular component organization and biogenesis.Cell wall organization and biogenesis.Cell wall metabolism.Cell wall biosynthesis.Cellulose biosynthesis	AT4G23990
Vitvi07g01433	85.6603	3.26445	0.74718	4.36903	1.25e-05	8.6e-05	VIT_00s0313g00010	chrUn_22781224_22784404	Centromere protein	Cellular process.Cell growth and death	AT4G38070
Vitvi07g02049	2422.69	1.41157	0.392196	3.59916	0.00031925	0.00150972	VIT_07s0130g00400	chr07_20707638_20716165	Chloride channel protein (CLC-c)	Transport overview.Electrochemical Potential-driven Transporters.Porters.Chloride Carrier/Channel	AT5G49890
Vitvi04g01937	227.317	4.238	0.424887	9.97441	1.97e-23	1.88e-21	VIT_04s0008g07140	chr04_07278047_07279719	Chloroplast nucleoid DNA binding protein	Metabolism.Primary metabolism.Nucleobase, nucleoside, nucleotide, nucleic acid metabolism.Nucleic acid metabolism.DNA metabolism	AT5G10770
Vitvi08g01767	118.059	2.72544	0.593836	4.58954	4.44e-06	3.4e-05	VIT_08s0007g06800	chr08_20455686_20461582	Chromomethylase	Metabolism.Primary metabolism.Nucleobase, nucleoside, nucleotide, nucleic acid metabolism.Nucleic acid metabolism.DNA metabolism.DNA replication	AT1G80740
Vitvi16g00174	126.776	2.45142	0.364426	6.7268	1.73e-11	3.75e-10	VIT_16s0039g02460	chr16_02651867_02668098	Chromomethylase CMT2	Metabolism.Primary metabolism.Nucleobase, nucleoside, nucleotide, nucleic acid metabolism.Nucleic acid metabolism.DNA metabolism.DNA replication	AT4G19020
Vitvi14g01953	173.95	3.68691	0.552724	6.67044	2.55e-11	5.41e-10	VIT_14s0108g00710	chr14_29409934_29423532	Chromosome condensation protein	Metabolism.Primary metabolism.Nucleobase, nucleoside, nucleotide, nucleic acid metabolism.Nucleic acid metabolism.DNA metabolism.DNA replication	AT5G48600
Vitvi17g00380	83.2037	2.80528	0.898983	3.1205	0.00180546	0.00679757	VIT_17s0000g04220	chr17_04477944_04479788	CHUP1 (chloroplast unusual positioning 1)	Cellular process.Cellular component organization and biogenesis.Cytoskeleton organization and biogenesis.Actin organization and biogenesis	AT3G25690
Vitvi11g00821	57.6593	9.10592	1.10038	8.27529	1.28e-16	5.78e-15	VIT_11s0037g01030	chr11_09952624_09955047	Cinnamoyl CoA reductase	Metabolism.Secondary metabolism.Phenylpropanoid metabolism.Phenylpropanoid biosynthesis	AT2G23910
Vitvi18g02476	385.236	1.13452	0.167802	6.76103	1.37e-11	3.03e-10	VIT_18s0122g00620	chr18_00505244_00507993	Cinnamoyl-CoA reductase	Metabolism.Secondary metabolism.Phenylpropanoid metabolism.Phenylpropanoid biosynthesis	AT2G33590
Vitvi16g00501	1833.41	2.18388	0.237381	9.19991	3.58e-20	2.39e-18	VIT_16s0013g01990	chr16_09543785_09549773	CLL1B clavata1-like receptor S/T protein kinase	Signaling.Signaling pathway.Protein kinase	AT5G61480
Vitvi01g00658	5340.97	1.0047	0.342583	2.93271	0.00336014	0.0115938	VIT_00s0225g00090	chrUn_14636705_14650484	Copper amine oxidase	Metabolism.Primary metabolism.Amino acid metabolism.Arginine and proline metabolism.Urea cycle	AT2G42490
Vitvi01g00394	135.284	2.74321	0.377639	7.26409	3.76e-13	1.07e-11	VIT_01s0011g04710	chr01_04242907_04245658	Copper-binding family protein	Unclear	AT1G23000
Vitvi16g02059	83.0025	3.06089	0.557494	5.49044	4.01e-08	4.85e-07	VIT_16s0098g00790	chr16_21130941_21133087	Copper-binding family protein	Unclear	AT5G24580
Vitvi08g00936	103.012	1.57957	0.410124	3.85146	0.000117418	0.000627891	VIT_08s0040g00730	chr08_11663960_11666979	CTV.22	Unknown	AT1G15780
Vitvi04g01248	42.601	5.01437	0.99929	5.01794	5.22e-07	4.99e-06	VIT_04s0023g01390	chr04_17884133_17886798	Cupin family protein	Metabolism.Primary metabolism.Generation of metabolite precursors and energy.Storage proteins	AT2G18540
Vitvi13g01389	6865.06	4.56818	0.502212	9.09611	9.36e-20	6.09e-18	VIT_13s0084g00130	chr13_18763097_18764301	CXE carboxylesterase	Metabolism.Cellular metabolism.Esterase activity	AT5G06570
Vitvi17g00783	30.5452	3.20261	0.738492	4.33669	1.45e-05	9.8e-05	VIT_17s0000g08060	chr17_09032365_09039270	Cyclic nucleotide-gated ion channel 18	Response to stimulus.Stress response.Biotic stress response.Plant-pathogen interaction	AT5G14870
Vitvi03g00584	44.6693	2.24441	0.829614	2.70537	0.00682292	0.0212735	VIT_03s0091g00280	chr03_06566136_06569256	Cyclin A3;4	Cellular process.Cell growth and death	AT1G47230
Vitvi03g00542	655.866	3.94256	0.292403	13.4833	1.96e-41	1e-38	VIT_03s0180g00040	chr03_05973785_05975813	Cyclin D3_2	Signaling.Hormone Signaling.Cytokinin Signaling.Cytokinin-mediated Signaling pathway	AT5G67260
Vitvi07g01564	20.6755	7.62664	1.12946	6.75247	1.45e-11	3.19e-10	VIT_00s0322g00010	chrUn_23190305_23191587	Cyclin-D like protein	Cellular process.Cell growth and death	AT4G34160
Vitvi14g02006	108.206	2.12973	0.566613	3.75871	0.000170791	0.000867714	VIT_14s0108g01270	chr14_29909780_29915076	Cyclin-dependent kinase CDC2C	Cellular process.Cell growth and death	AT5G39420
Vitvi08g00110	373.6	1.43394	0.326812	4.38766	1.15e-05	7.96e-05	VIT_08s0056g01230	chr08_01937113_01940026	Cycling DOF factor 2	Regulation overview.Regulation of gene expression.Regulation of transcription.Transcription factor.C2C2-DOF family transcription factor	AT5G39660
Vitvi12g00540	19.6398	3.04104	1.12741	2.69737	0.00698892	0.0217304	VIT_12s0059g02480	chr12_07267100_07268362	CYCP2;1 (cyclin p2;1)	Cellular process.Cell growth and death	AT3G21870
Vitvi18g01304	50.7457	2.69555	1.07517	2.50709	0.0121731	0.0344877	VIT_18s0076g00340	chr18_16218970_16221370	CYP707A3	Metabolism.Cellular metabolism.Oxidation reduction.Cytochrome P450 oxidoreductase	AT5G45340
Vitvi10g01138	302.242	3.40773	0.654211	5.20892	1.9e-07	1.99e-06	VIT_10s0092g00370	chr10_11930334_11932184	CYP71D7	Metabolism.Secondary metabolism.Terpenoid metabolism.Monoterpenoid metabolism.Monoterpenoid biosynthesis	AT3G26300
Vitvi13g00004	78.1087	2.53573	0.963239	2.6325	0.00847593	0.0255162	VIT_13s0067g00110	chr13_00098017_00101750	CYP72A1	Metabolism.Cellular metabolism.Oxidation reduction.Cytochrome P450 oxidoreductase	AT5G24910
Vitvi04g00159	480.802	5.14585	1.07357	4.79322	1.64e-06	1.4e-05	VIT_04s0008g01860	chr04_01479669_01482396	CYP72A58	Metabolism.Secondary metabolism.Terpenoid metabolism.Monoterpenoid metabolism.Monoterpenoid biosynthesis	AT3G14690
Vitvi19g00958	31.1521	3.66673	1.11451	3.28999	0.00100191	0.00408103	VIT_19s0015g02090	chr19_11317430_11332862	CYP72A59	Metabolism.Secondary metabolism.Terpenoid metabolism.Monoterpenoid metabolism.Monoterpenoid biosynthesis	AT3G14680
Vitvi02g00446	1855.9	1.16153	0.379293	3.06235	0.00219604	0.00803738	VIT_02s0025g04850	chr02_04379483_04380730	CYP76B1	Metabolism.Cellular metabolism.Oxidation reduction.Cytochrome P450 oxidoreductase	AT3G61040
Vitvi18g00876	25.3655	2.0562	0.868591	2.36729	0.017919	0.0476303	VIT_18s0001g11560	chr18_09827989_09838662	CyP82A3	Metabolism.Cellular metabolism.Oxidation reduction.Cytochrome P450 oxidoreductase	AT4G31940
Vitvi15g00835	50.8736	5.07346	1.51265	3.35403	0.000796436	0.00335206	VIT_15s0048g01960	chr15_16085964_16088384	CYP87A3	Metabolism.Cellular metabolism.Oxidation reduction.Cytochrome P450 oxidoreductase	AT1G12740
Vitvi14g01552	30.9106	1.61309	0.446613	3.61183	0.000304049	0.00144507	VIT_14s0068g02120	chr14_25721500_25723129	CYP94B3	Metabolism.Cellular metabolism.Oxidation reduction.Cytochrome P450 oxidoreductase	AT3G48520
Vitvi14g02647	37.1281	1.16749	0.491945	2.3732	0.0176347	0.0470431	VIT_14s0030g01520	chr14_06132781_06138218	Cysteine synthase [Vitis pseudoreticulata]	Metabolism.Primary metabolism.Amino acid metabolism.Cysteine metabolism.Cysteine biosynthesis	AT5G28020
Vitvi12g00062	464.699	2.62474	0.442262	5.9348	2.94e-09	4.44e-08	VIT_12s0028g00530	chr12_01123737_01126191	Cytochrome B561	Transport overview.Transmembrane Electron Carriers.Transmembrane 1-electron transfer carriers.Eukaryotic Cytochrome b561	AT2G30890
Vitvi13g00168	8.11096	6.27703	2.42341	2.59016	0.009593	0.0282447	VIT_13s0067g02790	chr13_01527055_01528642	Cytochrome P450, family 79, subfamily A, polypeptide 2	Metabolism.Secondary metabolism.Primary amino acids derivated metabolism.Glucosinolate metabolism	AT5G05260
Vitvi18g01073	634.37	3.27295	0.590482	5.54285	2.98e-08	3.7e-07	VIT_18s0001g13790	chr18_11779263_11781156	Cytochrome P450, family 83, subfamily B, polypeptide 1	Metabolism.Secondary metabolism.Primary amino acids derivated metabolism.Glucosinolate metabolism	AT4G31500
Vitvi18g01077	63.4714	2.25789	0.752646	2.99993	0.00270042	0.00959284	VIT_18s0001g13820	chr18_11794593_11796161	Cytochrome P450, family 83, subfamily B, polypeptide 1	Metabolism.Secondary metabolism.Primary amino acids derivated metabolism.Glucosinolate metabolism	AT4G31500
Vitvi18g02784	408.271	2.81314	0.546561	5.14698	2.65e-07	2.7e-06	VIT_18s0001g13780	chr18_11774368_11775896	Cytochrome P450, family 83, subfamily B, polypeptide 1	Metabolism.Secondary metabolism.Primary amino acids derivated metabolism.Glucosinolate metabolism	AT4G31500
Vitvi07g01784	57.4124	3.20645	0.823794	3.8923	9.93e-05	0.000541873	GSVIVT00011193001		D-galactoside/L-rhamnose binding SUEL lectin	Unclassified
Vitvi03g00381	861.53	2.89217	0.422528	6.84492	7.65e-12	1.77e-10	VIT_03s0063g01930	chr03_05237929_05238668	DC1 domain-containing protein	Unknown	AT2G16050
Vitvi08g01264	40.1223	3.09021	0.952129	3.24558	0.00117212	0.00466433	VIT_08s0007g01090	chr08_15193208_15196710	DC1 domain-containing protein	Unknown	AT2G37800
Vitvi14g01238	90.738	5.78164	0.72866	7.93462	2.11e-15	8.18e-14	VIT_14s0083g00050	chr14_21945085_21947621	DDT domain-containing protein	Regulation overview.Regulation of gene expression.Regulation of transcription.Transcription factor.DDT family transcription factor	AT5G38690
Vitvi14g00340	500.908	1.63465	0.450126	3.63154	0.000281738	0.00135213	VIT_14s0030g00670	chr14_04811295_04820590	Dehydroquinate dehydratase	Metabolism.Primary metabolism.Amino acid metabolism.Aromatic amino acid metabolism.Aromatic amino acid biosynthesis	AT3G06350
Vitvi12g01172	29.2823	1.80945	0.601255	3.00945	0.00261724	0.00933658	VIT_12s0121g00290	chr12_12285036_12306331	Diacylglycerol kinase	Metabolism.Primary metabolism.Lipid metabolism.Glycerolipid metabolism.Glycerophospholipid metabolism	AT4G28130
Vitvi16g00435	119.323	2.67753	0.757182	3.53617	0.000405969	0.00186258	VIT_16s0013g01500	chr16_08196203_08231928	Disease resistance protein	Diverse functions.Gene family with diverse functions.NBS-LRR superfamily	AT1G74190
Vitvi03g01387	250.599	1.59991	0.32587	4.90965	9.12e-07	8.28e-06	VIT_03s0038g01770	chr03_01235713_01237448	Disease resistance protein (CC-NBS-LRR class)	Diverse functions.Gene family with diverse functions.NBS-LRR superfamily
Vitvi12g01908	13.4009	2.08567	0.866698	2.40646	0.016108	0.0435436	VIT_12s0034g02250	chr12_18678682_18679938	Disease resistance protein (NBS class)	Diverse functions.Gene family with diverse functions.NBS-LRR superfamily	AT3G14460
Vitvi01g01301	68.5089	3.34011	0.538338	6.20448	5.49e-10	9.41e-09	VIT_01s0010g00610	chr01_15664727_15666435	DNA glycosylase	Metabolism.Primary metabolism.Nucleobase, nucleoside, nucleotide, nucleic acid metabolism.Nucleic acid metabolism.DNA metabolism	AT1G13635
Vitvi02g00038	10.547	3.35782	1.39905	2.40007	0.016392	0.0441855	VIT_02s0025g00410	chr02_00505013_00508954	DNA topoisomerase VIA	Cellular process.Cell growth and death	AT1G63990
Vitvi18g02604	2506.86	1.01724	0.208981	4.86764	1.13e-06	1e-05	VIT_18s0001g07380	chr18_05652118_05653470	DNA-binding protein	Metabolism.Primary metabolism.Nucleobase, nucleoside, nucleotide, nucleic acid metabolism.Nucleic acid metabolism.DNA metabolism	AT5G49700
Vitvi01g00466	704.797	2.07323	0.260376	7.96246	1.69e-15	6.63e-14	VIT_01s0011g05480	chr01_05131536_05135169	Dynein light subunit lc6, flagellar outer arm	Cellular process.Cellular component organization and biogenesis.Cytoskeleton organization and biogenesis.Microtubule organization and biogenesis.Microtubule-driven movement	AT1G23220
Vitvi18g02345	512.785	1.51219	0.375313	4.02915	5.6e-05	0.00032461	VIT_18s0089g00210	chr18_27952657_27956129	Endo-1,4-beta-glucanase	Cellular process.Cellular component organization and biogenesis.Cell wall organization and biogenesis.Cell wall metabolism.Cell wall catabolism.Cellulose catabolism	AT1G22880
Vitvi05g00386	460.607	2.68226	0.514483	5.21351	1.85e-07	1.94e-06	VIT_05s0020g02290	chr05_03999868_04002220	Endonuclease	Metabolism.Primary metabolism.Nucleobase, nucleoside, nucleotide, nucleic acid metabolism.Nucleic acid metabolism.DNA metabolism.DNA recombination and repair.repair	AT3G21530
Vitvi18g02428	67.2527	1.37833	0.491041	2.80695	0.00500128	0.0162744	VIT_18s0089g01330	chr18_29243610_29244827	Epsin N-terminal	Cellular process.Cellular transport.Protein trafficking.Vesicle-mediated trafficking	AT1G33340
Vitvi10g00334	5.43142	5.6999	1.64028	3.47495	0.000510949	0.00227916	VIT_00s0203g00090	chrUn_11920186_11930425	Equilibrative nucleoside transporter ENT3	Signaling.Hormone Signaling.Cytokinin Signaling.Cytokinin metabolism.Cytokinin biosynthesis	AT4G05120
Vitvi01g01307	79.8691	9.57619	0.889199	10.7695	4.8e-27	7.18e-25	VIT_01s0010g00670	chr01_15756274_15758849	Esterase/lipase/thioesterase	Unclear	AT3G30380
Vitvi06g00518	54.6767	1.78477	0.500018	3.56942	0.000357774	0.00166936	VIT_06s0004g05240	chr06_06143327_06144982	Ethylene receptor (ETR2)	Signaling.Hormone Signaling.Ethylene Signaling.Ethylene-mediated Signaling pathway	AT3G23150
Vitvi09g00837	1023.19	1.75919	0.269071	6.53801	6.23e-11	1.23e-09	VIT_09s0002g09140	chr09_10792054_10792747	Ethylene-responsive transcription factor ERF003	Signaling.Hormone Signaling.Ethylene Signaling.Ethylene-mediated Signaling pathway	AT5G25190
Vitvi08g01503	212.274	3.46109	0.695259	4.97812	6.42e-07	6.02e-06	VIT_08s0007g03810	chr08_17783389_17784006	Ethylene-responsive transcription factor ERF024	Signaling.Hormone Signaling.Ethylene Signaling.Ethylene-mediated Signaling pathway	AT2G36450
Vitvi01g01826	779.891	1.37332	0.53233	2.57982	0.00988513	0.028945	VIT_01s0150g00120	chr01_22567820_22570479	Ethylene-responsive transcription factor ERF114	Signaling.Hormone Signaling.Ethylene Signaling.Ethylene-mediated Signaling pathway	AT5G61890
Vitvi17g00025	1124.91	2.60547	0.615931	4.23013	2.34e-05	0.000149772	VIT_17s0000g00200	chr17_00108842_00110719	Ethylene-responsive transcription factor ERF114	Signaling.Hormone Signaling.Ethylene Signaling.Ethylene-mediated Signaling pathway	AT5G61890
Vitvi13g00172	175.908	1.69094	0.721099	2.34494	0.0190299	0.0499556	VIT_13s0067g02930	chr13_01578658_01580497	Expansin [Vitis labrusca x Vitis vinifera] EXPA8	Signaling.Hormone Signaling.Auxin Signaling.Auxin-mediated Signaling pathway	AT2G40610
Vitvi09g00767	3232.16	9.24011	1.41808	6.51594	7.22e-11	1.42e-09	VIT_09s0002g08510	chr09_09571452_09574374	Expansin beta 2 precursor	Signaling.Hormone Signaling.Auxin Signaling.Auxin-mediated Signaling pathway	AT1G65680
Vitvi12g00285	85.6077	4.31017	0.883531	4.87834	1.07e-06	9.55e-06	VIT_12s0028g03390	chr12_04178065_04179294	Extensin-like protein	Cellular process.Cellular component organization and biogenesis.Cell wall organization and biogenesis.Cell wall structural protein	AT4G28380
Vitvi12g00504	28.4818	6.10358	1.39196	4.38488	1.16e-05	8.06e-05	VIT_12s0059g02130	chr12_06916043_06917314	F-box family protein	Metabolism.Primary metabolism.Protein metabolism and modification.Proteolysis.cytoplasmic and nuclear protein degradation.Ubiquitin-mediated proteolysis
Vitvi04g00281	203.171	2.15735	0.492007	4.3848	1.16e-05	8.06e-05	VIT_04s0008g03190	chr04_02648241_02649536	F-box family protein (FBX13)	Metabolism.Primary metabolism.Protein metabolism and modification.Proteolysis.cytoplasmic and nuclear protein degradation.Ubiquitin-mediated proteolysis	AT4G33160
Vitvi19g00682	109.427	1.90765	0.508024	3.75505	0.000173309	0.000879777	VIT_19s0015g00530	chr19_08597419_08599178	fasciclin arabinogalactan-protein (FLA1)	Cellular process.Cellular component organization and biogenesis.Cell wall organization and biogenesis.Cell wall structural protein	AT5G55730
Vitvi15g00816	2203.64	3.41115	0.3354	10.1704	2.69e-24	2.9e-22	VIT_15s0048g01750	chr15_15946906_15948451	fasciclin arabinogalactan-protein (FLA8)	Cellular process.Cellular component organization and biogenesis.Cell wall organization and biogenesis.Cell wall structural protein	AT2G45470
Vitvi19g00291	227.32	1.58515	0.537944	2.94669	0.00321194	0.0111437	VIT_19s0014g03520	chr19_03653743_03655549	fiber protein	Unknown	AT1G61260
Vitvi02g00271	511.244	2.78019	0.468559	5.93348	2.97e-09	4.47e-08	VIT_02s0025g02970	chr02_02531227_02532555	flavanone 3-beta-hydroxylase	Metabolism.Secondary metabolism.Phenylpropanoid metabolism.Flavonoid metabolism.Flavonoid biosynthesis	AT4G10490
Vitvi16g01336	10002.5	4.68964	0.532245	8.81106	1.24e-18	7.12e-17	VIT_16s0098g00860	chr16_21183195_21186806	Flavanone 3-hydroxylase	Metabolism.Secondary metabolism.Phenylpropanoid metabolism.Flavonoid metabolism.Flavonoid biosynthesis	AT5G24530
Vitvi11g00074	533.931	5.96096	0.748591	7.96291	1.68e-15	6.62e-14	VIT_11s0016g01020	chr11_00856255_00858248	flavonoid 3-monooxygenase	Metabolism.Secondary metabolism.Phenylpropanoid metabolism.Flavonoid metabolism.Flavonoid biosynthesis	AT5G07990
Vitvi16g00789	19.7036	5.21813	1.64192	3.17806	0.00148263	0.00572911	VIT_16s0022g01390	chr16_13378319_13382519	flavonoid 3-monooxygenase	Metabolism.Secondary metabolism.Phenylpropanoid metabolism.Flavonoid metabolism.Flavonoid biosynthesis	AT4G22690
Vitvi10g00743	73.667	2.66122	0.366583	7.25951	3.88e-13	1.11e-11	VIT_10s0003g02930	chr10_05035822_05046421	FLS2 (flagellin-sensitive 2)	Signaling.Signaling pathway.Protein kinase	AT5G46330
Vitvi07g00924	511.318	3.54463	0.287284	12.3384	5.63e-35	1.77e-32	VIT_07s0005g06500	chr07_11795348_11800270	FRK1 (FLG22-induced receptor-like kinase 1)	Response to stimulus.Stress response.Biotic stress response.Plant-pathogen interaction	AT5G48740
Vitvi09g01551	263.162	7.40866	2.20441	3.36083	0.000777081	0.00327783	VIT_09s0002g02780	chr09_02542794_02549085	FRK1 (FLG22-induced receptor-like kinase 1)	Response to stimulus.Stress response.Biotic stress response.Plant-pathogen interaction	AT4G29990
Vitvi05g01516	5151.04	1.35476	0.199341	6.79619	1.07e-11	2.42e-10	VIT_05s0102g00710	chr05_22616321_22620249	fructokinase-1	Metabolism.Primary metabolism.Carbohydrate metabolism.Monosaccharide metabolism.Fructose and mannose metabolism	AT3G59480
Vitvi18g02417	3644.54	2.42958	0.382584	6.35045	2.15e-10	3.92e-09	VIT_18s0089g01230	chr18_29115655_29118015	fructokinase-2	Metabolism.Primary metabolism.Carbohydrate metabolism.Monosaccharide metabolism.Fructose and mannose metabolism	AT4G10260
Vitvi01g00262	11.6004	4.07963	1.2342	3.30547	0.000948161	0.00388443	VIT_01s0011g03250	chr01_02951539_02951847	Fw2.2 ORFX	Unknown	AT1G49030
Vitvi17g00347	1106.4	3.97049	0.430604	9.22075	2.95e-20	1.99e-18	VIT_17s0000g03960	chr17_03953004_03954418	Fw2.2 ORFX	Unknown	AT1G49030
Vitvi18g00204	90.479	4.82757	1.79394	2.69104	0.00712301	0.0220606	VIT_18s0001g01390	chr18_01982983_01985445	GA 20-oxidase	Metabolism.Secondary metabolism.Terpenoid metabolism.Diterpenoid metabolism.Diterpenoid biosynthesis	AT5G51810
Vitvi19g01432	342.964	3.45295	0.596652	5.78721	7.16e-09	1.01e-07	VIT_19s0140g00140	chr19_15603314_15604866	GA 20-oxidase 2	Metabolism.Secondary metabolism.Terpenoid metabolism.Diterpenoid metabolism.Diterpenoid biosynthesis
Vitvi05g02157	5.6792	3.37226	1.29792	2.59821	0.00937121	0.0277062	VIT_05s0165g00090	chr05_21500281_21501071	GAG-POL precursor [Vitis vinifera]	Transposable elements viral and plasmid proteins.Protein from transposable element
Vitvi04g01481	1459.68	1.61142	0.404914	3.97967	6.9e-05	0.000391395	VIT_04s0023g03650	chr04_20192007_20209679	Galactose mutarotase-like	Metabolism.Primary metabolism.Carbohydrate metabolism.Glycolysis Gluconeogenesis	AT5G66150
Vitvi13g00766	423.696	3.21508	0.592241	5.42867	5.68e-08	6.63e-07	VIT_13s0074g00570	chr13_08552920_08555630	Gamma-aminobutyric acid transporter	Transport overview.Electrochemical Potential-driven Transporters.Porters.Amino Acid/Auxin Permease	AT1G08230
Vitvi08g01686	204.975	1.68274	0.370195	4.54554	5.48e-06	4.11e-05	VIT_08s0007g05860	chr08_19734965_19736181	GASA like	Signaling.Hormone Signaling.Gibberellic acid Signaling.Gibberellic acid-mediated Signaling pathway	AT1G74670
Vitvi19g00391	27.8018	4.1225	1.36027	3.03066	0.00244019	0.00879065	VIT_19s0014g04930	chr19_05254957_05257671	Germacrene-D synthase	Metabolism.Secondary metabolism.Terpenoid metabolism.Terpenoid biosynthesis	AT5G23960
Vitvi14g02546	90.146	5.08182	1.794	2.83267	0.00461604	0.0152166	VIT_14s0128g00650	chr14_03199240_03200242	Germin-like protein 3 [Vitis vinifera]	Metabolism.Primary metabolism.Generation of metabolite precursors and energy.Storage proteins	AT5G39120
Vitvi12g00480	37.9716	3.85558	1.39998	2.75402	0.00588677	0.0187552	VIT_12s0059g01870	chr12_06726733_06729340	GH3-like protein	Signaling.Hormone Signaling.Auxin Signaling.Auxin metabolism	AT4G03400
Vitvi19g00432	2975.18	2.82677	0.618742	4.56857	4.91e-06	3.72e-05	VIT_19s0177g00030	chr19_05864515_05868916	Gibberellin 2-beta-dioxygenase 7	Metabolism.Secondary metabolism.Terpenoid metabolism.Diterpenoid metabolism.Diterpenoid biosynthesis	AT4G21200
Vitvi18g00070	3333.39	6.81035	0.400363	17.0104	6.87e-65	2.11e-61	VIT_18s0122g00980	chr18_00694337_00696186	Glucan endo-1,3-beta-glucosidase 7 precursor	Metabolism.Primary metabolism.Carbohydrate metabolism.Polysaccharide metabolism.Starch and sucrose metabolism	AT4G29360
Vitvi13g00292	2957.67	1.36528	0.343138	3.97881	6.93e-05	0.000392626	VIT_13s0019g01180	chr13_02859157_02862032	Glucan endo-1,3-beta-glucosidase precursor	Metabolism.Primary metabolism.Carbohydrate metabolism.Polysaccharide metabolism.Starch and sucrose metabolism	AT3G55430
Vitvi14g00040	1064.9	1.23509	0.209934	5.88326	4.02e-09	5.92e-08	VIT_14s0060g00440	chr14_00413604_00416086	Glucan endo-1,3-beta-glucosidase-related	Metabolism.Primary metabolism.Carbohydrate metabolism.Polysaccharide metabolism.Starch and sucrose metabolism	AT1G09460
Vitvi01g02013	489.529	2.23486	0.425462	5.25279	1.5e-07	1.61e-06	VIT_01s0011g06610	chr01_06440772_06443147	Glutamate decarboxylase	Metabolism.Primary metabolism.Amino acid metabolism.Glutamate metabolism.Glutamate catabolism	AT2G02010
Vitvi10g01787	75.0031	1.93998	0.598228	3.24288	0.00118329	0.00470573	VIT_10s0003g00790	chr10_02036760_02040965	Glutamate receptor protein	Transport overview.Channels and pores.a-Type channels.Glutamate-gated Ion Channel of Neurotransmitter Receptors	AT2G29120
Vitvi10g00508	1833.47	1.38903	0.209632	6.62606	3.45e-11	7.19e-10	VIT_10s0003g00390	chr10_01675553_01676274	Glutaredoxin	Response to stimulus.Stress response.Abiotic stress response.Oxidative stress response	AT1G28480
Vitvi01g02287	3.56744	5.09092	2.16852	2.34765	0.0188925	0.0496905	VIT_01s0146g00220	chr01_22035757_22036232	Glutaredoxin-like	Response to stimulus.Stress response.Abiotic stress response.Oxidative stress response	AT5G14070
Vitvi12g00036	5.75928	5.78242	1.67102	3.46041	0.000539353	0.00238891	VIT_12s0142g00040	chr12_00022150_00024190	Glycerol-3-phosphate acyltransferase 1 (AtGPAT1)	Metabolism.Primary metabolism.Lipid metabolism.Glycerolipid metabolism.Glycerophospholipid metabolism.Glycerophospholipid biosynthesis	AT1G06520
Vitvi08g01327	924.716	3.11867	0.231725	13.4585	2.74e-41	1.35e-38	VIT_08s0007g01850	chr08_15939404_15943241	Glycine-rich protein	Unknown	AT3G09070
Vitvi13g02537	47.9756	8.84065	0.970158	9.11259	8.04e-20	5.27e-18	VIT_13s0064g01700	chr13_23595417_23596159	Glycosyl hydrolase family 1 protein	Metabolism.Primary metabolism.Carbohydrate metabolism.Monosaccharide metabolism.Amino sugar metabolism	AT5G24540
Vitvi13g02538	1400.96	7.59078	0.79375	9.56319	1.14e-21	9.18e-20	VIT_13s0064g01720	chr13_23604135_23611127	Glycosyl hydrolase family 1 protein	Metabolism.Primary metabolism.Carbohydrate metabolism.Carbohydrate catabolism	AT2G44480
Vitvi15g00567	37.383	2.43316	0.993295	2.44959	0.0143019	0.0394038	VIT_15s0021g01660	chr15_12288192_12296600	H(+)-ATPase 11 AHA11	Metabolism.Primary metabolism.Generation of metabolite precursors and energy.Electron transport.Respiratory-chain phosphorylation	AT5G62670
Vitvi05g00648	144.315	1.15244	0.440815	2.61435	0.00893984	0.0266706	VIT_05s0020g04840	chr05_06678308_06682917	H1flk, putative	Cellular process.Cellular component organization and biogenesis.Nucleus.Chromosome organization and biogenesis.Chromatin assembly	AT1G04280
Vitvi09g01181	44.9528	2.84959	0.834011	3.41673	0.000633777	0.00275197	VIT_09s0018g00780	chr09_17316714_17327614	HcrVf1 protein	Diverse functions.Gene family with diverse functions.NBS-LRR superfamily	AT2G34930
Vitvi16g01938	184.316	2.85017	0.832064	3.42543	0.000613837	0.00267503	VIT_16s0050g01530	chr16_18445146_18448567	HcrVf2 protein	Diverse functions.Gene family with diverse functions.NBS-LRR superfamily	AT2G34930
Vitvi10g00134	47.9111	2.36429	0.817126	2.89343	0.00381063	0.0129157	VIT_00s0992g00020	chrUn_37397842_37398790	Heat shock protein (HSP26.5-P) 26.5 kDa class P	Metabolism.Primary metabolism.Protein metabolism and modification.Protein folding.Chaperone-mediated protein folding.HSP-mediated protein folding	AT4G21870
Vitvi04g01795	101.037	1.85631	0.558473	3.3239	0.000887678	0.00366934	VIT_04s0008g01520	chr04_01224823_01225354	Heat shock protein 17.6 kDa class II	Metabolism.Primary metabolism.Protein metabolism and modification.Protein folding.Chaperone-mediated protein folding.HSP-mediated protein folding	AT5G12020
Vitvi08g01378	518.196	1.39808	0.242265	5.77089	7.89e-09	1.1e-07	VIT_08s0007g02380	chr08_16452019_16455313	Heat shock protein-related	Metabolism.Primary metabolism.Protein metabolism and modification.Protein folding.Chaperone-mediated protein folding.HSP-mediated protein folding	AT3G52490
Vitvi12g02509	102.616	2.25233	0.916729	2.45693	0.0140131	0.0387387	VIT_12s0057g01440	chr12_10136864_10146010	Heavy-metal-associated domain-containing protein	Unclear
Vitvi02g00108	473.168	4.00094	0.219433	18.233	2.82e-74	2.31e-70	VIT_02s0025g01220	chr02_01184197_01187109	High mobility group HMG1/2	Regulation overview.Regulation of gene expression.Regulation of transcription.Transcription factor.HMG family transcription factor	AT4G11080
Vitvi16g02079	82.3157	4.40966	1.02975	4.28228	1.85e-05	0.000121849	VIT_16s0098g01510	chr16_21677420_21681935	Histone-lysine N-methyltransferase ATXR6	Metabolism.Primary metabolism.Amino acid metabolism.Lysine metabolism	AT5G24330
Vitvi10g00913	2911.89	1.20709	0.202566	5.95901	2.54e-09	3.89e-08	VIT_10s0003g04670	chr10_08333667_08341190	Homeobox-leucine zipper transcription factor PHABULOSA	Regulation overview.Regulation of gene expression.Regulation of transcription.Transcription factor.Homeobox domain family transcription factor	AT2G34710
Vitvi11g00371	124.188	3.15483	1.10778	2.84787	0.0044013	0.0146049	VIT_11s0016g04270	chr11_03566515_03569072	Hydrolase, alpha/beta fold	Unknown	AT3G24420
Vitvi18g01636	300.871	2.78918	0.398521	6.99883	2.58e-12	6.47e-11	VIT_18s0072g00480	chr18_19689715_19690961	Hydroxyproline-rich glycoprotein family protein	Cellular process.Cellular component organization and biogenesis.Cell wall organization and biogenesis	AT1G21090
Vitvi13g02026	1827.05	1.05017	0.191717	5.47772	4.31e-08	5.15e-07	VIT_13s0019g03040	chr13_04177214_04179083	Indole-3-acetate beta-glucosyltransferase	Signaling.Hormone Signaling.Auxin Signaling.Auxin metabolism.Auxin inactivation by conjugation	AT1G22360
Vitvi03g00586	3726.27	1.51021	0.585615	2.57884	0.00991331	0.0290067	VIT_03s0091g00310	chr03_06633708_06635996	Indole-3-acetic acid-amido synthetase GH3.8	Signaling.Hormone Signaling.Auxin Signaling.Auxin metabolism.Auxin inactivation by conjugation	AT2G14960
Vitvi07g01777	15275.1	1.02992	0.345838	2.97805	0.00290088	0.0102001	VIT_07s0031g00920	chr07_17118552_17121615	Inositol-3-phosphate synthase	Metabolism.Primary metabolism.Carbohydrate metabolism.Monosaccharide metabolism.Inositol phosphate metabolism	AT2G22240
Vitvi01g00457	4135.57	2.37357	0.423156	5.60921	2.03e-08	2.62e-07	VIT_01s0011g05390	chr01_05025547_05026437	Invertase/pectin methylesterase inhibitor	Cellular process.Cellular component organization and biogenesis.Cell wall organization and biogenesis
Vitvi10g01779	408.934	1.83552	0.54287	3.38114	0.00072185	0.00307507	VIT_10s0003g00480	chr10_01742439_01744255	Isoflavone methyltransferase/ Orcinol O-methyltransferase 1 oomt1	Metabolism.Secondary metabolism.Phenylpropanoid metabolism.Flavonoid metabolism.Isoflavonoid metabolism.Isoflavonoid biosynthesis	AT4G35160
Vitvi12g02241	57.748	4.67448	0.89369	5.23054	1.69e-07	1.8e-06	VIT_12s0028g01880	chr12_02540839_02542441	Isoflavone methyltransferase/ Orcinol O-methyltransferase 1 oomt1	Metabolism.Secondary metabolism.Phenylpropanoid metabolism.Flavonoid metabolism.Isoflavonoid metabolism.Isoflavonoid biosynthesis	AT4G35160
Vitvi12g02272	85.0833	4.64921	1.1075	4.19794	2.69e-05	0.000170017	VIT_12s0028g02740	chr12_03564082_03565363	Isoflavone methyltransferase/ Orcinol O-methyltransferase 1 oomt1	Metabolism.Secondary metabolism.Phenylpropanoid metabolism.Flavonoid metabolism.Isoflavonoid metabolism.Isoflavonoid biosynthesis	AT4G35160
Vitvi12g02277	120.493	2.70068	0.898864	3.00455	0.00265977	0.00946489	VIT_12s0028g02800	chr12_03595486_03596766	Isoflavone methyltransferase/ Orcinol O-methyltransferase 1 oomt1	Metabolism.Secondary metabolism.Phenylpropanoid metabolism.Flavonoid metabolism.Isoflavonoid metabolism.Isoflavonoid biosynthesis	AT4G35160
Vitvi12g02282	60.4877	4.86005	0.885614	5.48777	4.07e-08	4.91e-07	VIT_12s0028g02850	chr12_03645744_03647306	Isoflavone methyltransferase/Orcinol O-methyltransferase 2 oomt2	Metabolism.Secondary metabolism.Phenylpropanoid metabolism.Flavonoid metabolism.Isoflavonoid metabolism.Isoflavonoid biosynthesis	AT4G35160
Vitvi15g00396	539.824	4.93269	1.04588	4.71633	2.4e-06	1.97e-05	VIT_15s0045g01490	chr15_07490048_07491417	Isoflavone methyltransferase/Orcinol O-methyltransferase 2 oomt2	Metabolism.Secondary metabolism.Phenylpropanoid metabolism.Flavonoid metabolism.Isoflavonoid metabolism.Isoflavonoid biosynthesis	AT4G35160
Vitvi18g00979	1453.31	1.40099	0.264474	5.29726	1.18e-07	1.29e-06	VIT_18s0001g12690	chr18_10844451_10845908	Isoflavone reductase protein 4	Metabolism.Secondary metabolism.Phenylpropanoid metabolism.Flavonoid metabolism.Isoflavonoid metabolism.Isoflavonoid biosynthesis	AT1G75280
Vitvi07g00154	898.849	1.43725	0.440395	3.26355	0.00110027	0.00441205	VIT_07s0104g00270	chr07_01521786_01523000	Isopentenyltransferase 5	Signaling.Hormone Signaling.Cytokinin Signaling.Cytokinin metabolism.Cytokinin biosynthesis	AT3G63110
Vitvi19g00574	123.812	5.01247	0.936139	5.35441	8.58e-08	9.68e-07	VIT_19s0090g01250	chr19_07308528_07311247	Jasmonate O-methyltransferase	Metabolism.Primary metabolism.Lipid metabolism.Fatty acid metabolism.Alpha-linolenic acid metabolism	AT5G55250
Vitvi09g00427	740.226	1.72288	0.426749	4.03723	5.41e-05	0.000315526	VIT_09s0002g05080	chr09_04726371_04727752	Kelch repeat-containing F-box family protein	Unknown	AT1G80440
Vitvi18g01142	131.31	1.20716	0.386113	3.12644	0.00176934	0.00667387	VIT_18s0001g14580	chr18_12620422_12628019	Kinesin family member 18/19	Cellular process.Cellular component organization and biogenesis.Cytoskeleton organization and biogenesis.Microtubule organization and biogenesis.Microtubule-driven movement	AT1G20060
Vitvi18g00520	414.615	1.94339	0.267763	7.25785	3.93e-13	1.12e-11	VIT_18s0001g07550	chr18_05807852_05821070	Kinesin family member 4/7/21/27	Cellular process.Cellular component organization and biogenesis.Cytoskeleton organization and biogenesis.Microtubule organization and biogenesis.Microtubule-driven movement	AT5G60930
Vitvi17g00284	302.509	4.54294	0.340707	13.3338	1.47e-40	6.94e-38	VIT_17s0000g03290	chr17_03160638_03165627	Kinesin motor HIK (HINKEL)	Cellular process.Cell growth and death.Cell division	AT1G18370
Vitvi08g01936	45.6832	5.34086	0.992381	5.38186	7.37e-08	8.42e-07	VIT_08s0007g08800	chr08_22170222_22180717	Kinesin motor protein	Cellular process.Cellular component organization and biogenesis.Cytoskeleton organization and biogenesis.Microtubule organization and biogenesis.Microtubule-driven movement	AT3G10310
Vitvi19g00609	331.928	4.20672	0.396824	10.601	2.95e-26	3.89e-24	VIT_19s0090g01600	chr19_07676335_07684462	Kinesin motor protein	Cellular process.Cellular component organization and biogenesis.Cytoskeleton organization and biogenesis.Microtubule organization and biogenesis.Microtubule-driven movement	AT3G20150
Vitvi05g01104	304.536	2.25079	0.222105	10.1339	3.91e-24	4.1e-22	VIT_05s0029g00400	chr05_15022560_15032692	Kinesin PAKRP1L	Cellular process.Cellular component organization and biogenesis.Cytoskeleton organization and biogenesis.Microtubule organization and biogenesis.Microtubule-driven movement	AT3G23670
Vitvi11g00028	72.7068	2.74006	0.562128	4.87444	1.09e-06	9.73e-06	VIT_11s0016g00460	chr11_00448473_00458648	Kinesin TETRASPORE (NACK1)	Cellular process.Cell growth and death	AT3G43210
Vitvi07g02674	61.5717	2.66014	0.841047	3.16289	0.00156211	0.0059889	VIT_07s0031g01010	chr07_17178395_17180860	L-ascorbate oxidase	Metabolism.Primary metabolism.Organic acid metabolism.Ascorbate and aldarate metabolism	AT4G39830
Vitvi06g00405	35.9605	7.45616	1.19885	6.21943	4.99e-10	8.6e-09	VIT_06s0004g04050	chr06_05033003_05035353	Laccase	Metabolism.single reactions	AT5G60020
Vitvi08g01228	76.5089	3.89725	0.795954	4.89633	9.76e-07	8.8e-06	VIT_08s0007g00680	chr08_14892098_14900597	Laccase	Metabolism.single reactions	AT5G60020
Vitvi08g01335	364.068	2.80796	0.404157	6.94769	3.71e-12	8.99e-11	VIT_08s0007g01910	chr08_15988155_15991358	Laccase	Metabolism.single reactions	AT2G38080
Vitvi08g02201	52.9915	3.44512	0.762398	4.51879	6.22e-06	4.61e-05	VIT_08s0007g00660	chr08_14883664_14884506	Laccase	Metabolism.single reactions	AT5G60020
Vitvi13g00321	17.3076	7.36943	1.21896	6.04569	1.49e-09	2.38e-08	VIT_13s0019g01920	chr13_03243618_03245913	Laccase	Metabolism.single reactions	AT5G60020
Vitvi18g01438	3277.81	1.89522	0.378572	5.00623	5.55e-07	5.29e-06	VIT_18s0164g00100	chr18_18330212_18333979	Laccase	Metabolism.single reactions	AT5G09360
Vitvi08g01223	176.337	3.45375	0.939676	3.67547	0.000237412	0.00116144	VIT_08s0007g00600	chr08_14844802_14847616	Laccase-17 precursor	Metabolism.single reactions	AT2G29130
Vitvi13g00085	104.447	1.98479	0.592898	3.34761	0.000815103	0.00341655	VIT_13s0067g01450	chr13_00817035_00817722	Lateral organ boundaries domain 21	Regulation overview.Regulation of gene expression.Regulation of transcription.Transcription factor.AS2 family transcription factor	AT3G11090
Vitvi06g00336	886.507	2.37772	0.352925	6.73718	1.61e-11	3.51e-10	VIT_06s0004g03330	chr06_04180916_04182149	Lateral organ boundaries protein 11	Regulation overview.Regulation of gene expression.Regulation of transcription.Transcription factor.AS2 family transcription factor	AT2G28500
Vitvi04g01756	1222.93	1.19111	0.174644	6.82022	9.09e-12	2.07e-10	VIT_04s0044g01990	chr04_23774894_23777420	Lectin protein kinase	Signaling.Signaling pathway.Protein kinase	AT5G06740
Vitvi07g02290	35.1535	1.08583	0.374414	2.90008	0.00373067	0.0126973	VIT_07s0005g04040	chr07_07128793_07132549	Leucine Rich Repeat receptor-like kinase	Signaling.Signaling pathway.Protein kinase	AT4G08850
Vitvi17g00205	32.4032	2.15143	0.792806	2.71369	0.00665392	0.0208323	VIT_17s0000g02390	chr17_02103262_02106562	Leucine Rich Repeat receptor-like kinase	Signaling.Signaling pathway.Protein kinase	AT4G08850
Vitvi18g01253	147.246	2.83344	0.438504	6.46161	1.04e-10	1.97e-09	VIT_18s0001g15720	chr18_13856940_13861020	Leucine Rich Repeat receptor-like kinase	Signaling.Signaling pathway.Protein kinase	AT3G24240
Vitvi11g00530	9.09796	3.40159	1.06054	3.2074	0.00133939	0.00524999	VIT_11s0118g00090	chr11_05621351_05622710	Leucine-rich repeat family protein	Diverse functions.Gene family with diverse functions.NBS-LRR superfamily
Vitvi14g01576	704.32	1.15065	0.24898	4.62146	3.81e-06	2.97e-05	VIT_14s0171g00180	chr14_26033079_26038393	Leucine-rich repeat transmembrane protein kinase	Signaling.Signaling pathway.Protein kinase	AT5G14210
Vitvi08g00656	1270.36	3.29559	0.548813	6.00495	1.91e-09	3e-08	VIT_08s0105g00380	chr08_07600708_07603465	Leucoanthocyanidin dioxygenase	Metabolism.Secondary metabolism.Phenylpropanoid metabolism.Flavonoid metabolism.Flavonoid biosynthesis.Anthocyanin biosynthesis	AT3G11180
Vitvi01g00234	4137.24	2.30665	0.389634	5.92004	3.22e-09	4.82e-08	VIT_01s0011g02960	chr01_02632786_02636066	Leucoanthocyanidin reductase 1	Metabolism.Secondary metabolism.Phenylpropanoid metabolism.Flavonoid metabolism.Flavonoid biosynthesis	AT1G75290
Vitvi14g01569	1370.08	2.06647	0.380751	5.42736	5.72e-08	6.67e-07	VIT_14s0171g00110	chr14_25982910_25986826	Lipase family	Unclear	AT5G14180
Vitvi07g02026	20.7283	2.85333	0.903841	3.15689	0.00159461	0.00610205	VIT_07s0130g00200	chr07_20487152_20488674	Lipase GDSL	Unclear	AT1G71250
Vitvi09g00255	12.3426	3.91811	1.6175	2.42233	0.0154215	0.0419728	VIT_09s0002g03050	chr09_02799091_02799551	Lipase GDSL	Unclear	AT3G16370
Vitvi13g01782	232.838	4.11254	0.56259	7.31001	2.67e-13	7.75e-12	VIT_13s0064g01490	chr13_23394903_23396822	Lipoxygenase	Metabolism.Primary metabolism.Lipid metabolism.Fatty acid metabolism.Alpha-linolenic acid metabolism	AT3G45140
Vitvi13g01780	3260.31	5.14146	0.522195	9.84586	7.14e-23	6.46e-21	VIT_13s0064g01480	chr13_23367020_23371935	Lipoxygenase LOX1	Metabolism.Primary metabolism.Lipid metabolism.Fatty acid metabolism.Alpha-linolenic acid metabolism	AT3G45140
Vitvi19g00611	407.282	2.10669	0.369761	5.69743	1.22e-08	1.63e-07	VIT_19s0090g01650	chr19_07709651_07714248	LOP1 TRN1 (LOPPED 1, TORNADO 1)	Signaling.Hormone Signaling.Auxin Signaling.Auxin transport	AT5G55540
Vitvi05g00948	20.3821	3.31676	1.27745	2.59639	0.00942092	0.0278283	VIT_05s0051g00540	chr05_11311929_11315507	LRR receptor-like kinase 2	Signaling.Signaling pathway.Protein kinase	AT3G24240
Vitvi09g01012	562.59	3.52112	0.347558	10.131	4.02e-24	4.2e-22	VIT_09s0070g00480	chr09_13695703_13699298	LRX2 (leucine-rich repeat/extensin 2)	Cellular process.Cellular component organization and biogenesis.Cell wall organization and biogenesis.Cell wall structural protein	AT1G62440
Vitvi18g00129	145.997	4.11437	0.707575	5.81475	6.07e-09	8.64e-08	VIT_18s0001g00320	chr18_01270401_01281582	LYS/HIS transporter 7 LHT7	Transport overview.Electrochemical Potential-driven Transporters.Porters.Amino Acid/Auxin Permease	AT1G47670
Vitvi11g00250	156.805	3.77495	0.381442	9.89652	4.31e-23	4.02e-21	VIT_11s0016g02970	chr11_02377706_02381306	MAP kinase kinase 6	Signaling.Signaling pathway.Protein kinase.MAPK cascade	AT5G56580
Vitvi07g01733	598.652	2.00175	0.294307	6.80157	1.03e-11	2.33e-10	VIT_07s0031g00490	chr07_16707466_16710545	MAP3K protein kinase	Signaling.Signaling pathway.Protein kinase.MAPK cascade	AT4G36945
Vitvi13g01396	168.579	3.30979	0.526102	6.29116	3.15e-10	5.6e-09	VIT_13s0084g00080	chr13_18624369_18644420	MAP65/ASE1; t-snare	Signaling.Hormone Signaling.Ethylene Signaling.Ethylene-mediated Signaling pathway	AT2G38720
Vitvi08g00067	316.493	2.25174	0.426068	5.28494	1.26e-07	1.38e-06	VIT_08s0056g00780	chr08_01221328_01226327	MATE efflux family protein	Transport overview.Electrochemical Potential-driven Transporters.Porters.Multidrug/Oligosaccharidyl-lipid/Polysaccharide Flippase.Multi Antimicrobial Extrusion	AT1G33110
Vitvi03g00191	255.928	1.49003	0.356572	4.17876	2.93e-05	0.000183594	VIT_03s0038g02980	chr03_02109844_02116336	Mechanosensitive ion channel	Transport overview.Channels and pores.a-Type channels.Small Conductance Mechanosensitive Ion Channel	AT1G78610
Vitvi10g00601	672.161	1.77385	0.376978	4.70545	2.53e-06	2.06e-05	VIT_10s0003g01430	chr10_02817857_02820723	MEE62 (maternal effect embryo arrest 62)	Signaling.Signaling pathway.Protein kinase	AT5G45800
Vitvi11g01671	66.5202	3.42224	1.2643	2.70683	0.00679295	0.0211909	VIT_11s0052g01140	chr11_18903622_18906935	Membrane protein	Unknown	AT4G25830
Vitvi16g00275	50.1427	2.27864	0.602161	3.78411	0.000154262	0.000795719	VIT_16s0013g00210	chr16_05117219_05121708	Metacaspase 1	Cellular process.Cell growth and death.Cell death.Apoptosis	AT1G02170
Vitvi16g01923	176.3	1.81843	0.628438	2.89357	0.00380895	0.0129136	VIT_16s0050g01190	chr16_18082834_18085995	Metal ion binding	Unclear	AT1G01490
Vitvi06g00656	95.8555	2.56186	0.609691	4.2019	2.65e-05	0.000167334	VIT_06s0004g06730	chr06_07432823_07435590	Microsomal omega-3 fatty acid desaturase	Metabolism.Primary metabolism.Lipid metabolism.Fatty acid metabolism.Fatty acid biosynthesis.Unsaturated fatty acid biosynthesis	AT5G05580
Vitvi04g00960	93.5827	4.81359	0.884105	5.44459	5.19e-08	6.09e-07	VIT_04s0043g00300	chr04_13532930_13535176	Microtubule-associated protein	Cellular process.Cellular component organization and biogenesis.Cytoskeleton organization and biogenesis.Microtubule organization and biogenesis.Microtubule-driven movement	AT5G37478
Vitvi08g01158	52.1822	2.064	0.428548	4.81627	1.46e-06	1.26e-05	VIT_08s0040g03290	chr08_14236327_14250749	Mini-chromosome maintenance protein MCM8	Cellular process.Cell growth and death	AT3G09660
Vitvi13g00579	712.187	1.43566	0.441762	3.24985	0.00115465	0.00460678	VIT_13s0019g04070	chr13_05356548_05360744	MLO1	Cellular process.Cell growth and death.Cell death	AT2G39200
Vitvi08g01055	51.829	5.06717	1.34266	3.77397	0.000160669	0.000824043	VIT_08s0040g02170	chr08_13284456_13288355	MLO6 (mildew resistance locus O 6)	Cellular process.Cell growth and death.Cell death	AT1G61560
Vitvi07g00327	123.9	1.29299	0.490593	2.63556	0.00839996	0.025303	VIT_07s0005g00510	chr07_03210014_03213522	Monoglyceride lipase	Metabolism.Primary metabolism.Lipid metabolism.Glycerolipid metabolism.Glycerolipid catabolism	AT3G62860
Vitvi06g01516	2069.85	1.3149	0.289354	4.54426	5.51e-06	4.13e-05	VIT_06s0080g00790	chr06_20794557_20795952	MYB divaricata	Development.Reproductive development.Flower development	AT5G04760
Vitvi14g00930	166.522	5.05231	1.7893	2.82362	0.00474847	0.0155778	VIT_14s0006g01290	chr14_16884620_16885710	Myb domain protein 113	Regulation overview.Regulation of gene expression.Regulation of transcription.Transcription factor.MYB family transcription factor	AT1G66380
Vitvi05g01732	40.5752	1.72356	0.652834	2.64012	0.00828766	0.0250139	VIT_05s0049g01010	chr05_08035802_08037500	Myb domain protein 14	Regulation overview.Regulation of gene expression.Regulation of transcription.Transcription factor.MYB family transcription factor	AT3G23250
Vitvi09g00142	5.40338	5.69166	1.72248	3.30435	0.000951986	0.00389642	VIT_09s0002g01670	chr09_01508727_01510213	Myb domain protein 26	Regulation overview.Regulation of gene expression.Regulation of transcription.Transcription factor.MYB family transcription factor	AT3G13890
Vitvi04g00155	241.943	3.49631	0.373123	9.37041	7.22e-21	5.32e-19	VIT_04s0008g01810	chr04_01439814_01440920	Myb domain protein 4	Regulation overview.Regulation of gene expression.Regulation of transcription.Transcription factor.MYB family transcription factor	AT4G38620
Vitvi13g01737	6.78559	3.35786	1.34909	2.48898	0.012811	0.0359626	VIT_13s0064g00960	chr13_22837089_22838659	Myb domain protein 46	Regulation overview.Regulation of gene expression.Regulation of transcription.Transcription factor.MYB family transcription factor	AT3G08500
Vitvi16g00775	264.644	1.78638	0.344571	5.18437	2.17e-07	2.25e-06	VIT_16s0022g01210	chr16_13107299_13109050	Myb domain protein 85	Regulation overview.Regulation of gene expression.Regulation of transcription.Transcription factor.MYB family transcription factor	AT4G22680
Vitvi02g01004	155.521	2.39835	0.443733	5.40494	6.48e-08	7.47e-07	VIT_02s0033g00300	chr02_14032839_14036930	Myb family	Regulation overview.Regulation of gene expression.Regulation of transcription.Transcription factor.G2-like family transcription factor	AT5G45580
Vitvi15g00938	4996.09	1.2855	0.289132	4.44605	8.75e-06	6.27e-05	VIT_15s0046g00170	chr15_17211757_17213117	MYBPA1 protein [Vitis vinifera]	Regulation overview.Regulation of gene expression.Regulation of transcription.Transcription factor.MYB family transcription factor	AT1G22640
Vitvi13g00145	225.37	3.08444	0.478196	6.45017	1.12e-10	2.12e-09	VIT_13s0067g02400	chr13_01320574_01322637	Myosin heavy chain	Cellular process.Cellular component organization and biogenesis.Cytoskeleton organization and biogenesis.Myosin-driven movement	AT2G40480
Vitvi13g01857	615.205	1.68369	0.256706	6.55883	5.42e-11	1.09e-09	VIT_13s0320g00070	chr13_24372721_24391093	Myosin-like protein XIF	Cellular process.Cellular component organization and biogenesis.Cytoskeleton organization and biogenesis.Actin organization and biogenesis.Actin-driven movement	AT2G31900
Vitvi06g00679	1832.84	1.00961	0.411271	2.45487	0.0140936	0.0389393	VIT_06s0004g06950	chr06_07667530_07669004	N-acetyltransferase hookless1 HLS1	Signaling.Hormone Signaling.Ethylene Signaling.Ethylene-mediated Signaling pathway	AT2G30090
Vitvi01g00822	445.581	6.36277	0.737247	8.63044	6.11e-18	3.21e-16	VIT_01s0026g00630	chr01_09395429_09397056	N-hydroxythioamide S-beta-glucosyltransferase	Metabolism.Secondary metabolism.Primary amino acids derivated metabolism.Glucosinolate metabolism	AT1G24100
Vitvi19g00592	6.57763	5.97288	1.60465	3.72224	0.000197461	0.00098666	VIT_19s0090g01480	chr19_07518928_07525059	Na+/H+ exchanger 4	Transport overview.Electrochemical Potential-driven Transporters.Porters.Monovalent Cation:Proton Antiporter-1	AT5G55470
Vitvi14g01985	563.668	1.27179	0.508376	2.50167	0.0123608	0.0349282	VIT_14s0108g01070	chr14_29705236_29707523	NAC domain containing protein 100	Regulation overview.Regulation of gene expression.Regulation of transcription.Transcription factor.NAC family transcription factor	AT5G61430
Vitvi08g01426	161.233	2.11608	0.797506	2.65337	0.00796927	0.0242378	VIT_08s0007g02940	chr08_17020469_17022252	NAC domain containing protein 90	Regulation overview.Regulation of gene expression.Regulation of transcription.Transcription factor.NAC family transcription factor	AT5G22380
Vitvi02g00242	339.805	1.61633	0.359294	4.49863	6.84e-06	5.04e-05	VIT_02s0025g02710	chr02_02347356_02348758	NAC Secondary wall thickening promoting factor1	Regulation overview.Regulation of gene expression.Regulation of transcription.Transcription factor.NAC family transcription factor	AT2G46770
Vitvi02g00270	5306.42	1.66787	0.473895	3.5195	0.000432361	0.00196833	VIT_02s0025g02960	chr02_02525364_02527107	Naringenin,2-oxoglutarate 3-dioxygenase	Metabolism.Secondary metabolism.Phenylpropanoid metabolism.Flavonoid metabolism.Flavonoid biosynthesis	AT4G10490
Vitvi15g00871	691.927	2.34079	0.666197	3.51367	0.000441962	0.00200722	VIT_15s0048g02430	chr15_16617750_16619204	Naringenin,2-oxoglutarate 3-dioxygenase	Metabolism.Secondary metabolism.Phenylpropanoid metabolism.Flavonoid metabolism.Flavonoid biosynthesis	AT4G10500
Vitvi08g01577	682.964	1.44411	0.403404	3.57981	0.000343847	0.00161421	VIT_08s0007g04550	chr08_18465310_18467476	NCS1 nucleoside transporter family protein	Transport overview.Electrochemical Potential-driven Transporters.Porters.Nucleobase:Cation Symporter-1	AT5G03555
Vitvi07g00146	254.243	2.6337	0.554953	4.7458	2.08e-06	1.72e-05	VIT_07s0104g00180	chr07_01450309_01451653	Nectarin IV NEC4	Response to stimulus.Stress response.Biotic stress response	AT1G03220
Vitvi14g01799	205.836	4.16709	0.581377	7.16763	7.63e-13	2.06e-11	VIT_14s0066g01590	chr14_27959205_27962651	NHL repeat-containing protein	Unknown	AT1G70280
Vitvi18g02386	33.4297	2.0047	0.794278	2.52393	0.0116051	0.0331272	VIT_18s0089g00810	chr18_28627955_28629416	Nicotianamine aminotransferase A	Metabolism.Primary metabolism.Amino acid metabolism.Methionine metabolism	AT5G36160
Vitvi02g00529	2545.29	2.9856	0.286086	10.4361	1.7e-25	2.06e-23	VIT_02s0154g00260	chr02_05106165_05110187	Nitrate transporter	Transport overview.Electrochemical Potential-driven Transporters.Porters.Proton-dependent Oligopeptide Transporter	AT1G12110
Vitvi01g01915	208.358	4.48376	0.695004	6.45142	1.11e-10	2.1e-09	VIT_01s0011g02600	chr01_02369639_02370258	No hit	No hit
Vitvi01g01918	868.711	1.73927	0.382721	4.54449	5.51e-06	4.13e-05	VIT_01s0011g02630	chr01_02383571_02384411	No hit	No hit
Vitvi01g01919	395.488	1.63586	0.575385	2.84307	0.00446817	0.0147928	VIT_01s0011g02660	chr01_02395238_02400117	No hit	No hit
Vitvi02g00936	753.463	1.75619	0.202577	8.66926	4.35e-18	2.31e-16	BQ795967		No hit	No hit
Vitvi03g00353	1615.52	1.74734	0.276086	6.32897	2.47e-10	4.45e-09	VIT_03s0063g02330	chr03_05578028_05578874	No hit	No hit
Vitvi03g01499	7.90338	6.23829	1.52216	4.09831	4.16e-05	0.000251068	VIT_03s0063g02390	chr03_05622711_05623261	No hit	No hit
Vitvi04g01379	8.46902	2.6837	0.969624	2.76777	0.00564407	0.0180901	VIT_04s0023g02580	chr04_19134301_19137992	No hit	No hit
Vitvi04g02211	313.166	7.9686	0.651861	12.2244	2.3e-34	6.65e-32	VIT_04s0044g00290	chr04_20985266_20986429	No hit	No hit
Vitvi06g01218	649.085	1.26543	0.307892	4.10998	3.96e-05	0.000240365	VIT_06s0009g03250	chr06_16481600_16484971	No hit	No hit
Vitvi06g01261	1625.68	2.17931	0.569836	3.82446	0.000131058	0.000690595	TC69721		No hit	No hit
Vitvi07g00071	1514.83	1.31606	0.397521	3.31067	0.000930739	0.00381966	VIT_00s0179g00250	chrUn_07509502_07509723	No hit	No hit
Vitvi07g02831	48.0759	2.00093	0.538564	3.71531	0.000202958	0.00101083	VIT_00s0160g00120	chrUn_05144778_05146839	No hit	No hit
Vitvi08g01989	35.7526	4.61624	0.935812	4.93287	8.1e-07	7.44e-06	VIT_08s0056g00850	chr08_01320922_01321391	No hit	No hit
Vitvi08g02095	19.507	3.93911	1.22211	3.2232	0.00126767	0.00499593	VIT_08s0058g01280	chr08_10739627_10740729	No hit	No hit
Vitvi10g01684	68.6675	8.39227	1.41094	5.94798	2.71e-09	4.13e-08	VIT_00s0187g00020	chrUn_08998113_08998940	No hit	No hit
Vitvi11g01449	6.08752	3.78365	1.53035	2.47241	0.0134207	0.037341	VIT_11s0016g05780	chr11_05287423_05287920	No hit	No hit
Vitvi11g01521	719.806	1.14074	0.222505	5.12682	2.95e-07	2.98e-06	VIT_11s0037g00940	chr11_09739866_09740681	No hit	No hit
Vitvi13g00155	791.934	3.06439	0.625873	4.89618	9.77e-07	8.81e-06	CB339316		No hit	No hit
Vitvi14g02893	19203.2	8.14274	0.553063	14.723	4.59e-49	5.36e-46	VIT_14s0083g00250	chr14_22298923_22299625	No hit	No hit
Vitvi14g03032	510.824	3.84204	0.3832	10.0262	1.17e-23	1.13e-21	GSVIVT01032534001	chr14_28150788_28151507	No hit	No hit
Vitvi16g00181	987.876	1.48004	0.462356	3.20108	0.00136916	0.00535275	VIT_16s0039g02530	chr16_02769546_02770200	No hit	No hit
Vitvi16g01956	3260.46	1.3332	0.404003	3.29998	0.00096693	0.00395231	VIT_16s0050g01820	chr16_18748451_18748819	No hit	No hit
Vitvi17g00616	6056.89	4.34908	0.559329	7.77553	7.51e-15	2.7e-13	VVTU2329_at		No hit	No hit
Vitvi17g01327	42.0413	3.49189	0.688761	5.06981	3.98e-07	3.89e-06	VIT_17s0000g00650	chr17_00427672_00428442	No hit	No hit
Vitvi18g00726	23.377	2.36722	0.96344	2.45705	0.0140083	0.0387387	VIT_18s0001g09860	chr18_08244437_08245150	No hit	No hit
Vitvi18g03160	4.40258	5.39589	1.65214	3.26599	0.00109081	0.00438233	GSVIVT00021912001		No hit	No hit
Vitvi18g03263	5.03395	3.11838	1.32129	2.36011	0.0182698	0.0483742	VIT_18s0089g00980	chr18_28851987_28852224	No hit	No hit
Vitvi19g00549	53308.6	1.26562	0.245837	5.14822	2.63e-07	2.69e-06	CB344955		No hit	No hit
Vitvi01g01846	6106.31	2.16333	0.39011	5.54544	2.93e-08	3.65e-07	VIT_01s0011g00830	chr01_00729283_00731611	Nodulin	Response to stimulus.Stress response.Biotic stress response
Vitvi14g01529	2435.4	1.30281	0.272256	4.78522	1.71e-06	1.45e-05	VIT_14s0068g01870	chr14_25568536_25572346	Nodulin	Response to stimulus.Stress response.Biotic stress response	AT5G14120
Vitvi18g01307	238.754	2.31877	0.767041	3.023	0.00250282	0.00898065	VIT_18s0076g00320	chr18_16184531_16185243	Nodulin	Response to stimulus.Stress response.Biotic stress response	AT1G76800
Vitvi11g01201	201.826	1.65311	0.376798	4.38726	1.15e-05	7.97e-05	VIT_11s0052g00570	chr11_18007508_18008272	Nodulin MtN21	Transport overview.Electrochemical Potential-driven Transporters.Porters.Drug/Metabolite Transporter.Plant Drug/Metabolite Exporter
Vitvi18g00289	260.537	2.72585	0.460055	5.92504	3.12e-09	4.69e-08	VIT_18s0001g03160	chr18_03176998_03180139	Nodulin MtN21 family	Transport overview.Electrochemical Potential-driven Transporters.Porters.Drug/Metabolite Transporter.Plant Drug/Metabolite Exporter	AT1G21890
Vitvi05g00013	1676.93	3.29758	0.460656	7.15844	8.16e-13	2.19e-11	VIT_05s0077g02260	chr05_01785860_01788427	Nodulin MtN3 family	Development.Root development	AT4G15920
Vitvi14g00149	4350.92	1.96866	0.404258	4.86982	1.12e-06	9.93e-06	VIT_14s0060g01910	chr14_01542825_01544958	Nodulin MtN3 family	Development.Root development	AT4G15920
Vitvi01g00508	244.243	1.79547	0.381726	4.70356	2.56e-06	2.08e-05	VIT_01s0011g05950	chr01_05701247_05706175	NSL1 (necrotic spotted lesions 1)	Cellular process.Cell growth and death.Cell death	AT1G14780
Vitvi18g00557	21.6839	3.93186	1.23619	3.18062	0.00146961	0.0056885	VIT_18s0001g07930	chr18_06398183_06402500	Oligopeptide transporter 2	Transport overview.Electrochemical Potential-driven Transporters.Porters.Oligopeptide Transporter	AT1G09930
Vitvi17g01101	2154.26	2.943	0.817045	3.602	0.000315779	0.00149416	VIT_17s0119g00080	chr17_13346999_13350001	Organic cation transport protein OCT1	Transport overview.Electrochemical Potential-driven Transporters.Porters.Major Facilitator Superfamily.Organic Cation Transporter	AT1G73220
Vitvi04g01262	85.1441	5.87689	0.609498	9.64218	5.3e-22	4.38e-20	VIT_04s0023g01490	chr04_18030230_18035626	Ovate family protein 7 OFP7	Development.Reproductive development.Fruit development	AT2G18500
Vitvi13g01250	319.664	2.60131	0.820778	3.16932	0.00152795	0.00587632	VIT_00s0250g00090	chrUn_17381272_17383051	Oxidoreductase, 2OG-Fe(II) oxygenase	Metabolism.Cellular metabolism.Oxidation reduction.2OG-Fe(II) oxygenase superfamily	AT2G36690
Vitvi13g00598	2369.17	1.15254	0.199938	5.76448	8.19e-09	1.14e-07	VIT_13s0019g04200	chr13_05537565_05543145	Patatin	Metabolism.Primary metabolism.Generation of metabolite precursors and energy.Storage proteins	AT3G54950
Vitvi07g02006	2268.14	4.46167	0.310187	14.3838	6.54e-47	6.42e-44	VIT_07s0031g03220	chr07_20107057_20109496	Patellin-1	Metabolism.Primary metabolism.Generation of metabolite precursors and energy.Storage proteins	AT4G09160
Vitvi03g00757	895.72	4.70878	0.595517	7.90704	2.64e-15	1.01e-13	VIT_03s0088g00910	chr03_09119915_09130668	Pathogenesis related protein 1 precursor [Vitis vinifera]	Signaling.Hormone Signaling.Jasmonate salicylate signaling.Jasmonate Signaling.Jasmonate-mediated Signaling pathway	AT1G50060
Vitvi07g00787	827.221	2.79154	0.549994	5.07558	3.86e-07	3.79e-06	VIT_07s0005g05520	chr07_09546676_09551518	Pectate lyase	Cellular process.Cellular component organization and biogenesis.Cell wall organization and biogenesis.Cell wall metabolism.Cell wall catabolism.Pectin catabolism	AT3G07010
Vitvi08g01606	1570.7	6.55418	0.398037	16.4662	6.41e-61	1.43e-57	VIT_08s0007g04820	chr08_18784751_18787240	Pectate lyase	Cellular process.Cellular component organization and biogenesis.Cell wall organization and biogenesis.Cell wall metabolism.Cell wall catabolism.Pectin catabolism	AT3G53190
Vitvi14g01635	2587.17	5.22772	0.6313	8.28089	1.22e-16	5.54e-15	VIT_14s0219g00230	chr14_26481825_26483236	Pectate lyase	Cellular process.Cellular component organization and biogenesis.Cell wall organization and biogenesis.Cell wall metabolism.Cell wall catabolism.Pectin catabolism	AT4G24780
Vitvi17g00977	2769.44	5.04103	1.06372	4.73908	2.15e-06	1.77e-05	VIT_17s0000g09810	chr17_11675130_11676755	Pectate lyase	Cellular process.Cellular component organization and biogenesis.Cell wall organization and biogenesis.Cell wall metabolism.Cell wall catabolism.Pectin catabolism	AT1G67750
Vitvi02g00553	199.597	3.61024	0.371963	9.70593	2.84e-22	2.42e-20	VIT_02s0154g00600	chr02_05378602_05380749	Pectinesterase family	Cellular process.Cellular component organization and biogenesis.Cell wall organization and biogenesis.Cell wall metabolism.Cell wall modification.Pectin modification	AT5G47500
Vitvi10g00031	14578.3	1.09844	0.303809	3.61558	0.000299676	0.00142788	VIT_10s0116g00590	chr10_00256142_00258193	Pectinesterase family	Cellular process.Cellular component organization and biogenesis.Cell wall organization and biogenesis.Cell wall metabolism.Cell wall modification.Pectin modification	AT1G11580
Vitvi12g02137	1934.91	1.27157	0.352434	3.60795	0.00030862	0.0014634	VIT_12s0035g01900	chr12_22226052_22228660	Pectinesterase family	Cellular process.Cellular component organization and biogenesis.Cell wall organization and biogenesis.Cell wall metabolism.Cell wall modification.Pectin modification	AT4G33220
Vitvi13g01123	275.868	2.08536	0.282151	7.39091	1.46e-13	4.39e-12	VIT_13s0047g00230	chr13_15881950_15885311	Pectinesterase family	Cellular process.Cellular component organization and biogenesis.Cell wall organization and biogenesis.Cell wall metabolism.Cell wall modification.Pectin modification	AT5G04970
Vitvi16g00272	104.676	5.1181	2.06051	2.4839	0.0129953	0.0364134	VIT_16s0013g00180	chr16_05068577_05070069	Pectinesterase PPME1	Cellular process.Cellular component organization and biogenesis.Cell wall organization and biogenesis.Cell wall metabolism.Cell wall modification.Pectin modification	AT1G69940
Vitvi04g02188	97.2102	3.14126	0.835419	3.7601	0.000169848	0.000864537	VIT_00s0510g00030	chrUn_30949572_30950941	Peroxidase 64	Metabolism.Primary metabolism.Amino acid metabolism.Aromatic amino acid metabolism.Phenylalanine metabolism.Phenylalanine biosynthesis	AT5G42180
Vitvi04g02306	464.549	2.01371	0.367667	5.47699	4.33e-08	5.16e-07	VIT_00s1677g00010	chrUn_40061749_40063337	Peroxidase 64	Metabolism.Primary metabolism.Amino acid metabolism.Aromatic amino acid metabolism.Phenylalanine metabolism.Phenylalanine biosynthesis	AT5G42180
Vitvi18g00473	1139.7	2.66485	0.816029	3.26564	0.00109218	0.00438463	VIT_18s0001g06840	chr18_05092164_05094226	Peroxidase GvPx2b class III	Metabolism.Primary metabolism.Amino acid metabolism.Aromatic amino acid metabolism.Phenylalanine metabolism.Phenylalanine biosynthesis	AT5G05340
Vitvi11g00126	74.8381	3.45187	0.568277	6.07428	1.25e-09	2.01e-08	VIT_11s0016g01640	chr11_01318994_01321292	Phenylalanine ammonia-lyase	Metabolism.Primary metabolism.Amino acid metabolism.Aromatic amino acid metabolism.Tyrosine metabolism	AT3G53260
Vitvi11g01361	38.2236	3.26869	0.98523	3.31769	0.000907652	0.00373679	VIT_11s0016g01660	chr11_01327977_01330009	Phenylalanine ammonia-lyase	Metabolism.Primary metabolism.Amino acid metabolism.Aromatic amino acid metabolism.Tyrosine metabolism	AT3G53260
Vitvi06g01226	172.203	3.83679	0.752321	5.09994	3.4e-07	3.38e-06	VIT_06s0009g03350	chr06_16555054_16558478	Phosphatidylglycerol specific phospholipase C	Metabolism.Primary metabolism.Amino acid metabolism.Glycine, serine, and threonine metabolism	AT2G26870
Vitvi17g00095	3848.13	1.21716	0.235437	5.1698	2.34e-07	2.42e-06	VIT_17s0000g01190	chr17_00845803_00847606	Phosphatidylglycerol specific phospholipase C	Metabolism.Primary metabolism.Amino acid metabolism.Glycine, serine, and threonine metabolism	AT3G48610
Vitvi04g00071	103.784	5.14593	0.77308	6.6564	2.81e-11	5.93e-10	VIT_04s0008g00870	chr04_00743654_00745055	Phosphoethanolamine/phosphocholine phosphatase	Metabolism.Primary metabolism.Lipid metabolism.Glycerolipid metabolism.Glycerophospholipid metabolism	AT1G17710
Vitvi11g01098	500.737	1.86868	0.428248	4.36355	1.28e-05	8.8e-05	VIT_11s0103g00190	chr11_15800682_15801939	Phospholipase A2 alpha	Metabolism.Primary metabolism.Lipid metabolism.Glycerolipid metabolism.Glycerophospholipid metabolism.Glycerophospholipid catabolism	AT2G06925
Vitvi11g00471	3.90224	5.22195	2.15047	2.42828	0.0151708	0.0414115	VIT_11s0016g05370	chr11_04701210_04707842	Phospholipase D alpha 1 precursor (PLD 1) (Choline phosphatase 1)	Metabolism.Primary metabolism.Lipid metabolism.Glycerolipid metabolism.Glycerophospholipid metabolism.Glycerophospholipid catabolism	AT1G52570
Vitvi08g01300	2032.46	1.48007	0.366666	4.03657	5.42e-05	0.000316169	VIT_08s0007g01560	chr08_15667581_15669477	Photoassimilate-responsive protein	Unknown	AT3G54040
Vitvi04g01700	3892.09	1.66558	0.415949	4.00428	6.22e-05	0.000356425	VIT_04s0044g01410	chr04_22946296_22947231	Photosystem I reaction center subunit N (PSAN)	Metabolism.Primary metabolism.Generation of metabolite precursors and energy.Photosynthesis.Photosystem I	AT5G64040
Vitvi07g00260	304.879	3.4835	0.517631	6.72969	1.7e-11	3.68e-10	VIT_07s0104g01440	chr07_02440897_02445249	Phototropic-responsive NPH3	Signaling.Signaling pathway.Light Signaling	AT1G03010
Vitvi07g00905	318.731	1.59318	0.294926	5.40197	6.59e-08	7.58e-07	VIT_07s0005g06300	chr07_11382451_11388522	Phototropic-responsive NPH3	Signaling.Signaling pathway.Light Signaling	AT5G48800
Vitvi12g00658	22.7992	2.65513	0.837656	3.16972	0.00152586	0.00587011	VIT_12s0057g00510	chr12_09084422_09086822	Phototropic-responsive NPH3	Signaling.Signaling pathway.Light Signaling	AT5G48130
Vitvi17g00479	257.618	1.67626	0.31525	5.31723	1.05e-07	1.17e-06	VIT_17s0000g05060	chr17_05529705_05544384	Phytochelatin synthetase	Metabolism.Primary metabolism.Amino acid metabolism.Glutamate metabolism	AT5G15630
Vitvi08g00060	27.3765	6.57266	1.2775	5.14496	2.68e-07	2.73e-06	VIT_08s0056g00720	chr08_01032372_01034024	Phytochrome kinase substrate 1,	Response to stimulus.Stress response.Biotic stress response	AT5G04190
Vitvi12g00084	823.041	1.71241	0.419758	4.07951	4.51e-05	0.000269413	VIT_12s0028g00960	chr12_01467521_01470520	Phytoene synthase, chloroplast precursor	Metabolism.Primary metabolism.Lipid metabolism.Steroid metabolism.Steroid biosynthesis	AT5G17230
Vitvi05g01348	543.734	1.77847	0.591648	3.00596	0.00264741	0.0094291	VIT_05s0062g01120	chr05_19783607_19785843	PIN1	Signaling.Hormone Signaling.Auxin Signaling.Auxin transport	AT5G57090
Vitvi13g01877	175.976	4.49833	0.876094	5.13453	2.83e-07	2.87e-06	VIT_13s0067g03790	chr13_random_02122820_02123318	Pinene synthase	Metabolism.Secondary metabolism.Terpenoid metabolism.Monoterpenoid metabolism.Monoterpenoid biosynthesis	AT3G25830
Vitvi02g00211	250.141	2.59732	0.311781	8.33057	8.05e-17	3.74e-15	VIT_02s0025g02410	chr02_02122091_02123011	Plastocyanin domain-containing protein	Metabolism.Primary metabolism.Generation of metabolite precursors and energy.Photosynthesis.Photosynthetic-chain phosphorylation	AT1G64640
Vitvi18g00455	3067.46	1.36818	0.334092	4.09521	4.22e-05	0.000253779	VIT_18s0001g06580	chr18_04966021_04966915	Plastocyanin domain-containing protein	Metabolism.Primary metabolism.Generation of metabolite precursors and energy.Photosynthesis.Photosynthetic-chain phosphorylation	AT1G22480
Vitvi06g00269	662.991	1.00753	0.327326	3.07807	0.00208348	0.00769201	VIT_06s0004g02720	chr06_03374081_03381670	Pleckstriny (PH) domain-containing protein	Unclear	AT2G28320
Vitvi14g00973	205.793	2.60118	0.740313	3.51362	0.000442049	0.00200722	VIT_14s0006g01610	chr14_17922930_17923676	PMI2 (plastid movement impaired 2)	Unclear	AT1G66480
Vitvi01g00745	129.428	3.50698	0.472168	7.4274	1.11e-13	3.4e-12	VIT_01s0127g00850	chr01_08209588_08211616	Polygalacturonase BURP	Cellular process.Cellular component organization and biogenesis.Cell wall organization and biogenesis.Cell wall metabolism.Cell wall modification.Pectin modification	AT1G70370
Vitvi01g00710	182.218	5.9478	1.26159	4.71455	2.42e-06	1.98e-05	VIT_01s0127g00400	chr01_07734619_07740500	Polygalacturonase GH28	Cellular process.Cellular component organization and biogenesis.Cell wall organization and biogenesis.Cell wall metabolism.Cell wall modification.Pectin modification	AT1G60590
Vitvi14g01745	484.209	8.62563	1.04814	8.2295	1.88e-16	8.38e-15	VIT_14s0066g01060	chr14_27507736_27510290	Polygalacturonase GH28	Cellular process.Cellular component organization and biogenesis.Cell wall organization and biogenesis.Cell wall metabolism.Cell wall modification.Pectin modification	AT5G14650
Vitvi13g01772	80.1458	2.27134	0.796569	2.85141	0.00435262	0.0144785	VIT_13s0064g01370	chr13_23258084_23259082	Polygalacturonase inhibiting protein 1 PGIP1	Cellular process.Cellular component organization and biogenesis.Cell wall organization and biogenesis.Cell wall metabolism.Cell wall modification.Pectin modification.Inhibition of pectin modification	AT5G06860
Vitvi01g00747	667.213	5.15539	0.422716	12.1959	3.27e-34	9.33e-32	VIT_01s0127g00870	chr01_08251573_08253756	Polygalacturonase JP630	Cellular process.Cellular component organization and biogenesis.Cell wall organization and biogenesis.Cell wall metabolism.Cell wall modification.Pectin modification	AT1G23760
Vitvi07g02357	90.0418	3.11721	0.611981	5.09364	3.51e-07	3.48e-06	VIT_07s0005g06000	chr07_10631431_10632853	Pore-forming toxin-like protein Hfr-2	Transport overview.Channels and pores.Pore-forming toxins.Aerolysin Channel-forming Toxin
Vitvi07g02360	16.737	7.32307	0.990727	7.39161	1.45e-13	4.37e-12	VIT_07s0005g06060	chr07_10811582_10813072	Pore-forming toxin-like protein Hfr-2	Transport overview.Channels and pores.Pore-forming toxins.Aerolysin Channel-forming Toxin
Vitvi03g00601	742.319	2.46024	0.35684	6.89453	5.4e-12	1.27e-10	VIT_03s0091g00450	chr03_06811798_06813280	Progesterone 5-beta-reductase	Metabolism.Primary metabolism.Lipid metabolism.Steroid metabolism.C21-Steroid hormone metabolism	AT4G24220
Vitvi06g01374	11.4148	4.09813	1.65699	2.47323	0.0133896	0.0372797	VIT_06s0061g01000	chr06_18604355_18612781	Prolylcarboxypeptidase	Metabolism.Primary metabolism.Protein metabolism and modification.Proteolysis.Peptidase proteins	AT5G22860
Vitvi02g00532	100699	2.75292	0.519391	5.30029	1.16e-07	1.28e-06	VIT_02s0154g00320	chr02_05141572_05142327	Protease inhibitor/seed storage/lipid transfer protein (LTP)	Transport overview.Macromolecule transport.Lipid transport	AT2G45180
Vitvi01g00719	71.8405	3.4078	0.749768	4.54514	5.49e-06	4.12e-05	VIT_01s0127g00520	chr01_07893914_07896340	Protein disulfide isomerase	Metabolism.Primary metabolism.Protein metabolism and modification.Protein folding.Disulfide bond rearrangement	AT1G60420
Vitvi01g02058	11227.8	1.42648	0.231391	6.16481	7.06e-10	1.19e-08	VIT_01s0127g00560	chr01_07930491_07932900	Protein disulfide isomerase	Metabolism.Primary metabolism.Protein metabolism and modification.Protein folding.Disulfide bond rearrangement	AT1G60420
Vitvi01g02061	279.866	1.0274	0.387106	2.65405	0.00795321	0.024195	VIT_01s0127g00590	chr01_07943139_07945596	Protein disulfide isomerase	Metabolism.Primary metabolism.Protein metabolism and modification.Protein folding.Disulfide bond rearrangement	AT1G60420
Vitvi15g01078	203.478	3.34815	0.372586	8.98625	2.56e-19	1.58e-17	VIT_15s0046g02030	chr15_18836358_18839436	Protein kinase	Signaling.Signaling pathway.Protein kinase	AT1G01540
Vitvi18g00091	433.912	1.1974	0.302914	3.95293	7.72e-05	0.000432437	VIT_18s0122g01260	chr18_00852777_00859014	Protein kinase 1B	Signaling.Signaling pathway.Protein kinase	AT1G76360
Vitvi14g00273	92.0972	2.23575	0.356619	6.2693	3.63e-10	6.38e-09	VIT_14s0128g00160	chr14_02839897_02843338	Protein kinase CDG1	Signaling.Signaling pathway.Protein kinase	AT1G54820
Vitvi12g02247	160.971	3.23554	0.848547	3.81303	0.000137273	0.000718854	VIT_12s0028g01950	chr12_02595170_02599450	Protein kinase Xa21	Response to stimulus.Stress response.Biotic stress response.Plant-pathogen interaction	AT3G47570
Vitvi14g00241	8.64099	3.86063	1.2582	3.06838	0.00215225	0.00789835	VIT_14s0128g00550	chr14_03148999_03152738	Protein kinase Xa21	Response to stimulus.Stress response.Biotic stress response.Plant-pathogen interaction	AT3G47110
Vitvi16g00879	11.7141	2.99906	1.15501	2.59658	0.00941577	0.0278164	VIT_16s0022g02210	chr16_14705029_14709730	Protein phosphatase 2CA AHG1 PP2CA	Signaling.Hormone Signaling.ABA Signaling.ABA-mediated Signaling pathway	AT5G51760
Vitvi18g01987	115.901	2.52696	0.577565	4.3752	1.21e-05	8.37e-05	VIT_18s0041g00550	chr18_25018968_25023066	Proton-dependent oligopeptide transport (POT) family protein	Transport overview.Electrochemical Potential-driven Transporters.Porters.Proton-dependent Oligopeptide Transporter	AT1G22540
Vitvi18g01994	79.0262	2.85001	0.992869	2.87048	0.00409851	0.0137527	VIT_18s0041g00590	chr18_25046103_25055363	Proton-dependent oligopeptide transport (POT) family protein	Transport overview.Electrochemical Potential-driven Transporters.Porters.Proton-dependent Oligopeptide Transporter	AT1G22540
Vitvi13g01788	8.6342	6.36708	1.33474	4.77028	1.84e-06	1.55e-05	VIT_13s0064g01660	chr13_23554104_23560471	Prunasin hydrolase isoform PHA precursor	Metabolism.Cellular metabolism.Amino acid derivative metabolism.Cyanoamino acid metabolism	AT2G44480
Vitvi04g01706	218.705	2.45815	0.428464	5.73711	9.63e-09	1.32e-07	VIT_04s0044g01460	chr04_22979959_22981350	PUB26 (plant U- box 26)	Cellular process.Cell growth and death.Cell death
Vitvi01g00539	397.361	3.17001	0.572062	5.54138	3e-08	3.72e-07	VIT_01s0011g06290	chr01_06083462_06086050	Purple acid phosphatase 3 ATPAP3/PAP3	Metabolism.Primary metabolism.Coenzyme and prosthetic group metabolism.Riboflavin metabolism	AT1G14700
Vitvi03g01817	15.3555	2.25989	0.759171	2.97679	0.00291286	0.010229	VIT_03s0017g00900	chr03_16128956_16130695	R protein PRF disease resistance protein	Response to stimulus.Stress response.Biotic stress response.Plant-pathogen interaction.R proteins from Plant-pathogen interaction
Vitvi05g02203	80.851	1.93509	0.756661	2.55741	0.0105454	0.030525	VIT_05s0102g00870	chr05_22819171_22822895	R protein PRF disease resistance protein	Response to stimulus.Stress response.Biotic stress response.Plant-pathogen interaction.R proteins from Plant-pathogen interaction	AT5G35450
Vitvi05g02236	41.5842	1.54861	0.527314	2.9368	0.00331621	0.0114584	VIT_00s0226g00050	chrUn_14811601_14815280	R protein PRF disease resistance protein	Response to stimulus.Stress response.Biotic stress response.Plant-pathogen interaction.R proteins from Plant-pathogen interaction	AT1G59780
Vitvi19g00321	42.1046	1.11247	0.382305	2.90992	0.00361527	0.0123543	VIT_19s0014g03950	chr19_04190151_04190744	R protein PRF disease resistance protein	Response to stimulus.Stress response.Biotic stress response.Plant-pathogen interaction.R proteins from Plant-pathogen interaction	AT3G50950
Vitvi10g01495	230.826	1.14878	0.468289	2.45313	0.0141618	0.0390879	VIT_10s0071g00190	chr10_16358244_16361287	R protein disease resistance protein	Response to stimulus.Stress response.Biotic stress response.Plant-pathogen interaction.R proteins from Plant-pathogen interaction	AT5G66900
Vitvi12g01885	41.9796	2.23885	0.832778	2.68842	0.00717915	0.0221869	VIT_12s0034g02040	chr12_18228118_18230199	R protein disease resistance protein	Response to stimulus.Stress response.Biotic stress response.Plant-pathogen interaction.R proteins from Plant-pathogen interaction	AT3G14470
Vitvi07g02425	20.5388	2.59807	0.990299	2.62352	0.00870262	0.0260739	VIT_00s0184g00130	chrUn_08553856_08554107	R protein L6	Response to stimulus.Stress response.Biotic stress response.Plant-pathogen interaction.R proteins from Plant-pathogen interaction	AT5G17680
Vitvi07g01315	130.261	1.62236	0.574963	2.82168	0.00477725	0.0156555	VIT_07s0197g00170	chr07_14696359_14699948	R protein MLA10	Response to stimulus.Stress response.Biotic stress response.Plant-pathogen interaction.R proteins from Plant-pathogen interaction
Vitvi13g00717	120.804	1.81078	0.367828	4.92289	8.53e-07	7.8e-06	VIT_13s0074g00130	chr13_07495808_07499989	R protein MLA10	Response to stimulus.Stress response.Biotic stress response.Plant-pathogen interaction.R proteins from Plant-pathogen interaction	AT3G14470
Vitvi07g00295	119.338	2.40074	0.634032	3.78647	0.000152802	0.000789056	VIT_07s0005g00110	chr07_02917225_02917736	Rapid ALkalinization Factor RALFL11	Signaling.Signaling pathway.Signaling molecules.Signaling peptide	AT4G15800
Vitvi04g00352	18465.6	5.06447	1.38183	3.66504	0.000247298	0.00120476	VIT_04s0008g04060	chr04_03391758_03393275	RD22	Response to stimulus.Stress response.Abiotic stress response.Drought stress response	AT5G25610
Vitvi10g02229	23.1732	4.20717	1.33443	3.15278	0.00161723	0.00617819	VIT_00s0748g00020	chrUn_34998305_35001338	Receptor kinase RK20-1	Signaling.Signaling pathway.Protein kinase	AT4G05200
Vitvi10g02351	52.5696	3.67285	0.720886	5.09491	3.49e-07	3.46e-06	VIT_00s0658g00010	chrUn_33706921_33707610	Receptor kinase TRKa	Signaling.Signaling pathway.Protein kinase	AT4G20140
Vitvi01g00817	59.4198	3.60797	0.928516	3.88574	0.00010202	0.000554866	VIT_01s0026g00580	chr01_09342575_09344861	Receptor protein kinase	Signaling.Signaling pathway.Protein kinase	AT1G24030
Vitvi02g01270	28.3101	3.28635	1.2869	2.55369	0.0106588	0.0308204	VIT_02s0087g00720	chr02_18277061_18278626	Receptor protein kinase	Signaling.Signaling pathway.Protein kinase	AT3G19300
Vitvi03g00516	85.5591	2.78412	0.782018	3.56018	0.000370606	0.00172073	VIT_03s0063g00210	chr03_03823723_03830160	Receptor protein kinase	Signaling.Signaling pathway.Protein kinase	AT3G19300
Vitvi17g00533	220.091	4.00032	0.51275	7.80171	6.11e-15	2.23e-13	VIT_17s0000g05570	chr17_06076049_06081359	Receptor protein kinase	Signaling.Signaling pathway.Protein kinase	AT5G62710
Vitvi03g00914	3.61292	5.10675	1.68933	3.02293	0.00250337	0.00898129	VIT_03s0167g00110	chr03_12333546_12335636	Receptor protein kinase RK20-1	Signaling.Signaling pathway.Protein kinase	AT5G10530
Vitvi01g01458	593.117	1.44676	0.252782	5.72334	1.04e-08	1.42e-07	VIT_01s0010g01830	chr01_18351868_18371412	Regulator of nonsense transcripts 1	Metabolism.Primary metabolism.Nucleobase, nucleoside, nucleotide, nucleic acid metabolism.Nucleic acid metabolism.RNA metabolism.tRNA metabolism.tRNA processing	AT1G65780
Vitvi02g00348	151.618	2.48995	0.543138	4.58437	4.55e-06	3.48e-05	VIT_02s0025g03780	chr02_03274707_03275915	Remorin	Unclear	AT5G23750
Vitvi10g01029	1372.31	2.32933	0.478829	4.86465	1.15e-06	1.01e-05	VIT_10s0003g05450	chr10_10089099_10098884	Reticuline oxidase precursor	Metabolism.Secondary metabolism.Primary amino acids derivated metabolism.Alkaloid metabolism.Alkaloid biosynthesis
Vitvi14g00623	5302.89	1.00346	0.199904	5.01974	5.17e-07	4.95e-06	VIT_14s0036g00540	chr14_10440878_10442486	Ribulose bisphosphate carboxylase, large chain	Metabolism.Primary metabolism.Carbon fixation	AT5G28490
Vitvi18g00470	279.609	1.9556	0.326198	5.99512	2.03e-09	3.17e-08	VIT_18s0001g06790	chr18_05062066_05066242	Ripening regulated protein DDTFR18	Transport overview.Electrochemical Potential-driven Transporters.Porters.Multidrug/Oligosaccharidyl-lipid/Polysaccharide Flippase.Multi Antimicrobial Extrusion	AT5G65380
Vitvi10g00656	150.515	1.95626	0.630932	3.10059	0.00193133	0.00720621	VIT_10s0003g02020	chr10_03643853_03657896	RKF1 (receptor-like kinase in flowers 1)	Signaling.Signaling pathway.Protein kinase	AT1G07650
Vitvi08g01537	3208.17	2.92402	0.155813	18.7662	1.43e-78	1.75e-74	VIT_08s0007g04150	chr08_18144402_18146979	RKL1 (Receptor-like kinase 1)	Signaling.Signaling pathway.Protein kinase	AT2G36570
Vitvi13g01653	35.5288	3.54991	1.31344	2.70276	0.00687658	0.0214191	VIT_13s0064g00190	chr13_21694107_21696850	RNA polymerase sigma subunit SigD	Metabolism.Primary metabolism.Nucleobase, nucleoside, nucleotide, nucleic acid metabolism.Nucleic acid metabolism.RNA metabolism.RNA polymerase	AT5G13730
Vitvi13g00536	100.15	2.99847	0.682356	4.39429	1.11e-05	7.76e-05	VIT_13s0019g03610	chr13_04762665_04764549	RNA recognition motif (RRM)-containing protein	Unknown	AT3G54770
Vitvi10g01455	89.6214	1.20816	0.487396	2.4788	0.0131825	0.0368334	VIT_10s0042g00240	chr10_13061773_13065326	Rpp4 candidate 1	Response to stimulus.Stress response.Biotic stress response
Vitvi09g01151	135.292	1.59792	0.328538	4.86374	1.15e-06	1.02e-05	VIT_09s0018g00480	chr09_16666088_16668229	RPS5 (resistant to p. syringae 5)	Response to stimulus.Stress response.Biotic stress response.Plant-pathogen interaction.R proteins from Plant-pathogen interaction	AT5G63020
Vitvi04g02117	1467.09	8.11747	1.27324	6.37543	1.82e-10	3.37e-09	VIT_04s0023g02230	chr04_18723114_18724782	S-adenosyl-L-methionine:salicylic acid carboxyl methyltransferase	Metabolism.Primary metabolism.Amino acid metabolism.Aromatic amino acid metabolism.Phenylalanine metabolism.Phenylalanine biosynthesis	AT1G19640
Vitvi04g02118	2909.92	9.69931	1.27003	7.63708	2.22e-14	7.51e-13	VIT_04s0023g02240	chr04_18735725_18737375	S-adenosyl-L-methionine:salicylic acid carboxyl methyltransferase	Metabolism.Primary metabolism.Amino acid metabolism.Aromatic amino acid metabolism.Phenylalanine metabolism.Phenylalanine biosynthesis	AT1G19640
Vitvi04g02120	1123.04	9.47778	1.34517	7.04577	1.84e-12	4.72e-11	VIT_04s0023g02260	chr04_18747619_18748758	S-adenosyl-L-methionine:salicylic acid carboxyl methyltransferase	Metabolism.Primary metabolism.Amino acid metabolism.Aromatic amino acid metabolism.Phenylalanine metabolism.Phenylalanine biosynthesis	AT3G11480
Vitvi04g02122	43.1963	8.68953	1.46532	5.9301	3.03e-09	4.55e-08	VIT_04s0023g02280	chr04_18771320_18772890	S-adenosyl-L-methionine:salicylic acid carboxyl methyltransferase	Metabolism.Primary metabolism.Amino acid metabolism.Aromatic amino acid metabolism.Phenylalanine metabolism.Phenylalanine biosynthesis	AT3G11480
Vitvi04g02125	25.2722	3.61668	1.48019	2.44338	0.0145502	0.0399756	VIT_04s0023g02310	chr04_18807645_18814032	S-adenosyl-L-methionine:salicylic acid methyltransferase	Metabolism.Primary metabolism.Amino acid metabolism.Aromatic amino acid metabolism.Phenylalanine metabolism.Phenylalanine biosynthesis
Vitvi10g01600	8.34708	6.31796	2.01005	3.14319	0.00167117	0.00635831	VIT_10s0116g00750	chr10_random_00340057_00344422	S-linalool synthase	Metabolism.Secondary metabolism.Terpenoid metabolism.Terpenoid biosynthesis	AT1G61120
Vitvi19g01932	222.066	2.80201	0.431032	6.50069	8e-11	1.56e-09	VIT_19s0014g04050	chr19_04296793_04304803	S-locus lectin protein kinase	Signaling.Signaling pathway.Protein kinase	AT2G19130
Vitvi04g02232	393.34	2.56254	0.408425	6.27421	3.51e-10	6.2e-09	VIT_04s0044g00750	chr04_21863871_21865330	S-receptor kinase	Signaling.Signaling pathway.Protein kinase	AT5G60900
Vitvi13g02548	185.713	1.84817	0.489683	3.77423	0.000160504	0.000823811	VIT_13s0156g00630	chr13_24275557_24277188	S-receptor kinase	Signaling.Signaling pathway.Protein kinase	AT5G60900
Vitvi14g03031	2082.5	3.17508	0.330627	9.60321	7.75e-22	6.38e-20	VIT_14s0066g01820	chr14_28139358_28141121	SAG101 (senescence-associated gene 101)	Metabolism.Primary metabolism.Lipid metabolism.Glycerolipid metabolism.Glycerolipid catabolism	AT5G14930
Vitvi18g01091	305.251	1.46138	0.30633	4.7706	1.84e-06	1.55e-05	VIT_18s0001g13960	chr18_11959623_11960345	SAUR_E	Signaling.Hormone Signaling.Auxin Signaling.Auxin-mediated Signaling pathway	AT1G75590
Vitvi02g00370	66.6838	9.31684	0.915908	10.1722	2.64e-24	2.86e-22	VIT_02s0025g04000	chr02_03511169_03513622	Scarecrow transcription factor 29 (SCL29)	Regulation overview.Regulation of gene expression.Regulation of transcription.Transcription factor.GRAS family transcription factor	AT1G63100
Vitvi04g01247	1199.37	1.57597	0.249882	6.30684	2.85e-10	5.1e-09	VIT_04s0023g01380	chr04_17877548_17879580	Scarecrow-like	Regulation overview.Regulation of gene expression.Regulation of transcription.Transcription factor.GRAS family transcription factor	AT4G36710
Vitvi06g01540	153.276	3.43718	0.636623	5.39908	6.7e-08	7.7e-07	VIT_06s0080g01020	chr06_21107969_21109197	Secoisolariciresinol dehydrogenase	Metabolism.Secondary metabolism.Phenylpropanoid metabolism.Phenylpropanoid biosynthesis	AT3G51680
Vitvi08g01401	291.546	2.79704	0.514662	5.43471	5.49e-08	6.41e-07	VIT_08s0007g02700	chr08_16793945_16794886	Secoisolariciresinol dehydrogenase	Metabolism.Secondary metabolism.Phenylpropanoid metabolism.Phenylpropanoid biosynthesis	AT1G52340
Vitvi06g01470	55.5995	2.03541	0.799439	2.54605	0.0108948	0.0314103	VIT_06s0080g00260	chr06_20053543_20057813	Seed maturation protein PM38	Response to stimulus.Stress response.Biotic stress response	AT5G22470
Vitvi16g00474	364.824	1.53392	0.388668	3.94661	7.93e-05	0.000442695	VIT_16s0013g01920	chr16_09058555_09074207	Ser/Thr protein kinase	Signaling.Signaling pathway.Protein kinase	AT4G25160
Vitvi10g00224	47.8653	2.18064	0.913499	2.38713	0.0169804	0.0455503	VIT_00s0194g00120	chrUn_10619982_10621326	Serine acetyltransferase	Metabolism.Primary metabolism.Amino acid metabolism.Cysteine metabolism	AT1G55920
Vitvi01g01753	278.11	1.55971	0.232197	6.71722	1.85e-11	3.99e-10	VIT_01s0244g00100	chr01_21666026_21669055	Serine carboxypeptidase S10	Metabolism.Primary metabolism.Protein metabolism and modification.Proteolysis.Peptidase-mediated proteolysis	AT1G28110
Vitvi04g01908	169.641	1.57739	0.287427	5.48798	4.07e-08	4.91e-07	VIT_04s0008g05400	chr04_04840640_04844193	Serine hydrolase [Vitis vinifera]	Metabolism.Primary metabolism.Amino acid metabolism.Glycine, serine, and threonine metabolism	AT5G16080
Vitvi04g01909	475.84	2.22567	0.373496	5.95902	2.54e-09	3.89e-08	VIT_04s0008g05410	chr04_04844194_04845197	Serine hydrolase [Vitis vinifera]	Metabolism.Primary metabolism.Amino acid metabolism.Glycine, serine, and threonine metabolism	AT5G16080
Vitvi04g00491	62.306	3.40788	0.882392	3.8621	0.000112417	0.000604314	VIT_04s0008g05550	chr04_05018072_05022700	SHR5-receptor-like kinase	Signaling.Signaling pathway.Protein kinase	AT1G56130
Vitvi10g00938	121.704	2.94874	1.05816	2.78667	0.00532534	0.0171988	VIT_10s0003g04910	chr10_08804710_08806457	Sinapyl alcohol dehydrogenase	Metabolism.Secondary metabolism.Phenylpropanoid metabolism.Phenylpropanoid biosynthesis	AT4G39330
Vitvi04g01799	30.8065	2.87884	0.716637	4.01715	5.89e-05	0.000339653	VIT_04s0008g01550	chr04_01237576_01240002	Small molecular heat shock protein 17.5	Metabolism.Primary metabolism.Protein metabolism and modification.Protein folding.Chaperone-mediated protein folding.HSP-mediated protein folding	AT5G12020
Vitvi17g00780	288.647	11.4298	0.950452	12.0256	2.61e-33	6.95e-31	VIT_17s0000g08030	chr17_09007209_09010760	Spermidine synthase 2	Metabolism.Primary metabolism.Amino acid metabolism.Arginine and proline metabolism.Urea cycle	AT1G23820
Vitvi08g01320	374.543	1.38315	0.249032	5.55411	2.79e-08	3.48e-07	VIT_08s0007g01760	chr08_15825847_15826714	Steroid 5 alpha reductase DET2	Signaling.Hormone Signaling.Brassinosteroid Signaling.Brassinosteroid metabolism.Brassinosteroid biosynthesis	AT2G38050
Vitvi13g01265	335.133	1.91961	0.657315	2.92038	0.00349604	0.0119852	VIT_13s0067g01730	chr13_random_00950626_00959518	Steroid 5alpha-reductase	Signaling.Hormone Signaling.Brassinosteroid Signaling.Brassinosteroid metabolism.Brassinosteroid biosynthesis	AT5G16010
Vitvi16g01465	14.6705	7.13195	1.55984	4.57223	4.83e-06	3.67e-05	VIT_16s0100g00920	chr16_16405075_16406533	Stilbene synthase - grape	Metabolism.Secondary metabolism.Phenylpropanoid metabolism.Phenylpropanoid biosynthesis	AT5G13930
Vitvi17g00422	32.2051	8.26642	1.05176	7.85963	3.85e-15	1.45e-13	VIT_17s0000g04610	chr17_04822168_04826327	Strictosidine synthase	Metabolism.Secondary metabolism.Terpenoid metabolism.Terpenoid biosynthesis	AT3G57030
Vitvi10g02302	1109.68	1.89647	0.433339	4.37641	1.21e-05	8.34e-05	VIT_00s0454g00010	chrUn_29472061_29476079	Subtilase	Metabolism.Primary metabolism.Protein metabolism and modification.Proteolysis.Peptidase-mediated proteolysis.Subtilase-mediated proteolysis
Vitvi02g01346	53.5451	2.0807	0.518832	4.01036	6.06e-05	0.000348511	VIT_02s0025g01830	chr02_01704084_01705456	Subtilisin-like protease	Metabolism.Primary metabolism.Protein metabolism and modification.Proteolysis.Peptidase-mediated proteolysis.Subtilase-mediated proteolysis
Vitvi18g01315	11830.1	1.01228	0.267982	3.77741	0.000158468	0.000814897	VIT_18s0076g00250	chr18_15923548_15925964	Sucrose-proton symporter 2 SUC2	Transport overview.Electrochemical Potential-driven Transporters.Porters.Glycoside-Pentoside-Hexuronide:Cation Symporter	AT1G22710
Vitvi11g00356	8178.16	2.7342	0.799255	3.42094	0.000624057	0.00271457	VIT_11s0016g04160	chr11_03394736_03399120	Sulfate transporter 3.5	Transport overview.Electrochemical Potential-driven Transporters.Porters.Sulfate Permease	AT5G19600
Vitvi12g00278	177.095	5.59118	0.573141	9.75533	1.75e-22	1.52e-20	VIT_12s0028g03330	chr12_04092469_04097548	Targeting protein	Unknown	AT1G03780
Vitvi04g00118	156.564	3.48683	0.510745	6.82694	8.67e-12	1.98e-10	VIT_04s0008g01360	chr04_01114709_01118921	Tassel serine threonine kinase 1	Signaling.Signaling pathway.Protein kinase	AT5G12000
Vitvi06g00758	3261.14	1.56517	0.515233	3.03778	0.00238326	0.00861466	VIT_06s0004g07650	chr06_08440843_08442499	Taxadien-5-alpha-ol-O-acetyltransferase	Metabolism.Secondary metabolism.Terpenoid metabolism.Diterpenoid metabolism.Diterpenoid biosynthesis.Taxol biosynthesis	AT2G25150
Vitvi10g00996	43.605	3.53937	1.16806	3.03011	0.00244462	0.00880402	VIT_10s0003g05230	chr10_09738147_09742616	Tetratricopeptide repeat domain male sterility MS5	Unknown	AT4G20900
Vitvi18g01132	114.36	1.48931	0.432972	3.43974	0.000582281	0.00255369	VIT_18s0001g14490	chr18_12488747_12490747	Thaumatin	Response to stimulus.Stress response	AT4G24180
Vitvi18g00917	644.605	5.56122	0.594478	9.35478	8.38e-21	6.08e-19	VIT_18s0001g11930	chr18_10174236_10175399	Thaumatin SCUTL2	Response to stimulus.Stress response	AT1G75030
Vitvi06g01740	259.696	2.79453	0.783778	3.56546	0.000363218	0.00169251	VIT_06s0004g06170	chr06_06961354_06961957	Thylakoid soluble phosphoprotein	Unknown
Vitvi07g02812	19.0873	4.70894	1.22316	3.84983	0.0001182	0.000631113	VIT_00s0160g00330	chrUn_05417495_05418544	TIR-NBS-LRR disease resistance	Diverse functions.Gene family with diverse functions.NBS-LRR superfamily
Vitvi07g02832	40.3093	2.57152	1.04819	2.45329	0.0141555	0.0390751	VIT_00s0160g00110	chrUn_05142038_05144777	TIR-NBS-TIR type disease resistance protein	Diverse functions.Gene family with diverse functions.NBS-LRR superfamily	AT4G12010
Vitvi10g01394	135.267	2.45172	0.465721	5.26435	1.41e-07	1.52e-06	VIT_10s0042g00830	chr10_14150011_14157354	Transcription factor jumonji (jmj) protein	Regulation overview.Regulation of gene expression.Regulation of transcription.Transcription factor.Jumonji family transcription factor	AT3G07610
Vitvi16g01419	232.135	2.479	0.402108	6.16501	7.05e-10	1.19e-08	TC58427		Transcription initiation factor TFIIE alpha subunit	Metabolism.Primary metabolism.Nucleobase, nucleoside, nucleotide, nucleic acid metabolism.Nucleic acid metabolism.RNA metabolism.Basal transcription factors
Vitvi18g00807	38.8842	4.73396	1.00886	4.69238	2.7e-06	2.19e-05	VIT_18s0001g10710	chr18_09025103_09026342	Transcriptional factor B3	Regulation overview.Regulation of gene expression.Regulation of transcription.Transcription factor.ABI3 family transcription factor	AT5G42700
Vitvi14g01704	37.148	3.46915	0.789099	4.39634	1.1e-05	7.69e-05	VIT_14s0066g00650	chr14_27132893_27138273	Transducin family protein / WD-40 repeat	Unclear	AT3G27640
Vitvi15g00690	1329.78	3.63193	0.337894	10.7487	6.01e-27	8.83e-25	VIT_15s0048g00370	chr15_14506758_14510674	Transketolase, chloroplast precursor	Metabolism.Primary metabolism.Carbohydrate metabolism.Monosaccharide metabolism.Monosaccharide catabolism.Pentose-phosphate shunt	AT2G45290
Vitvi02g00705	2579.91	3.06082	0.261771	11.6927	1.39e-31	3.21e-29	VIT_02s0012g01410	chr02_07572687_07574431	TRN2 (TORNADO 2)	Development.Meristem organization and activity	AT5G46700
Vitvi06g01718	173.517	1.32181	0.398868	3.3139	0.000920034	0.00378142	VIT_06s0004g05380	chr06_06240033_06241726	Tropinone reductase	Metabolism.Primary metabolism.Amino acid metabolism.Arginine and proline metabolism.Urea cycle	AT2G29260
Vitvi08g02053	47.5522	1.9737	0.521531	3.78444	0.000154056	0.000794878	VIT_08s0105g00190	chr08_07123045_07124512	U-box domain-containing protein	Unknown	AT2G35930
Vitvi11g00342	43.5744	3.55881	0.871603	4.08306	4.44e-05	0.00026552	VIT_11s0016g03970	chr11_03245946_03247926	Ubiquitin-conjugating enzyme E2 D/E	Metabolism.Primary metabolism.Protein metabolism and modification.Proteolysis.cytoplasmic and nuclear protein degradation.Ubiquitin-mediated proteolysis	AT3G24515
Vitvi10g01764	2504.07	1.06628	0.349972	3.04676	0.00231321	0.00840107	VIT_00s0265g00070	chrUn_19190787_19195896	Ubiquitin-conjugating enzyme E2 O	Metabolism.Primary metabolism.Protein metabolism and modification.Proteolysis.cytoplasmic and nuclear protein degradation.Ubiquitin-mediated proteolysis	AT2G33770
Vitvi01g01284	2.5517	4.60827	1.79146	2.57235	0.0101011	0.0294649	VIT_01s0010g00530	chr01_15343870_15346388	UDP-glucoronosyl and UDP-glucosyl transferase	Unclear	AT3G22250
Vitvi02g00390	711.513	1.45585	0.357948	4.06721	4.76e-05	0.000281557	VIT_02s0025g04210	chr02_03729322_03733010	UDP-glucose 4-epimerase	Metabolism.Primary metabolism.Carbohydrate metabolism.Monosaccharide metabolism.Galactose metabolism	AT1G12780
Vitvi07g01394	338.465	1.71638	0.553277	3.1022	0.00192085	0.00717256	VIT_00s0324g00050	chrUn_23429954_23438412	UDP-glucose glucosyltransferase	Metabolism.Primary metabolism.Carbohydrate metabolism.Polysaccharide metabolism.Starch and sucrose metabolism	AT1G22340
Vitvi12g01720	68.7832	2.53681	0.688845	3.6827	0.000230777	0.00113192	VIT_12s0034g00060	chr12_15441442_15443073	UDP-glucose glucosyltransferase	Metabolism.Primary metabolism.Carbohydrate metabolism.Polysaccharide metabolism.Starch and sucrose metabolism	AT3G21760
Vitvi05g01269	45.3855	1.84796	0.645004	2.86504	0.00416957	0.0139606	VIT_05s0062g00270	chr05_18421927_18423467	UDP-glucose:flavonoid 7-O-glucosyltransferase	Metabolism.Secondary metabolism.Phenylpropanoid metabolism.Flavonoid metabolism.Flavonoid biosynthesis.Flavonoid-glycoside biosynthesis	AT4G15550
Vitvi05g01294	49.1343	3.4827	1.22661	2.83929	0.00452144	0.0149449	VIT_05s0062g00640	chr05_18853432_18855122	UDP-glucose:flavonoid 7-O-glucosyltransferase	Metabolism.Secondary metabolism.Phenylpropanoid metabolism.Flavonoid metabolism.Flavonoid biosynthesis.Flavonoid-glycoside biosynthesis	AT4G15550
Vitvi05g02102	3.69206	5.14176	2.15319	2.38797	0.0169415	0.045461	VIT_05s0062g00340	chr05_18468063_18470641	UDP-glucose:flavonoid 7-O-glucosyltransferase	Metabolism.Secondary metabolism.Phenylpropanoid metabolism.Flavonoid metabolism.Flavonoid biosynthesis.Flavonoid-glycoside biosynthesis
Vitvi03g00533	726.694	1.45176	0.250238	5.80153	6.57e-09	9.32e-08	VIT_03s0063g00050	chr03_03591269_03593061	UDP-glucuronosyl/UDP-glucosyltransferase	Metabolism.Primary metabolism.Carbohydrate metabolism.Monosaccharide metabolism.Pentose glucuronate interconversion	AT2G15490
Vitvi18g02581	405.028	2.18639	0.619753	3.52784	0.000418965	0.00191455	VIT_18s0001g06060	chr18_04605365_04607009	UDP-glycosyltransferase 85A1	Metabolism.Primary metabolism.Carbohydrate metabolism.Glycosyl transference	AT1G22360
Vitvi01g01835	60.9569	4.9648	0.74521	6.66228	2.7e-11	5.71e-10	VIT_01s0011g00080	chr01_00109284_00110282	Universal stress protein (USP) family protein	Response to stimulus.Stress response	AT2G03720
Vitvi01g00191	50.7934	5.29671	1.27258	4.16217	3.15e-05	0.000195843	VIT_01s0011g02350	chr01_02131084_02131795	Unknown	Unknown
Vitvi01g01901	16.5239	7.30304	1.57244	4.64439	3.41e-06	2.69e-05	VIT_01s0011g02410	chr01_02170994_02171522	Unknown	Unknown
Vitvi01g02006	285.519	5.67838	0.445707	12.7402	3.54e-37	1.31e-34	VIT_01s0011g06350	chr01_06158391_06160636	Unknown	Unknown
Vitvi02g00160	513.584	2.70354	0.661559	4.08662	4.38e-05	0.000262052	VIT_02s0025g01710	chr02_01628584_01630021	Unknown	Unknown
Vitvi02g01466	1941.87	1.5242	0.27053	5.63411	1.76e-08	2.29e-07	VIT_02s0236g00120	chr02_05555820_05556453	Unknown	Unknown
Vitvi03g00726	96.4948	9.84903	0.871831	11.2969	1.36e-29	2.54e-27	VIT_03s0088g00490	chr03_08653859_08658460	Unknown	Unknown
Vitvi03g01474	19.5165	7.54268	1.09357	6.89732	5.3e-12	1.25e-10	VIT_03s0038g04050	chr03_02930258_02932804	Unknown	Unknown
Vitvi07g00114	7397.63	1.19434	0.326171	3.66171	0.000250541	0.00121669	VIT_07s0151g00800	chr07_01072173_01074583	Unknown	Unknown
Vitvi07g02811	366.766	1.21652	0.260428	4.67122	2.99e-06	2.4e-05	VIT_00s0160g00340	chrUn_05425407_05426995	Unknown	Unknown
Vitvi08g00910	108.596	4.00239	0.717655	5.57704	2.45e-08	3.09e-07	VIT_08s0040g00480	chr08_11427196_11429473	Unknown	Unknown
Vitvi08g01057	275.02	2.2266	0.509697	4.36848	1.25e-05	8.61e-05	VIT_08s0040g02190	chr08_13306978_13307971	Unknown	Unknown
Vitvi08g02246	1451.53	1.16085	0.21189	5.47856	4.29e-08	5.13e-07	VIT_08s0007g02370	chr08_16439442_16440501	Unknown	Unknown
Vitvi09g01581	5.08946	5.6038	2.02158	2.77199	0.00557148	0.0178878	VIT_09s0002g03760	chr09_03448457_03449828	Unknown	Unknown
Vitvi10g00621	40.6966	2.91551	0.716143	4.07112	4.68e-05	0.000277743	VIT_10s0003g01630	chr10_03051400_03052154	Unknown	Unknown
Vitvi13g01968	86.0394	8.718	0.928376	9.3906	5.97e-21	4.45e-19	VIT_13s0019g00920	chr13_02717148_02717788	Unknown	Unknown
Vitvi15g00916	1441.67	1.29635	0.342127	3.78909	0.0001512	0.000782602	VIT_15s0048g02910	chr15_17015601_17018310	Unknown	Unknown
Vitvi15g01630	29.2944	3.84545	1.03045	3.73181	0.00019011	0.000954011	VIT_15s0046g01380	chr15_18374996_18376448	Unknown	Unknown
Vitvi18g00634	616.654	1.64638	0.30108	5.46826	4.54e-08	5.41e-07	VIT_18s0001g08750	chr18_07253742_07254309	Unknown	Unknown
Vitvi01g00317	367.168	2.10584	0.596785	3.52864	0.000417694	0.00191007	VIT_01s0011g03850	chr01_03519426_03521876	Unknown protein	Unknown	AT1G68390
Vitvi01g00384	3179.79	1.89582	0.245449	7.72388	1.13e-14	3.98e-13	VIT_01s0011g04620	chr01_04156422_04161365	Unknown protein	Unknown	AT1G71110
Vitvi01g00463	112.782	2.42437	0.516812	4.69101	2.72e-06	2.2e-05	VIT_01s0011g05450	chr01_05109752_05118063	Unknown protein	Unknown	AT1G14870
Vitvi01g01085	247.481	3.69668	0.831829	4.44403	8.83e-06	6.32e-05	VIT_00s0261g00040	chrUn_18748877_18750492	Unknown protein	Unknown	AT1G26760
Vitvi01g01507	146.983	5.12475	0.804121	6.37311	1.85e-10	3.41e-09	VIT_01s0010g02240	chr01_19217168_19218992	Unknown protein	Unknown	AT5G40700
Vitvi01g01930	9.9536	6.08027	1.19024	5.10844	3.25e-07	3.24e-06	VIT_01s0011g03040	chr01_02714906_02715758	Unknown protein	Unknown	AT4G15830
Vitvi02g00051	458.36	1.80854	0.30361	5.9568	2.57e-09	3.93e-08	VIT_02s0025g00550	chr02_00659763_00661550	Unknown protein	Unknown	AT1G64080
Vitvi02g00432	10.9447	4.50052	1.46161	3.07914	0.00207596	0.00766655	VIT_02s0025g04690	chr02_04246944_04247870	Unknown protein	Unknown	AT4G22900
Vitvi03g00580	758.037	3.70297	0.991175	3.73594	0.000187017	0.00094003	VIT_03s0091g00230	chr03_06512832_06514492	Unknown protein	Unknown	AT2G15020
Vitvi03g00781	111.259	5.20052	0.594319	8.7504	2.13e-18	1.18e-16	VIT_03s0088g01160	chr03_09408764_09412394	Unknown protein	Unknown	AT4G17000
Vitvi05g00118	45.3302	2.44313	0.74235	3.29107	0.000998058	0.00406694	VIT_05s0077g01050	chr05_00808814_00816916	Unknown protein	Unknown	AT3G17030
Vitvi05g00236	529.909	6.41774	0.910063	7.05198	1.76e-12	4.53e-11	VIT_05s0020g00610	chr05_02489472_02490792	Unknown protein	Unknown	AT3G17350
Vitvi05g00778	55.2715	3.21313	1.18589	2.70947	0.006739	0.0210574	VIT_05s0049g01320	chr05_08586227_08587536	Unknown protein	Unknown	AT3G25400
Vitvi05g02124	21.0183	3.11341	1.12699	2.76259	0.00573439	0.0183388	VIT_05s0062g01360	chr05_20213288_20214077	Unknown protein	Unknown	AT1G05835
Vitvi06g01340	1831.89	4.00403	0.240547	16.6456	3.26e-62	7.99e-59	VIT_06s0061g00680	chr06_18188290_18189909	Unknown protein	Unknown	AT3G44940
Vitvi07g01272	42.0501	2.80629	0.69586	4.03283	5.51e-05	0.00032055	VIT_00s0207g00180	chrUn_12502405_12503236	Unknown protein	Unknown	AT2G23690
Vitvi07g01468	198.735	1.26846	0.539404	2.35159	0.0186934	0.049283	VIT_00s0199g00270	chrUn_11305398_11306739	Unknown protein	Unknown	AT5G65400
Vitvi07g01565	1540.61	1.44569	0.323448	4.46962	7.84e-06	5.7e-05	VIT_00s0802g00020	chrUn_35515451_35518041	Unknown protein	Unknown	AT5G67620
Vitvi08g00014	119.208	2.70179	0.746489	3.61933	0.000295371	0.00140984	VIT_08s0056g00130	chr08_00276360_00277183	Unknown protein	Unknown	AT1G80120
Vitvi09g00286	82.6035	1.50337	0.549876	2.73402	0.00625662	0.0197591	VIT_09s0002g03470	chr09_03130094_03132598	Unknown protein	Unknown	AT4G12540
Vitvi09g01351	562.516	1.54616	0.366305	4.22095	2.43e-05	0.000155085	VIT_09s0054g00430	chr09_20967469_20968396	Unknown protein	Unknown	AT3G07510
Vitvi09g01503	7.05888	4.58659	1.33735	3.42962	0.000604421	0.00263899	VIT_09s0002g01200	chr09_00915638_00923068	Unknown protein	Unknown	AT5G45540
Vitvi10g00559	1159.47	1.73103	0.451393	3.83487	0.00012563	0.000666576	VIT_10s0003g01030	chr10_02421835_02424286	Unknown protein	Unknown	AT4G18540
Vitvi10g00660	29.3111	3.46224	1.02685	3.37172	0.00074699	0.00316896	VIT_10s0003g02040	chr10_03684611_03685828	Unknown protein	Unknown	AT5G45690
Vitvi11g00825	11.7838	6.81646	1.30575	5.22034	1.79e-07	1.88e-06	VIT_11s0037g01110	chr11_10134887_10137254	Unknown protein	Unknown	AT5G57770
Vitvi11g00840	11.4572	3.94026	1.36989	2.87634	0.00402315	0.0135369	VIT_11s0037g01240	chr11_10541024_10543466	Unknown protein	Unknown	AT5G57770
Vitvi12g00209	1216.21	2.65916	0.567092	4.68912	2.74e-06	2.22e-05	VIT_12s0028g02440	chr12_03172660_03175000	Unknown protein	Unknown	AT2G42570
Vitvi12g00640	161.666	4.68674	0.478534	9.79396	1.2e-22	1.05e-20	VIT_12s0057g00240	chr12_08890307_08891707	Unknown protein	Unknown	AT4G28230
Vitvi12g00774	115.35	3.77781	0.590628	6.39626	1.59e-10	2.97e-09	VIT_12s0057g01510	chr12_10238331_10250990	Unknown protein	Unknown	AT5G48310
Vitvi12g02309	415.788	1.64401	0.194935	8.43362	3.35e-17	1.63e-15	VIT_12s0028g03620	chr12_04453119_04454372	Unknown protein	Unknown	AT4G28310
Vitvi13g00062	422.33	1.23782	0.381156	3.24755	0.00116403	0.00463817	VIT_13s0067g01150	chr13_00635013_00637333	Unknown protein	Unknown	AT3G11150
Vitvi13g00925	841.639	7.5431	0.539525	13.981	2.04e-44	1.61e-41	VIT_13s0147g00230	chr13_11335786_11337741	Unknown protein	Unknown	AT3G54260
Vitvi13g01736	192.713	4.89104	0.745154	6.5638	5.25e-11	1.06e-09	VIT_13s0064g00950	chr13_22812460_22816847	Unknown protein	Unknown	AT3G08490
Vitvi13g02012	212.436	1.02572	0.329101	3.11672	0.00182873	0.00687461	VIT_13s0019g02660	chr13_03919936_03920691	Unknown protein	Unknown
Vitvi14g01857	6.29044	5.91249	1.24097	4.76439	1.89e-06	1.59e-05	VIT_14s0066g02280	chr14_28490067_28490762	Unknown protein	Unknown	AT3G28370
Vitvi14g02013	510.38	1.90515	0.357634	5.32709	9.98e-08	1.11e-06	VIT_14s0108g01350	chr14_29953979_29955478	Unknown protein	Unknown	AT3G29240
Vitvi17g00318	304.27	1.11236	0.355358	3.13026	0.00174649	0.00660392	VIT_17s0000g03670	chr17_03607716_03610714	Unknown protein	Unknown	AT1G73850
Vitvi17g00963	2044.28	5.10186	0.521545	9.78221	1.34e-22	1.18e-20	VIT_17s0000g09700	chr17_11508745_11511752	Unknown protein	Unknown	AT3G01680
Vitvi18g00956	83.6181	1.64785	0.319783	5.15301	2.56e-07	2.63e-06	VIT_18s0001g12400	chr18_10597335_10602540	Unknown protein	Unknown	AT5G42710
Vitvi18g01541	12.984	6.95675	1.02197	6.80719	9.95e-12	2.25e-10	VIT_18s0001g02500	chr18_random_02790344_02791511	Unknown protein	Unknown	AT1G71760
Vitvi18g02730	77.0908	3.29662	0.880657	3.74337	0.000181571	0.0009166	VIT_18s0001g11950	chr18_10192993_10194992	Unknown protein	Unknown	AT2G23790
Vitvi19g00505	378.305	3.13014	0.47611	6.5744	4.88e-11	9.93e-10	VIT_19s0090g00510	chr19_06635813_06642436	Unknown protein	Unknown	AT4G04630
Vitvi19g00688	93.0588	2.65127	0.327816	8.08768	6.08e-16	2.52e-14	VIT_19s0015g00610	chr19_08694040_08704283	Unknown protein	Unknown	AT5G55820
Vitvi19g00899	131.294	1.75597	0.293129	5.99044	2.09e-09	3.26e-08	VIT_19s0015g01680	chr19_10331290_10331998	Unknown protein	Unknown	AT4G26490
Vitvi16g00713	288.191	3.03097	0.59616	5.08416	3.69e-07	3.64e-06	VIT_16s0022g00670	chr16_12049399_12054187	Vacuolar invertase 1, GIN1	Metabolism.Primary metabolism.Carbohydrate metabolism.Monosaccharide metabolism.Galactose metabolism	AT1G62660
Vitvi02g00512	1927.22	1.02959	0.372047	2.76736	0.00565117	0.0181105	VIT_02s0154g00090	chr02_04882119_04884315	Vacuolar invertase 2, GIN2	Metabolism.Primary metabolism.Carbohydrate metabolism.Monosaccharide metabolism.Galactose metabolism	AT1G12240
Vitvi18g02451	77.532	1.28739	0.300491	4.2843	1.83e-05	0.000120876	VIT_18s0001g05230	chr18_random_04207769_04210077	Valencene synthase	Metabolism.Secondary metabolism.Terpenoid metabolism.Terpenoid biosynthesis	AT5G23960
Vitvi18g01684	23.1017	3.60877	0.991051	3.64136	0.000271204	0.00130823	VIT_18s0072g01060	chr18_20598144_20599943	Vascular related NAC-domain protein 7	Regulation overview.Regulation of gene expression.Regulation of transcription.Transcription factor.NAC family transcription factor	AT1G71930
Vitvi13g02541	8.88585	6.40898	1.72535	3.7146	0.000203529	0.0010133	VIT_13s0064g01750	chr13_23638086_23649421	Vicianin hydrolase	Metabolism.Cellular metabolism.Amino acid derivative metabolism.Cyanoamino acid metabolism	AT2G44480
Vitvi10g00973	543.217	2.07744	0.214091	9.70352	2.91e-22	2.47e-20	VIT_10s0003g05130	chr10_09278914_09281855	Wall-associated receptor kinase 5	Signaling.Signaling pathway.Protein kinase	AT1G21230
Vitvi17g00136	42.9186	4.16019	0.805926	5.162	2.44e-07	2.52e-06	VIT_17s0000g01660	chr17_01238487_01241306	WD40	Unknown	AT3G49180
Vitvi02g00039	207.95	1.41745	0.52692	2.69006	0.0071439	0.0221139	VIT_02s0025g00420	chr02_00512179_00513535	WRKY DNA-binding protein 27	Regulation overview.Regulation of gene expression.Regulation of transcription.Transcription factor.WRKY family transcription factor	AT5G52830
Vitvi19g00530	517.061	2.62008	0.535699	4.89096	1e-06	9.02e-06	VIT_19s0090g00840	chr19_06882399_06884987	WRKY DNA-binding protein 6	Regulation overview.Regulation of gene expression.Regulation of transcription.Transcription factor.WRKY family transcription factor	AT1G62300
Vitvi08g00868	5390.45	2.85726	0.375894	7.60124	2.93e-14	9.72e-13	VIT_08s0058g01390	chr08_10843800_10846082	WRKY DNA-binding protein 70	Regulation overview.Regulation of gene expression.Regulation of transcription.Transcription factor.WRKY family transcription factor	AT3G56400
Vitvi13g01916	586.256	2.28239	0.380705	5.99516	2.03e-09	3.17e-08	VIT_13s0067g03140	chr13_01719393_01720803	WRKY DNA-binding protein 70	Regulation overview.Regulation of gene expression.Regulation of transcription.Transcription factor.WRKY family transcription factor	AT3G56400
Vitvi01g00427	2.2151	4.40618	1.80033	2.44743	0.0143879	0.0395961	VIT_01s0011g05020	chr01_04685930_04687592	Wuschel related homeobox 1	Regulation overview.Regulation of gene expression.Regulation of transcription.Transcription factor.Homeobox domain family transcription factor	AT3G18010
Vitvi08g00108	2.94751	4.8124	1.75357	2.74434	0.00606334	0.0192279	VIT_08s0056g01200	chr08_01900037_01901212	Wuschel related homeobox 12	Regulation overview.Regulation of gene expression.Regulation of transcription.Transcription factor.Homeobox domain family transcription factor	AT3G03660
Vitvi10g00693	437.488	2.48992	0.498381	4.99601	5.85e-07	5.55e-06	VIT_10s0003g02440	chr10_04375930_04377117	Xyloglucan endotransglucosylase/hydrolase 23	Cellular process.Cellular component organization and biogenesis.Cell wall organization and biogenesis.Cell wall metabolism.Cell wall modification.Xyloglucan modification	AT3G23730
Vitvi08g01617	1481.56	5.76409	1.07274	5.37325	7.73e-08	8.79e-07	VIT_08s0007g04950	chr08_18894227_18895601	Xyloglucan endotransglucosylase/hydrolase 32	Cellular process.Cellular component organization and biogenesis.Cell wall organization and biogenesis.Cell wall metabolism.Cell wall modification.Xyloglucan modification	AT2G36870
Vitvi13g00340	11.6943	6.80345	1.68587	4.03556	5.45e-05	0.00031738	VIT_13s0019g02120	chr13_03432929_03433777	Zinc finger (C2H2 type) family	Regulation overview.Regulation of gene expression.Regulation of transcription.Transcription factor.C2H2 family transcription factor	AT2G37740
Vitvi19g00397	99.1904	3.679	1.0012	3.67461	0.000238216	0.00116491	VIT_19s0014g05000	chr19_05329128_05331078	Zinc finger (C2H2 type) family	Regulation overview.Regulation of gene expression.Regulation of transcription.Transcription factor.C2H2 family transcription factor	AT5G54630
Vitvi14g01114	54.5477	4.50486	1.00448	4.48478	7.3e-06	5.34e-05	VIT_14s0006g02450	chr14_20028092_20028301	Zinc finger (CCCH-type) family protein	Regulation overview.Regulation of gene expression.Regulation of transcription.Transcription factor.C3H family transcription factor	AT1G68200
Vitvi07g00524	94.7301	5.04346	0.78807	6.39976	1.56e-10	2.9e-09	VIT_07s0005g02580	chr07_04904443_04907495	Zinc finger (DHHC type)	Regulation overview.Regulation of gene expression.Regulation of transcription.Transcription factor.Zinc finger DHHC family transcription factor	AT4G01730
Vitvi01g00101	97.9013	5.08928	0.731157	6.96058	3.39e-12	8.25e-11	VIT_01s0011g01280	chr01_01086726_01093073	Zinc transporter ZIP5	Transport overview.Electrochemical Potential-driven Transporters.Porters.Zinc (Zn2+)-Iron (Fe2+) Permease	AT1G05300

## Sheet: BP_SLFvsTocai
Category	Term	Functions	Count	%	PValue	Genes	List Total	Pop Hits	Pop Total	Fold Enrichment	Bonferroni	Benjamini	FDR
GOTERM_BP_DIRECT	GO:0030865	cortical cytoskeleton organization	3	1.84049	0.00338622	AT4G35020, AT1G75840, AT5G67270	110	15	18637	33.8855	0.51774	0.4254	0.4254
GOTERM_BP_DIRECT	GO:0080167	response to karrikin	5	3.06748	0.00641795	AT1G74670, AT4G30400, AT3G61220, AT1G70000, AT5G51550	110	126	18637	6.7233	0.749502	0.4254	0.4254
GOTERM_BP_DIRECT	GO:0009765	photosynthesis, light harvesting	3	1.84049	0.00725373	AT1G29930, AT2G05100, AT5G54270	110	22	18637	23.1037	0.790961	0.4254	0.4254
GOTERM_BP_DIRECT	GO:0009768	photosynthesis, light harvesting in photosystem I	3	1.84049	0.00791442	AT1G29930, AT2G05100, AT5G54270	110	23	18637	22.0992	0.818839	0.4254	0.4254
GOTERM_BP_DIRECT	GO:0009828	plant-type cell wall loosening	3	1.84049	0.0197579	AT2G39700, AT1G26770, AT5G66460	110	37	18637	13.7373	0.986302	0.743619	0.743619
GOTERM_BP_DIRECT	GO:0046777	protein autophosphorylation	5	3.06748	0.0263074	AT1G01540, AT4G02630, AT2G01210, AT5G16000, AT1G08650	110	192	18637	4.41217	0.996759	0.743619	0.743619
GOTERM_BP_DIRECT	GO:0009644	response to high light intensity	3	1.84049	0.0308839	AT2G05100, AT4G14890, AT5G54270	110	47	18637	10.8145	0.998823	0.743619	0.743619
GOTERM_BP_DIRECT	GO:0010411	xyloglucan metabolic process	3	1.84049	0.0308839	AT4G03210, AT1G11545, AT3G23730	110	47	18637	10.8145	0.998823	0.743619	0.743619
GOTERM_BP_DIRECT	GO:0009416	response to light stimulus	5	3.06748	0.0318724	AT1G29930, AT4G25050, AT1G08650, AT2G05100, AT5G54270	110	204	18637	4.15263	0.999055	0.743619	0.743619
GOTERM_BP_DIRECT	GO:0009769	photosynthesis, light harvesting in photosystem II	2	1.22699	0.034587	AT2G05100, AT5G54270	110	6	18637	56.4758	0.999483	0.743619	0.743619
GOTERM_BP_DIRECT	GO:0018298	protein-chromophore linkage	3	1.84049	0.0384925	AT1G29930, AT2G05100, AT5G54270	110	53	18637	9.59022	0.999784	0.752352	0.752352
GOTERM_BP_DIRECT	GO:0042546	cell wall biogenesis	3	1.84049	0.0540456	AT4G03210, AT1G11545, AT3G23730	110	64	18637	7.9419	0.999994	0.968316	0.968316
GOTERM_BP_DIRECT	GO:0007163	establishment or maintenance of cell polarity	2	1.22699	0.0679882	AT4G35020, AT1G75840	110	12	18637	28.2379	1	1	1
GOTERM_BP_DIRECT	GO:0032956	regulation of actin cytoskeleton organization	2	1.22699	0.0788655	AT4G35020, AT1G75840	110	14	18637	24.2039	1	1	1
GOTERM_BP_DIRECT	GO:0006644	phospholipid metabolic process	2	1.22699	0.0788655	AT3G54950, AT2G06925	110	14	18637	24.2039	1	1	1
GOTERM_BP_DIRECT	GO:0006949	syncytium formation	2	1.22699	0.0842569	AT2G39700, AT1G26770	110	15	18637	22.5903	1	1	1
GOTERM_BP_DIRECT	GO:0048765	root hair cell differentiation	2	1.22699	0.089617	AT2G03720, AT5G14750	110	16	18637	21.1784	1	1	1
GOTERM_BP_DIRECT	GO:0009750	response to fructose	2	1.22699	0.094946	AT1G74670, AT5G45890	110	17	18637	19.9326	1	1	1

## Sheet: BP_SLFvsChardonnay
Category	Term	Functions	Count	%	PValue	Genes	List Total	Pop Hits	Pop Total	Fold Enrichment	Bonferroni	Benjamini	FDR
GOTERM_BP_DIRECT	GO:0006468	protein phosphorylation	16	11.8519	0.000247169	AT1G66920, AT4G21380, AT4G23180, AT4G08850, AT1G16120, AT4G25160, AT1G53700, AT1G01540, AT1G21270, AT1G54820, AT1G70250, AT1G21230, AT1G76360, AT5G06740, AT5G38280, AT5G60900	108	922	18637	2.99462	0.06225	0.0471147	0.0471147
GOTERM_BP_DIRECT	GO:0006952	defense response	13	9.62963	0.000362421	AT3G54420, AT5G17680, AT3G48090, AT5G15130, AT1G02170, AT1G61560, AT1G27170, AT5G14930, AT4G36010, AT3G14470, AT5G66900, AT4G11650, AT3G11840	108	652	18637	3.44071	0.0899416	0.0471147	0.0471147
GOTERM_BP_DIRECT	GO:0050829	defense response to Gram-negative bacterium	3	2.22222	0.00763673	AT3G48090, AT5G14930, AT3G23820	108	23	18637	22.5085	0.863737	0.66185	0.66185
GOTERM_BP_DIRECT	GO:0006816	calcium ion transport	3	2.22222	0.0181189	AT3G51480, AT5G53130, AT2G29120	108	36	18637	14.3804	0.991384	1	1
GOTERM_BP_DIRECT	GO:0001666	response to hypoxia	3	2.22222	0.0210756	AT3G48090, AT5G57090, AT1G77120	108	39	18637	13.2742	0.996067	1	1
GOTERM_BP_DIRECT	GO:0009809	lignin biosynthetic process	3	2.22222	0.0310332	AT5G05340, AT4G01070, AT1G61810	108	48	18637	10.7853	0.999724	1	1
GOTERM_BP_DIRECT	GO:0071483	cellular response to blue light	2	1.48148	0.0339614	AT5G24120, AT1G75100	108	6	18637	57.5216	0.999875	1	1
GOTERM_BP_DIRECT	GO:0010114	response to red light	3	2.22222	0.0398154	AT1G15550, AT5G24120, AT3G17040	108	55	18637	9.41263	0.999974	1	1
GOTERM_BP_DIRECT	GO:0007166	cell surface receptor signaling pathway	3	2.22222	0.0411386	AT1G21270, AT1G21230, AT1G16120	108	56	18637	9.24454	0.999982	1	1
GOTERM_BP_DIRECT	GO:0050832	defense response to fungus	8	5.92593	0.0417848	AT4G31800, AT5G66900, AT4G11650, AT3G51550, AT1G61560, AT4G20970, AT2G36450, AT3G23820	108	558	18637	2.47405	0.999985	1	1
GOTERM_BP_DIRECT	GO:0060866	leaf abscission	2	1.48148	0.045026	AT3G48090, AT5G14930	108	8	18637	43.1412	0.999994	1	1
GOTERM_BP_DIRECT	GO:0032922	circadian regulation of gene expression	2	1.48148	0.0721412	AT3G09600, AT3G51550	108	13	18637	26.5484	1	1	1
GOTERM_BP_DIRECT	GO:0009626	plant-type hypersensitive response	3	2.22222	0.0823722	AT4G12010, AT3G54420, AT3G48090	108	83	18637	6.23728	1	1	1
GOTERM_BP_DIRECT	GO:0046777	protein autophosphorylation	4	2.96296	0.0985824	AT1G01540, AT1G56140, AT3G51550, AT4G32300	108	192	18637	3.5951	1	1	1

## Sheet: BP_SLFvsXylella
Category	Term		Count	%	PValue	Genes	List Total	Pop Hits	Pop Total	Fold Enrichment	Bonferroni	Benjamini	FDR
GOTERM_BP_DIRECT	GO:0009809	lignin biosynthetic process	11	2.36559	1.19702e-06	AT2G38080, AT2G29130, AT2G23910, AT5G05340, AT4G01070, AT5G60020, AT5G09360, AT4G39330, AT2G33590, AT2G46770, AT5G54160	381	68	18499	7.85429	0.000658147	0.000658363	0.000649984
GOTERM_BP_DIRECT	GO:0009813	flavonoid biosynthetic process	13	2.7957	4.61379e-05	AT4G25310, AT5G24530, AT3G22250, AT4G01070, AT3G21760, AT5G13930, AT1G22360, AT2G15490, AT1G22340, AT1G24100, AT5G07990, AT4G15550, AT2G22590	381	145	18499	4.3531	0.0250572	0.00905809	0.0089428
GOTERM_BP_DIRECT	GO:0055114	oxidation-reduction process	50	10.7527	4.94077e-05	AT4G31940, AT4G31500, AT2G36690, AT3G26300, AT2G38080, AT5G05580, AT2G42490, AT3G48520, AT5G05340, AT1G75280, AT4G24220, AT5G51810, AT4G25310, AT5G24530, AT2G30840, AT5G09360, AT5G42180, AT4G39830, AT3G14440, AT2G38050, AT3G14680, AT5G51890, AT4G22690, AT2G29260, AT3G51680, AT5G45340, AT1G31490, AT3G06350, AT4G10500, AT1G28480, AT5G60020, AT4G21200, AT2G30890, AT3G11180, AT3G14690, AT3G61040, AT4…	381	1330	18499	1.82533	0.026809	0.00905809	0.0089428
GOTERM_BP_DIRECT	GO:0009926	auxin polar transport	8	1.72043	0.0001424	AT5G13930, AT5G55540, AT3G28860, AT5G57090, AT2G38120, AT1G77110, AT1G73590, AT3G53480	381	56	18499	6.93626	0.0753367	0.01958	0.0193308
GOTERM_BP_DIRECT	GO:0003333	amino acid transmembrane transport	7	1.50538	0.000298925	AT1G47670, AT1G08230, AT3G56200, AT5G16740, AT2G38120, AT4G21120, AT2G21050	381	45	18499	7.55281	0.151625	0.0328817	0.0324632
GOTERM_BP_DIRECT	GO:0045490	pectin catabolic process	9	1.93548	0.000867429	AT1G11580, AT5G47500, AT1G67750, AT3G07010, AT3G53190, AT1G69940, AT5G04970, AT4G24780, AT4G33220	381	97	18499	4.50499	0.379539	0.0703711	0.0694755
GOTERM_BP_DIRECT	GO:0051707	response to other organism	7	1.50538	0.000895632	AT2G15490, AT3G54950, AT5G24540, AT4G24180, AT3G11480, AT1G75030, AT3G45140	381	55	18499	6.17958	0.389098	0.0703711	0.0694755
GOTERM_BP_DIRECT	GO:0009617	response to bacterium	9	1.93548	0.00120482	AT1G11580, AT1G12240, AT5G24530, AT4G24180, AT1G61120, AT1G62660, AT3G57240, AT4G10500, AT3G45140	381	102	18499	4.28416	0.484724	0.0828316	0.0817774
GOTERM_BP_DIRECT	GO:0052696	flavonoid glucuronidation	9	1.93548	0.00218962	AT1G22360, AT1G22340, AT2G15490, AT1G24100, AT3G22250, AT4G01070, AT3G21760, AT4G15550, AT2G22590	381	112	18499	3.90165	0.700491	0.13381	0.132107
GOTERM_BP_DIRECT	GO:0046244	salicylic acid catabolic process	3	0.645161	0.00245695	AT5G24530, AT4G10500, AT4G10490	381	4	18499	36.4154	0.741532	0.135132	0.133412
GOTERM_BP_DIRECT	GO:0009414	response to water deprivation	14	3.01075	0.00523898	AT1G12110, AT4G00430, AT2G29130, AT5G45340, AT4G30960, AT5G40010, AT3G54770, AT2G35930, AT2G33590, AT2G45960, AT3G14440, AT1G52340, AT1G77120, AT3G45140	381	279	18499	2.43639	0.944369	0.236052	0.233048
GOTERM_BP_DIRECT	GO:0007169	transmembrane receptor protein tyrosine kinase signaling pathway	9	1.93548	0.00544996	AT5G46330, AT3G24240, AT5G45800, AT3G47110, AT2G36570, AT5G14210, AT1G07650, AT3G47570, AT4G20140	381	130	18499	3.36142	0.950495	0.236052	0.233048
GOTERM_BP_DIRECT	GO:0046274	lignin catabolic process	4	0.860215	0.00557941	AT2G38080, AT2G29130, AT5G60020, AT5G09360	381	18	18499	10.7897	0.953915	0.236052	0.233048
GOTERM_BP_DIRECT	GO:0006468	protein phosphorylation	30	6.45161	0.00733074	AT5G46330, AT1G56130, AT3G24240, AT2G36570, AT4G25160, AT5G10530, AT1G54820, AT3G19300, AT1G24030, AT5G45800, AT3G47110, AT1G07650, AT3G47570, AT5G60900, AT4G30960, AT5G48740, AT4G08850, AT4G29990, AT5G61480, AT5G14210, AT4G05200, AT4G20140, AT1G01540, AT2G19130, AT3G17510, AT1G21230, AT5G12000, AT1G76360, AT5G39420, AT5G06740	381	870	18499	1.67427	0.982521	0.287993	0.284328
GOTERM_BP_DIRECT	GO:0007018	microtubule-based movement	6	1.29032	0.0100836	AT1G20060, AT5G60930, AT1G18370, AT3G23670, AT3G43210, AT3G20150	381	64	18499	4.55192	0.996205	0.349674	0.345224
GOTERM_BP_DIRECT	GO:0008152	metabolic process	14	3.01075	0.0101723	AT3G22250, AT4G01070, AT3G21760, AT1G22360, AT5G06570, AT2G15490, AT1G22340, AT1G24100, AT2G05710, AT2G26870, AT4G15550, AT1G06520, AT2G22590, AT5G16080	381	303	18499	2.24341	0.996388	0.349674	0.345224
GOTERM_BP_DIRECT	GO:0009834	plant-type secondary cell wall biogenesis	5	1.07527	0.0124591	AT2G38080, AT3G13890, AT2G36570, AT5G15630, AT2G46770	381	44	18499	5.51748	0.998988	0.386172	0.381258
GOTERM_BP_DIRECT	GO:0031408	oxylipin biosynthetic process	4	0.860215	0.0126384	AT1G19640, AT1G76680, AT3G45140, AT5G63380	381	24	18499	8.0923	0.999084	0.386172	0.381258
GOTERM_BP_DIRECT	GO:0071555	cell wall organization	14	3.01075	0.0134635	AT1G60590, AT1G12780, AT1G62440, AT1G71930, AT5G14650, AT4G29360, AT1G55850, AT2G36870, AT3G23730, AT4G23990, AT1G22880, AT5G60930, AT1G02800, AT3G14570	381	314	18499	2.16482	0.999422	0.389042	0.384091
GOTERM_BP_DIRECT	GO:0009695	jasmonic acid biosynthetic process	4	0.860215	0.014147	AT1G19640, AT1G76680, AT3G45140, AT5G63380	381	25	18499	7.76861	0.999605	0.389042	0.384091
GOTERM_BP_DIRECT	GO:0009831	plant-type cell wall modification involved in multidimensional cell growth	4	0.860215	0.0157533	AT2G39700, AT1G20190, AT2G40610, AT1G65680	381	26	18499	7.46982	0.999839	0.392917	0.387916
GOTERM_BP_DIRECT	GO:0009734	auxin-activated signaling pathway	10	2.15054	0.0168923	AT1G12110, AT3G03660, AT5G55540, AT3G28860, AT5G57090, AT2G38120, AT1G77110, AT5G46700, AT1G73590, AT2G21050	381	190	18499	2.55546	0.999915	0.392917	0.387916
GOTERM_BP_DIRECT	GO:0080027	response to herbivore	3	0.645161	0.016982	AT5G23960, AT1G61120, AT3G45140	381	10	18499	14.5661	0.999919	0.392917	0.387916
GOTERM_BP_DIRECT	GO:0009733	response to auxin	13	2.7957	0.0171455	AT4G03400, AT3G23250, AT2G14960, AT3G28860, AT1G71930, AT2G38120, AT5G13930, AT5G07990, AT5G57090, AT1G75590, AT2G22240, AT5G20820, AT5G54490	381	290	18499	2.17655	0.999926	0.392917	0.387916
GOTERM_BP_DIRECT	GO:0006865	amino acid transport	5	1.07527	0.0179585	AT1G47670, AT3G56200, AT5G16740, AT2G38120, AT2G21050	381	49	18499	4.95447	0.999953	0.395087	0.390058
GOTERM_BP_DIRECT	GO:0006833	water transport	3	0.645161	0.0204768	AT4G00430, AT2G45960, AT4G01470	381	11	18499	13.2419	0.999989	0.433163	0.42765
GOTERM_BP_DIRECT	GO:0009611	response to wounding	10	2.15054	0.022069	AT5G13930, AT4G24220, AT3G48520, AT1G61120, AT3G11480, AT1G19640, AT1G76680, AT3G45140, AT3G53260, AT1G22640	381	199	18499	2.43989	0.999995	0.449554	0.443833
GOTERM_BP_DIRECT	GO:0010540	basipetal auxin transport	4	0.860215	0.0274669	AT4G30960, AT5G55540, AT3G28860, AT1G77110	381	32	18499	6.06923	1	0.539527	0.532661
GOTERM_BP_DIRECT	GO:0006952	defense response	22	4.73118	0.0313056	AT5G17680, AT1G59780, AT2G34930, AT1G80120, AT2G35930, AT1G02170, AT1G61560, AT5G63020, AT4G29360, AT4G05200, AT4G28130, AT3G53260, AT5G14930, AT2G39200, AT3G14470, AT4G12010, AT5G66900, AT5G35450, AT5G06860, AT3G11480, AT3G14460, AT3G50950	381	658	18499	1.62338	1	0.589651	0.582147
GOTERM_BP_DIRECT	GO:0002229	defense response to oomycetes	4	0.860215	0.0321628	AT5G10530, AT5G24530, AT4G10500, AT4G10490	381	34	18499	5.71221	1	0.589651	0.582147
GOTERM_BP_DIRECT	GO:0051301	cell division	10	2.15054	0.0366346	AT4G33270, AT5G67260, AT5G48600, AT1G47230, AT4G34160, AT4G09160, AT4G20900, AT5G61480, AT3G21870, AT1G03780	381	218	18499	2.22724	1	0.604557	0.596863
GOTERM_BP_DIRECT	GO:0009828	plant-type cell wall loosening	4	0.860215	0.0372499	AT2G39700, AT1G20190, AT2G40610, AT1G65680	381	36	18499	5.39487	1	0.604557	0.596863
GOTERM_BP_DIRECT	GO:0010252	auxin homeostasis	4	0.860215	0.0399385	AT5G55250, AT5G57090, AT1G77110, AT1G73590	381	37	18499	5.24906	1	0.604557	0.596863
GOTERM_BP_DIRECT	GO:0009992	cellular water homeostasis	4	0.860215	0.0399385	AT4G18910, AT4G00430, AT2G45960, AT4G01470	381	37	18499	5.24906	1	0.604557	0.596863
GOTERM_BP_DIRECT	GO:0071370	cellular response to gibberellin stimulus	2	0.430108	0.0406624	AT1G12240, AT1G62660	381	2	18499	48.5538	1	0.604557	0.596863
GOTERM_BP_DIRECT	GO:0009751	response to salicylic acid	8	1.72043	0.0412099	AT3G56400, AT5G24530, AT1G15780, AT4G10500, AT1G28480, AT1G76680, AT1G22640, AT4G38620	381	155	18499	2.506	1	0.604557	0.596863
GOTERM_BP_DIRECT	GO:0048765	root hair cell differentiation	3	0.645161	0.0417694	AT2G03720, AT2G38120, AT5G14750	381	16	18499	9.10384	1	0.604557	0.596863
GOTERM_BP_DIRECT	GO:0052544	defense response by callose deposition in cell wall	3	0.645161	0.0417694	AT5G46330, AT1G24100, AT4G31500	381	16	18499	9.10384	1	0.604557	0.596863
GOTERM_BP_DIRECT	GO:0048316	seed development	5	1.07527	0.0511661	AT5G67260, AT4G34160, AT1G63990, AT5G55820, AT4G36920	381	68	18499	3.57013	1	0.695555	0.686702
GOTERM_BP_DIRECT	GO:0016042	lipid catabolic process	8	1.72043	0.0515386	AT1G71250, AT5G14180, AT3G54950, AT3G16370, AT1G52570, AT4G01130, AT2G06925, AT5G14930	381	163	18499	2.38301	1	0.695555	0.686702
GOTERM_BP_DIRECT	GO:0009750	response to fructose	3	0.645161	0.0518505	AT1G74670, AT4G15920, AT1G52340	381	18	18499	8.0923	1	0.695555	0.686702
GOTERM_BP_DIRECT	GO:0009901	anther dehiscence	3	0.645161	0.0571828	AT3G13890, AT5G24330, AT2G46770	381	19	18499	7.66639	1	0.748822	0.739291
GOTERM_BP_DIRECT	GO:0005975	carbohydrate metabolic process	14	3.01075	0.0602558	AT1G60590, AT1G30080, AT5G24540, AT3G55430, AT3G57240, AT5G14650, AT4G29360, AT2G36870, AT5G66460, AT5G11720, AT2G44480, AT4G36360, AT3G13750, AT2G28100	381	390	18499	1.74296	1	0.754637	0.745032
GOTERM_BP_DIRECT	GO:0007112	male meiosis cytokinesis	2	0.430108	0.0603709	AT3G43210, AT5G56580	381	3	18499	32.3692	1	0.754637	0.745032
GOTERM_BP_DIRECT	GO:0070588	calcium ion transmembrane transport	3	0.645161	0.0626962	AT3G57330, AT2G23790, AT3G63380	381	20	18499	7.28307	1	0.766287	0.756534
GOTERM_BP_DIRECT	GO:0042545	cell wall modification	5	1.07527	0.0658349	AT1G11580, AT5G47500, AT1G69940, AT5G04970, AT4G33220	381	74	18499	3.28066	1	0.787156	0.777138
GOTERM_BP_DIRECT	GO:0051726	regulation of cell cycle	5	1.07527	0.0711613	AT5G67260, AT1G47230, AT4G34160, AT5G24330, AT3G21870	381	76	18499	3.19433	1	0.832739	0.82214
GOTERM_BP_DIRECT	GO:0006357	regulation of transcription from RNA polymerase II promoter	9	1.93548	0.0731857	AT3G08500, AT4G25400, AT3G23250, AT3G13890, AT5G14750, AT1G66380, AT1G22640, AT4G38620, AT4G22680	381	213	18499	2.05157	1	0.838586	0.827913
GOTERM_BP_DIRECT	GO:0030163	protein catabolic process	6	1.29032	0.081154	AT5G10770, AT1G79720, AT3G52500, AT1G09750, AT1G03220, AT2G17760	381	112	18499	2.6011	1	0.906287	0.894753
GOTERM_BP_DIRECT	GO:0007165	signal transduction	15	3.22581	0.0823898	AT5G17680, AT2G34930, AT4G30960, AT4G03500, AT4G12010, AT4G33270, AT3G17510, AT3G18670, AT5G06860, AT4G28380, AT5G04730, AT1G74190, AT1G03670, AT5G04700, AT2G28320	381	450	18499	1.61846	1	0.906287	0.894753
GOTERM_BP_DIRECT	GO:0030154	cell differentiation	11	2.36559	0.0859512	AT3G08500, AT2G34710, AT3G23250, AT3G13890, AT4G36920, AT4G36710, AT1G66380, AT1G22640, AT4G38620, AT4G22680, AT4G37750	381	296	18499	1.80436	1	0.909667	0.89809
GOTERM_BP_DIRECT	GO:0009826	unidimensional cell growth	6	1.29032	0.0860049	AT5G28490, AT5G51810, AT2G39700, AT1G20190, AT2G40610, AT1G65680	381	114	18499	2.55546	1	0.909667	0.89809
GOTERM_BP_DIRECT	GO:0005985	sucrose metabolic process	3	0.645161	0.0926533	AT1G12240, AT1G62660, AT1G22710	381	25	18499	5.82646	1	0.961496	0.949259
GOTERM_BP_DIRECT	GO:0009800	cinnamic acid biosynthetic process	2	0.430108	0.0985847	AT3G53260, AT1G22640	381	5	18499	19.4215	1	0.965644	0.953354
GOTERM_BP_DIRECT	GO:0009558	embryo sac cellularization	2	0.430108	0.0985847	AT1G18370, AT3G43210	381	5	18499	19.4215	1	0.965644	0.953354

## Sheet: Genes_TocaivsChardonnay
V3.Gene.ID	Functional annotation	Functionnal category	Best arabidopsis match
Vitvi08g00768	Abscisic acid receptor PYL4 RCAR10	Signaling.Hormone Signaling.ABA Signaling.ABA-mediated Signaling pathway	AT2G38310
Vitvi15g01078	Alcohol dehydrogenase	Metabolism.Primary metabolism.Carbohydrate metabolism.Glycolysis Gluconeogenesis	AT1G01540
Vitvi12g02356	Allergenic protein Pt2L4	Unclassified
Vitvi18g02075	Alliin lyase precursor	Metabolism.Primary metabolism.Amino acid metabolism.Cysteine metabolism
Vitvi07g00211	Arabidopsis histidine phosphotransfer AHP1	Signaling.Hormone Signaling.Cytokinin Signaling.Cytokinin-mediated Signaling pathway	AT3G21510
Vitvi16g01984	C2 domain-containing protein	Signaling.Signaling pathway.Protein kinase	AT5G53190
Vitvi06g01546	CCR4-NOT transcription complex subunit 7/8	Regulation overview.Regulation of gene expression.Regulation of transcription	AT3G52525
Vitvi02g01341	Cellulose synthase CSLG3	Cellular process.Cellular component organization and biogenesis.Cell wall organization and biogenesis.Cell wall metabolism.Cell wall biosynthesis.Cellulose biosynthesis	AT4G23990
Vitvi18g01570	CYP721A1	Metabolism.Cellular metabolism.Oxidation reduction.Cytochrome P450 oxidoreductase	AT1G34040
Vitvi02g00226	CYP78A8	Metabolism.Cellular metabolism.Oxidation reduction.Cytochrome P450 oxidoreductase	AT3G61880
Vitvi10g00485	DRM1 dormancy/auxin associated	Signaling.Hormone Signaling.Auxin Signaling.Auxin-mediated Signaling pathway	AT1G28330
Vitvi18g01510	Ethylene-responsive transcription factor	Signaling.Hormone Signaling.Ethylene Signaling.Ethylene-mediated Signaling pathway	AT3G46230
Vitvi07g00171	Exonuclease C2H2	Regulation overview.Regulation of gene expression.Regulation of transcription.Transcription factor.C2H2 family transcription factor	AT2G48100
Vitvi04g00558	Exosome complex component RRP42	Metabolism.Primary metabolism.Nucleobase, nucleoside, nucleotide, nucleic acid metabolism.Nucleic acid metabolism.RNA metabolism.RNA catabolism	AT3G07750
Vitvi18g02742	F-box protein GID2	Metabolism.Primary metabolism.Protein metabolism and modification.Proteolysis.cytoplasmic and nuclear protein degradation.Ubiquitin-mediated proteolysis	AT1G75130
Vitvi13g00031	High-mobility group B 1	Regulation overview.Regulation of gene expression.Regulation of transcription.Transcription factor.HMG family transcription factor
Vitvi06g01456	Male sterility 2 (MS2) Acyl-CoA reductase	Unclear	AT5G22500
Vitvi15g00812	Mini zinc finger 2 MIF2	Regulation overview.Regulation of gene expression.Regulation of transcription.Transcription factor.zf-HD family transcription factor	AT1G23740
Vitvi05g02122	No hit	No hit
Vitvi07g02193	No hit	No hit
Vitvi12g02311	No hit	No hit
Vitvi14g01959	No hit	No hit
Vitvi16g01415	Nodulin MtN3 family	Development.Root development	AT5G24270
Vitvi17g00400	Nudix hydrolase 17	Metabolism.Primary metabolism.Nucleobase, nucleoside, nucleotide, nucleic acid metabolism.Nudix hydrolase family	AT1G79680
Vitvi18g00115	Octicosapeptide/Phox/Bem1p (PB1) domain-containing protein	Unknown	AT1G42430
Vitvi01g01359	Peroxidase ATP23a	Metabolism.Primary metabolism.Amino acid metabolism.Aromatic amino acid metabolism.Phenylalanine metabolism.Phenylalanine biosynthesis	AT1G68850
Vitvi13g00196	Pheophorbidase	Metabolism.Primary metabolism.Cofactor metabolism.Tetrapyrrole metabolism.Chlorophyll metabolism.Chlorophyll catabolism	AT3G10870
Vitvi03g00242	Phosphate-induced protein 1	Unclear	AT2G17230
Vitvi03g00712	Phytosulfokines PSK2	Signaling.Signaling pathway.Signaling molecules.Signaling peptide.Ligand peptide
Vitvi18g00720	Plastocyanin domain-containing protein	Metabolism.Primary metabolism.Generation of metabolite precursors and energy.Photosynthesis.Photosynthetic-chain phosphorylation
Vitvi16g01932	Protein kinase	Signaling.Signaling pathway.Protein kinase	AT3G16510
Vitvi03g01495	Radialis-like protein 5	Development.Reproductive development.Flower development	AT1G19510
Vitvi17g00173	Receptor kinase homolog LRK10	Signaling.Signaling pathway.Protein kinase	AT2G01670
Vitvi16g02104	Receptor serine/threonine kinase PR5K	Signaling.Signaling pathway.Protein kinase	AT1G66920
Vitvi11g00225	Ribosomal protein S30 (RPS30C) 40S	Metabolism.Primary metabolism.Protein metabolism and modification.Protein synthesis.Ribosome	AT5G56670
Vitvi07g00061	Seed maturation protein PM31	Response to stimulus.Stress response.Biotic stress response	AT3G22970
Vitvi18g02398	Serine/threonine-protein kinase CCR4	Signaling.Signaling pathway.Protein kinase
Vitvi16g02105	SOS3 (salt overly sensitive 3)	Signaling.Signaling pathway.Calcium sensors and Signaling	AT5G38280
Vitvi07g01829	Stress enhanced protein 2 (SEP2)	Metabolism.Primary metabolism.Generation of metabolite precursors and energy.Photosynthesis.Antenna proteins	AT2G21970
Vitvi03g00735	Stress-induced	Unknown	AT1G10020
Vitvi10g01666	SUM2 (small ubiquitin-like modifier 2)	Metabolism.Primary metabolism.Protein metabolism and modification.Proteolysis.cytoplasmic and nuclear protein degradation.Ubiquitin-mediated proteolysis	AT2G32300
Vitvi12g00555	Uclacyanin I	Cellular process.Cellular homeostasis.Cell redox homeostasis	AT2G32300
Vitvi05g02238	Uclacyanin I	Cellular process.Cellular homeostasis.Cell redox homeostasis
Vitvi14g02476	Universal stress protein (USP) family protein	Response to stimulus.Stress response	AT3G62550
Vitvi03g01482	Unknown	Unknown
Vitvi08g02342	Unknown	Unknown
Vitvi02g00223	Unknown protein	Unknown	AT4G24130
Vitvi03g00250	Unknown protein	Unknown	AT4G38225
Vitvi04g00481	Unknown protein	Unknown	AT5G25360
Vitvi05g00406	Unknown protein	Unknown	AT5G18980
Vitvi05g01636	Unknown protein	Unknown	AT3G59800
Vitvi06g00827	Unknown protein	Unknown	AT2G30530
Vitvi06g01400	Unknown protein	Unknown	AT2G27830
Vitvi11g01399	Unknown protein	Unknown	AT4G28840
Vitvi12g02308	Unknown protein	Unknown	AT4G28330
Vitvi12g02074	Unknown protein	Unknown	AT4G21192
Vitvi14g01527	Unknown protein	Unknown
Vitvi18g00197	Unknown protein	Unknown	AT1G21230
Vitvi07g02776	Unknown protein	Unknown	AT4G26840
Vitvi17g00906	Wall-associated kinase 2 (WAK2)	Signaling.Signaling pathway.Protein kinase	AT5G63130
Vitvi18g00455	Wall-associated receptor kinase 5	Signaling.Signaling pathway.Protein kinase	AT1G22480
Vitvi03g00049	Zinc finger (B-box type)	Regulation overview.Regulation of gene expression.Regulation of transcription.Transcription factor.Zinc finger B-box family transcription factor	AT4G38960
Vitvi08g01600	Zinc finger (C2H2 type) family	Regulation overview.Regulation of gene expression.Regulation of transcription.Transcription factor.C2H2 family transcription factor	AT2G28200

## Sheet: Genes_TocaivsXylella
V3.Gene.ID	Functional annotation	Functionnal category	Best arabidopsis match
Vitvi04g01334	1,4-beta-mannan endohydrolase	Metabolism.Primary metabolism.Carbohydrate metabolism.Monosaccharide metabolism.Fructose and mannose metabolism	AT5G66460
Vitvi18g00991	1,4-beta-mannan endohydrolase	Metabolism.Primary metabolism.Carbohydrate metabolism.Monosaccharide metabolism.Fructose and mannose metabolism	AT5G66460
Vitvi01g01704	ACT domain containing protein (ACR4)	Unknown	AT1G69040
Vitvi10g00249	Acyl carrier protein, mitochondrial 3	Transport overview.Primary Active Transporters.Oxidoreduction-driven transporters.Proton-translocating NADH Dehydrogenase	AT5G47630
Vitvi15g00812	Alcohol dehydrogenase	Metabolism.Primary metabolism.Carbohydrate metabolism.Glycolysis Gluconeogenesis	AT1G23740
Vitvi06g00210	Aldehyde dehydrogenase 3B1	Metabolism.Primary metabolism.Carbohydrate metabolism.Glycolysis Gluconeogenesis	AT4G36250
Vitvi18g00510	Aspartic proteinase nepenthesin-1 precursor	Metabolism.Primary metabolism.Protein metabolism and modification.Proteolysis.Peptidase-mediated proteolysis	AT1G09750
Vitvi17g00822	ATMYB66/WER/WER1 (WEREWOLF 1)	Cellular process.Cell growth and death	AT5G14750
Vitvi14g00483	Auxin-induced protein 22D	Signaling.Hormone Signaling.Auxin Signaling.Auxin-mediated Signaling pathway	AT5G43700
Vitvi14g01302	BZIP transcription factor BZIP42	Regulation overview.Regulation of gene expression.Regulation of transcription.Transcription factor.bZIP family transcription factor	AT3G30530
Vitvi09g00377	Carnitine/acylcarnitine carrier, Mitochondrial	Transport overview.Electrochemical Potential-driven Transporters.Porters.Mitochondrial Carrier.Mitochondrial carnitine/acyl carnitine carrier	AT1G79900
Vitvi02g01341	Cellulose synthase CSLG3	Cellular process.Cellular component organization and biogenesis.Cell wall organization and biogenesis.Cell wall metabolism.Cell wall biosynthesis.Cellulose biosynthesis	AT4G23990
Vitvi14g01296	Constans 2 (COL2)	Development.Reproductive development.Flower development	AT3G02380
Vitvi14g01973	Cycling DOF factor 1	Regulation overview.Regulation of gene expression.Regulation of transcription.Transcription factor.C2C2-DOF family transcription factor	AT5G62430
Vitvi17g00611	Cycling DOF factor 2	Regulation overview.Regulation of gene expression.Regulation of transcription.Transcription factor.C2C2-DOF family transcription factor	AT3G47500
Vitvi04g00161	Cytokinin dehydrogenase 7	Signaling.Hormone Signaling.Cytokinin Signaling.Cytokinin metabolism.Cytokinin catabolism	AT5G21482
Vitvi07g01943	Delay of germination 1	Regulation overview.Regulation of gene expression.Regulation of transcription.Transcription factor.bZIP family transcription factor
Vitvi01g00466	Dynein light subunit lc6, flagellar outer arm	Cellular process.Cellular component organization and biogenesis.Cytoskeleton organization and biogenesis.Microtubule organization and biogenesis.Microtubule-driven movement	AT1G23220
Vitvi19g00682	fasciclin arabinogalactan-protein (FLA1)	Cellular process.Cellular component organization and biogenesis.Cell wall organization and biogenesis.Cell wall structural protein	AT5G55730
Vitvi02g01415	Geraniol 10-hydroxylase	Metabolism.Secondary metabolism.Terpenoid metabolism.Monoterpenoid metabolism.Monoterpenoid biosynthesis	AT2G45550
Vitvi04g00362	GLB3 (2-on-2 hemoglobin like gene 3)	Unknown	AT4G32690
Vitvi16g01354	Growth-regulating factor 7	Regulation overview.Regulation of gene expression.Regulation of transcription.Transcription factor.GRF family transcription factor
Vitvi18g00979	Isoflavone reductase protein 4	Metabolism.Secondary metabolism.Phenylpropanoid metabolism.Flavonoid metabolism.Isoflavonoid metabolism.Isoflavonoid biosynthesis	AT1G75280
Vitvi17g00325	Lateral organ boundaries protein 41	Regulation overview.Regulation of gene expression.Regulation of transcription.Transcription factor.AS2 family transcription factor	AT3G02550
Vitvi13g01854	Lipid transfer protein 3	Transport overview.Macromolecule transport.Lipid transport
Vitvi01g00433	Major latex-like protein 34	Response to stimulus.Stress response.Biotic stress response
Vitvi06g01456	Male sterility 2 (MS2) Acyl-CoA reductase	Unclear	AT5G22500
Vitvi14g01956	Mini zinc finger 2 MIF2	Regulation overview.Regulation of gene expression.Regulation of transcription.Transcription factor.zf-HD family transcription factor	AT3G28917
Vitvi19g00775	Molecular chaperone DnaJ	Transport overview.Primary Active Transporters.P-P-bond hydrolysis-driven transporters.General Secretory Pathway (Sec)	AT3G13310
Vitvi13g00145	Myosin heavy chain	Cellular process.Cellular component organization and biogenesis.Cytoskeleton organization and biogenesis.Myosin-driven movement	AT2G40480
Vitvi02g01358	No hit	No hit
Vitvi05g00629	No hit	No hit
Vitvi07g02681	No hit	No hit
Vitvi08g01264	No hit	No hit
Vitvi08g01686	No hit	No hit
Vitvi14g02469	No hit	No hit
Vitvi14g02893	No hit	No hit
Vitvi14g01381	No hit	No hit
Vitvi14g01959	No hit	No hit
Vitvi17g00977	No hit	No hit
Vitvi13g01395	Nodulin MtN21 family	Transport overview.Electrochemical Potential-driven Transporters.Porters.Drug/Metabolite Transporter.Plant Drug/Metabolite Exporter	AT5G07050
Vitvi13g01913	Non-specific lipid-transfer protein	Transport overview.Macromolecule transport.Lipid transport
Vitvi03g01517	Non-symbiotic hemoglobin class 1	Metabolism.Primary metabolism.Cofactor metabolism.Tetrapyrrole metabolism	AT2G16060
Vitvi17g00173	Nudix hydrolase 17	Metabolism.Primary metabolism.Nucleobase, nucleoside, nucleotide, nucleic acid metabolism.Nudix hydrolase family	AT2G01670
Vitvi12g02044	Octicosapeptide/Phox/Bem1p (PB1) domain-containing protein	Unknown	AT5G49920
Vitvi01g01035	Oxygen evolving enhancer 3 (PsbQ)	Metabolism.Primary metabolism.Generation of metabolite precursors and energy.Photosynthesis.Photosystem II	AT1G14150
Vitvi03g00757	Pathogenesis related protein 1 precursor [Vitis vinifera]	Signaling.Hormone Signaling.Jasmonate salicylate signaling.Jasmonate Signaling.Jasmonate-mediated Signaling pathway	AT1G50060
Vitvi07g01266	Pathogenesis-related protein 1 precursor (PRP 1)	Signaling.Hormone Signaling.Jasmonate salicylate signaling.Jasmonate Signaling.Jasmonate-mediated Signaling pathway	AT5G66590
Vitvi08g01606	Pectate lyase	Cellular process.Cellular component organization and biogenesis.Cell wall organization and biogenesis.Cell wall metabolism.Cell wall catabolism.Pectin catabolism	AT3G53190
Vitvi18g00190	Peroxidase 64	Metabolism.Primary metabolism.Amino acid metabolism.Aromatic amino acid metabolism.Phenylalanine metabolism.Phenylalanine biosynthesis	AT5G42180
Vitvi11g01098	Phospholipase A2 alpha	Metabolism.Primary metabolism.Lipid metabolism.Glycerolipid metabolism.Glycerophospholipid metabolism.Glycerophospholipid catabolism	AT2G06925
Vitvi03g00712	Phytosulfokines PSK2	Signaling.Signaling pathway.Signaling molecules.Signaling peptide.Ligand peptide
Vitvi18g00455	Plastocyanin domain-containing protein	Metabolism.Primary metabolism.Generation of metabolite precursors and energy.Photosynthesis.Photosynthetic-chain phosphorylation	AT1G22480
Vitvi01g00710	Polygalacturonase GH28	Cellular process.Cellular component organization and biogenesis.Cell wall organization and biogenesis.Cell wall metabolism.Cell wall modification.Pectin modification	AT1G60590
Vitvi06g01374	Prolylcarboxypeptidase	Metabolism.Primary metabolism.Protein metabolism and modification.Proteolysis.Peptidase proteins	AT5G22860
Vitvi13g00388	Protease inhibitor/seed storage/lipid transfer protein (LTP)	Transport overview.Macromolecule transport.Lipid transport	AT3G53980
Vitvi15g01078	Protein kinase	Signaling.Signaling pathway.Protein kinase	AT1G01540
Vitvi04g00342	RD22	Response to stimulus.Stress response.Abiotic stress response.Drought stress response	AT5G25610
Vitvi08g01540	Retrotransposon protein, Ty1-copia subclass	Transposable elements viral and plasmid proteins.Protein from transposable element	AT3G10040
Vitvi08g01537	RKL1 (Receptor-like kinase 1)	Signaling.Signaling pathway.Protein kinase	AT2G36570
Vitvi13g00536	RNA recognition motif (RRM)-containing protein	Unknown	AT3G54770
Vitvi02g00021	SP1L5 (SPIRAL1-like5)	Cellular process.Cellular component organization and biogenesis.Cytoskeleton organization and biogenesis	AT4G23496
Vitvi10g00674	Trehalose-phosphate synthase 1	Metabolism.Primary metabolism.Carbohydrate metabolism.Polysaccharide metabolism.Starch and sucrose metabolism	AT1G78580
Vitvi02g00705	TRN2 (TORNADO 2)	Development.Meristem organization and activity	AT5G46700
Vitvi12g00555	Uclacyanin I	Cellular process.Cellular homeostasis.Cell redox homeostasis	AT2G32300
Vitvi18g02012	UDP-glucose: anthocyanidin 5,3-O-glucosyltransferase	Metabolism.Secondary metabolism.Phenylpropanoid metabolism.Flavonoid metabolism.Flavonoid biosynthesis.Anthocyanin biosynthesis.Anthocyanin-glycoside biosynthesis	AT3G16520
Vitvi01g01835	Universal stress protein (USP) family protein	Response to stimulus.Stress response	AT2G03720
Vitvi14g02476	Universal stress protein (USP) family protein	Response to stimulus.Stress response	AT3G62550
Vitvi01g01932	Unknown	Unknown
Vitvi04g02159	Unknown	Unknown
Vitvi18g00634	Unknown	Unknown
Vitvi18g02638	Unknown	Unknown
Vitvi02g00223	Unknown protein	Unknown	AT4G24130
Vitvi05g00236	Unknown protein	Unknown	AT3G17350
Vitvi05g00434	Unknown protein	Unknown
Vitvi06g01513	Unknown protein	Unknown	AT5G22430
Vitvi08g02258	Unknown protein	Unknown	AT2G36145
Vitvi09g01351	Unknown protein	Unknown	AT3G07510
Vitvi10g00615	Unknown protein	Unknown	AT2G42760
Vitvi11g00245	Unknown protein	Unknown	AT4G29310
Vitvi11g01399	Unknown protein	Unknown	AT4G28840
Vitvi12g00209	Unknown protein	Unknown	AT2G42570
Vitvi12g02309	Unknown protein	Unknown	AT4G28310
Vitvi13g00925	Unknown protein	Unknown	AT3G54260
Vitvi14g01575	Unknown protein	Unknown	AT3G01810
Vitvi14g01623	Unknown protein	Unknown	AT5G40690
Vitvi15g00617	Unknown protein	Unknown	AT3G60520
Vitvi15g00919	Unknown protein	Unknown	AT3G61870
Vitvi18g00115	Unknown protein	Unknown	AT1G42430
Vitvi07g01272	Unknown protein	Unknown	AT2G23690
Vitvi18g00757	Wuschel homeobox 4	Regulation overview.Regulation of gene expression.Regulation of transcription.Transcription factor.Homeobox domain family transcription factor	AT1G46480
Vitvi13g00150	Xanthine/uracil permease	Transport overview.Electrochemical Potential-driven Transporters.Porters.Major Facilitator Superfamily.Purine Transporter, AzgA	AT3G10960
Vitvi03g00049	Zinc finger (B-box type)	Regulation overview.Regulation of gene expression.Regulation of transcription.Transcription factor.Zinc finger B-box family transcription factor	AT4G38960

## Sheet: Unique_Tocai_genes
V3.Gene.ID	Functional annotation	Functionnal category	Best arabidopsis match
Vitvi02g00457	1-aminocyclopropane-1-carboxylate synthase	Metabolism.Primary metabolism.Organic acid metabolism.Propanoate metabolism	AT1G62960
Vitvi04g00433	2-oxoglutarate-dependent dioxygenase	Metabolism.Cellular metabolism.Oxidation reduction	AT1G52820
Vitvi18g00163	24-methylenesterol C-methyltransferase 2	Metabolism.Primary metabolism.Lipid metabolism.Steroid metabolism.Steroid biosynthesis	AT1G20330
Vitvi13g01684	24-sterol C-methyltransferase	Metabolism.Primary metabolism.Lipid metabolism.Steroid metabolism.Steroid biosynthesis.Sterol biosynthesis	AT5G13710
Vitvi01g01557	3-oxoacyl-[acyl-carrier-protein] reductase, chloroplast	Metabolism.Primary metabolism.Lipid metabolism.Fatty acid metabolism.Fatty acid biosynthesis.Unsaturated fatty acid biosynthesis	AT1G24360
Vitvi13g01545	ABA2 (ABA deficient 2)	Metabolism.Secondary metabolism.Terpenoid metabolism.Tetraterpenoid metabolism.Tetraterpenoid biosynthesis.Carotenoid biosynthesis	AT1G52340
Vitvi16g00707	ABC transporter E member 1	Transport overview.Macromolecule transport.Multidrug transport.Multidrug ABC transport	AT4G19100
Vitvi18g01177	ACT domain containing protein (ACR4)	Unknown	AT1G76990
Vitvi02g01171	Acyl-CoA binding protein	Unknown	AT1G31812
Vitvi01g00499	Adagio protein 1	Signaling.Signaling pathway.Circadian clock Signaling	AT1G68050
Vitvi19g00537	Alanine racemase	Metabolism.Primary metabolism.Amino acid metabolism.Alanine and aspartate metabolism	AT4G26860
Vitvi07g00806	Alba, DNA binding	Unknown	AT1G76010
Vitvi14g01684	Aldose 1-epimerase	Metabolism.Primary metabolism.Carbohydrate metabolism.Glycolysis Gluconeogenesis	AT5G14500
Vitvi18g01567	Alliin lyase	Metabolism.Primary metabolism.Amino acid metabolism.Cysteine metabolism	AT1G34040
Vitvi05g02267	Allyl alcohol dehydrogenase	Unclear	AT5G16990
Vitvi13g00275	Amino acid binding protein	Unclear	AT2G39570
Vitvi04g00973	Ammonium transporter 1;2	Transport overview.Channels and pores.a-Type channels.Ammonia Channel Transporter	AT1G64780
Vitvi12g02061	AMP-dependent synthetase and ligase	Unclear	AT1G57680
Vitvi04g01313	Anaphase-promoting complex, subunit 10 / APC10	Metabolism.Primary metabolism.Protein metabolism and modification.Proteolysis.cytoplasmic and nuclear protein degradation.Ubiquitin-mediated proteolysis	AT2G18290
Vitvi16g00976	Ankyrin repeat	Transport overview.Accessory factors involved in transport.Auxiliary transport proteins.Ankyrin	AT5G07270
Vitvi07g01263	Antigen receptor	Unclear	AT1G65420
Vitvi08g01919	AP2-like ethylene-responsive transcription factor	Signaling.Hormone Signaling.Ethylene Signaling.Ethylene-mediated Signaling pathway	AT2G41710
Vitvi15g00579	Arabidopsis thaliana homeobox protein 2	Regulation overview.Regulation of gene expression.Regulation of transcription.Transcription factor.Homeobox domain family transcription factor	AT3G60390
Vitvi02g01717	Arabidopsis thaliana homeobox protein 2	Regulation overview.Regulation of gene expression.Regulation of transcription.Transcription factor.Homeobox domain family transcription factor	AT4G16780
Vitvi01g01730	Armadillo/beta-catenin repeat	Unknown	AT5G50900
Vitvi17g00732	ARR6 typeA	Signaling.Hormone Signaling.Cytokinin Signaling.Cytokinin-mediated Signaling pathway	AT5G62920
Vitvi13g01433	ARR9 typeA	Signaling.Hormone Signaling.Cytokinin Signaling.Cytokinin-mediated Signaling pathway	AT3G57040
Vitvi07g00255	Arsenate reductase (glutaredoxin)	Metabolism.single reactions	AT2G47880
Vitvi10g01541	Aspartic proteinase nepenthesin-1 precursor	Metabolism.Primary metabolism.Protein metabolism and modification.Proteolysis.Peptidase-mediated proteolysis	AT3G20015
Vitvi06g01556	Aspartyl protease	Metabolism.Primary metabolism.Protein metabolism and modification.Proteolysis.Peptidase-mediated proteolysis	AT3G52500
Vitvi15g00952	Aspartyl protease	Metabolism.Primary metabolism.Protein metabolism and modification.Proteolysis.Peptidase-mediated proteolysis	AT1G01300
Vitvi17g00355	ATP-dependent Clp protease adaptor protein ClpS containing protein	Metabolism.Primary metabolism.Protein metabolism and modification.Proteolysis.Clp complex-mediated proteolysis	AT1G68660
Vitvi13g00111	ATP-dependent RNA helicase RH18	Metabolism.Primary metabolism.Nucleobase, nucleoside, nucleotide, nucleic acid metabolism.Nucleic acid metabolism.RNA metabolism.RNA processing.mRNA processing.mRNA splicing	AT5G05450
Vitvi02g00535	Autophagy 8f (APG8f)	Metabolism.Cellular metabolism.Cellular catabolism.Autophagy	AT4G16520
Vitvi15g00718	Autophagy 8f (APG8f)	Metabolism.Cellular metabolism.Cellular catabolism.Autophagy	AT4G16520
Vitvi04g01151	Auxin efflux carrier protein 8	Signaling.Hormone Signaling.Auxin Signaling.Auxin transport	AT5G16530
Vitvi01g01711	Auxin responsive SAUR protein	Signaling.Hormone Signaling.Auxin Signaling.Auxin-mediated Signaling pathway
Vitvi05g01319	Auxin-responsive protein	Signaling.Hormone Signaling.Auxin Signaling.Auxin-mediated Signaling pathway	AT4G12980
Vitvi18g02131	Avirulence induced gene (AIG1)	Transport overview.Primary Active Transporters.P-P-bond hydrolysis-driven transporters.Chloroplast Env Prot Translocase	AT1G33970
Vitvi04g00005	Avr9/Cf-9 rapidly elicited protein 146	Response to stimulus.Stress response.Biotic stress response	AT1G52140
Vitvi14g02948	Avr9/Cf-9 rapidly elicited protein 146	Response to stimulus.Stress response.Biotic stress response	AT1G52140
Vitvi05g00143	Basic helix-loop-helix (bHLH) family	Regulation overview.Regulation of gene expression.Regulation of transcription.Transcription factor.bHLH family transcription factor	AT3G17100
Vitvi09g01429	Beta-amyrin synthase	Metabolism.Secondary metabolism.Terpenoid metabolism.Terpenoid biosynthesis	AT1G78950
Vitvi15g01101	Beta-cyanoalanine synthase	Metabolism.Primary metabolism.Amino acid metabolism.Cysteine metabolism.Cysteine biosynthesis	AT3G61440
Vitvi04g01589	Beta-cyanoalanine synthase 1	Metabolism.Primary metabolism.Amino acid metabolism.Cysteine metabolism.Cysteine biosynthesis	AT3G61440
Vitvi04g01389	Beta-galactosidase	Metabolism.Primary metabolism.Carbohydrate metabolism.Monosaccharide metabolism.Galactose metabolism	AT4G36360
Vitvi07g02989	Beta-hexosaminidase beta chain precursor	Metabolism.Primary metabolism.Carbohydrate metabolism.Oligosaccharide metabolism.N-Glycan metabolism.N-Glycan catabolism	AT1G65590
Vitvi04g00192	Beta-ketoacyl-CoA synthase	Metabolism.Primary metabolism.Lipid metabolism.Fatty acid metabolism.Fatty acid biosynthesis	AT2G26250
Vitvi14g00996	Beta-mannosidase	Metabolism.Primary metabolism.Carbohydrate metabolism.Oligosaccharide metabolism.N-Glycan metabolism.N-Glycan catabolism	AT3G18080
Vitvi18g02690	BKI1 (BRI1 kinase inhibitor 1)	Signaling.Hormone Signaling.Brassinosteroid Signaling.Brassinosteroid-mediated Signaling pathway	AT5G42750
Vitvi17g00156	BPC2/BBR/BPC2/BPC2 (basic pentacysteine2)	Regulation overview.Regulation of gene expression.Regulation of transcription.Transcription factor.BBR family transcription factor	AT1G14685
Vitvi04g00483	BRI1-KD interacting protein 118	Signaling.Hormone Signaling.Brassinosteroid Signaling.Brassinosteroid-mediated Signaling pathway	AT4G32330
Vitvi07g00323	Brix domain-containing protein	Unknown	AT5G61770
Vitvi18g01068	BZIP transcription factor	Regulation overview.Regulation of gene expression.Regulation of transcription.Transcription factor.bZIP family transcription factor	AT4G38900
Vitvi16g01166	CAAX amino terminal protease	Metabolism.Primary metabolism.Protein metabolism and modification.Proteolysis.Peptidase-mediated proteolysis	AT5G60750
Vitvi09g00721	Calcineurin	Signaling.Signaling pathway.Calcium sensors and Signaling	AT3G18430
Vitvi08g01494	Calcineurin phosphoesterase	Unclassified	AT3G09970
Vitvi14g00468	Calmodulin	Signaling.Signaling pathway.Calcium sensors and Signaling	AT3G22930
Vitvi04g01611	Carbamoyl phosphate synthetase small subunit	Metabolism.Primary metabolism.Nucleobase, nucleoside, nucleotide, nucleic acid metabolism.Nucleotide metabolism.Pyrimidine metabolism	AT3G27740
Vitvi14g00478	Carbon-sulfur lyase	Metabolism.Primary metabolism.Coenzyme and prosthetic group metabolism.Thiamine metabolism.Thiamine biosynthesis	AT5G16940
Vitvi16g00900	Carboxyesterase 20 CXE20	Metabolism.Cellular metabolism.Esterase activity
Vitvi05g00457	Carboxylesterase CXE	Metabolism.Cellular metabolism.Esterase activity	AT1G47480
Vitvi02g00597	Casein kinase II subunit beta-4	Signaling.Signaling pathway.Circadian clock Signaling	AT4G17640
Vitvi04g00512	CBL-interacting protein kinase 25 (CIPK25)	Signaling.Signaling pathway.Protein kinase	AT5G25110
Vitvi09g00969	CCR4-NOT transcription complex subunit 7/8	Regulation overview.Regulation of gene expression.Regulation of transcription	AT2G32070
Vitvi16g01289	CCT motif constans-like	Regulation overview.Regulation of gene expression.Regulation of transcription.Transcription factor.CCT family transcription factor	AT5G53420
Vitvi18g02782	Cell growth defect factor -2	Cellular process.Cell growth and death.Cell death	AT1G30845
Vitvi06g01398	Cellulose synthase CSLA02	Cellular process.Cellular component organization and biogenesis.Cell wall organization and biogenesis.Cell wall metabolism.Cell wall biosynthesis.Cellulose biosynthesis	AT5G22740
Vitvi05g01740	Chalcone reductase	Metabolism.Secondary metabolism.Phenylpropanoid metabolism.Flavonoid metabolism.Flavonoid biosynthesis	AT1G59960
Vitvi18g00059	Channel forming outer membrane protein, Chloroplast	Transport overview.Channels and pores.√ü-Barrel porins.Plastid Outer Envelope Porin of 21 kDa	AT1G76405
Vitvi09g00322	Chaperonin GroEL	Metabolism.Primary metabolism.Nucleobase, nucleoside, nucleotide, nucleic acid metabolism.Nucleic acid metabolism.RNA metabolism.RNA catabolism	AT3G13470
Vitvi17g01407	Chitin elicitor-binding CEBIP LysM domain-containing	Response to stimulus.Stress response.Biotic stress response.Plant-pathogen interaction	AT1G21880
Vitvi07g01852	Chloroplast lumen common family protein	Unknown	AT4G39470
Vitvi18g02477	Cinnamoyl-CoA reductase	Metabolism.Secondary metabolism.Phenylpropanoid metabolism.Phenylpropanoid biosynthesis	AT2G33590
Vitvi07g01471	Clathrin assembly protein 16	Transport overview.Macromolecule transport.Protein transport.Protein coat	AT4G40080
Vitvi18g02388	CMP/dCMP deaminase, zinc-binding	Metabolism.Primary metabolism.Nucleobase, nucleoside, nucleotide, nucleic acid metabolism.Nucleotide metabolism.Pyrimidine metabolism	AT5G24670
Vitvi17g00328	Constans-like 16	Development.Reproductive development.Flower development	AT1G25440
Vitvi13g02105	Copper chaperone ATX1	Transport overview.Primary Active Transporters.P-P-bond hydrolysis-driven transporters.P-type ATPase (P-ATPase).Cu2+-exporting ATPase	AT1G66240
Vitvi03g00031	CRS1	Response to stimulus.Stress response.Abiotic stress response	AT4G39040
Vitvi13g01251	CTV.22	Unknown	AT1G15780
Vitvi06g01355	Cyclin-dependent kinase regulatory subunit CKS2	Cellular process.Cell growth and death	AT2G27960
Vitvi01g01026	Cycling DOF factor 2	Regulation overview.Regulation of gene expression.Regulation of transcription.Transcription factor.C2C2-DOF family transcription factor	AT5G39660
Vitvi18g00993	CYP722A1	Metabolism.Cellular metabolism.Oxidation reduction.Cytochrome P450 oxidoreductase	AT1G19630
Vitvi07g01832	CYP78A11	Metabolism.Cellular metabolism.Oxidation reduction.Cytochrome P450 oxidoreductase	AT5G09970
Vitvi17g00484	CYP78A4	Metabolism.Cellular metabolism.Oxidation reduction.Cytochrome P450 oxidoreductase	AT1G74110
Vitvi18g00697	CYP81B2v2	Metabolism.Cellular metabolism.Oxidation reduction.Cytochrome P450 oxidoreductase	AT4G37360
Vitvi18g02494	CYP87A2	Metabolism.Cellular metabolism.Oxidation reduction.Cytochrome P450 oxidoreductase	AT1G12740
Vitvi18g00108	CYP87A2	Metabolism.Cellular metabolism.Oxidation reduction.Cytochrome P450 oxidoreductase	AT1G12740
Vitvi13g01824	Cytidine/deoxycytidylate deaminase	Metabolism.Primary metabolism.Nucleobase, nucleoside, nucleotide, nucleic acid metabolism.Nucleotide metabolism.Pyrimidine metabolism	AT2G44410
Vitvi01g00023	Cytochrome b5 isoform Cb5-D	Unclear	AT1G26340
Vitvi10g00756	Cytochrome B561	Transport overview.Transmembrane Electron Carriers.Transmembrane 1-electron transfer carriers.Eukaryotic Cytochrome b561	AT4G18260
Vitvi18g00867	Cytochrome b6f complex subunit (petM)	Metabolism.Primary metabolism.Generation of metabolite precursors and energy.Photosynthesis.Photosynthetic-chain phosphorylation	AT2G26500
Vitvi11g00826	Cytochrome c oxidase subunit 6b	Metabolism.Primary metabolism.Generation of metabolite precursors and energy.Electron transport.Respiratory-chain phosphorylation	AT5G57815
Vitvi12g00208	Desacetoxyvindoline 4-hydroxylase	Metabolism.Secondary metabolism.Terpenoid metabolism.Monoterpenoid metabolism.Monoterpenoid biosynthesis	AT1G06620
Vitvi08g02357	Dirigent pDIR3	Response to stimulus.Stress response.Biotic stress response	AT1G65870
Vitvi06g01596	Dirigent protein pDIR9	Response to stimulus.Stress response.Biotic stress response	AT1G58170
Vitvi08g02359	Disease resistance-responsive	Diverse functions.Gene family with diverse functions.NBS-LRR superfamily	AT1G65870
Vitvi08g02360	Disease resistance-responsive	Diverse functions.Gene family with diverse functions.NBS-LRR superfamily	AT5G42500
Vitvi14g02009	Division regulator MinE, Plastid	Cellular process.Cell growth and death	AT1G69390
Vitvi08g01294	DNA binding / nuclease	Metabolism.Primary metabolism.Nucleobase, nucleoside, nucleotide, nucleic acid metabolism.Nucleic acid metabolism.DNA metabolism	AT3G09250
Vitvi14g01775	DNA-binding protein	Metabolism.Primary metabolism.Nucleobase, nucleoside, nucleotide, nucleic acid metabolism.Nucleic acid metabolism.DNA metabolism	AT1G23750
Vitvi08g02161	DNA-binding protein S1FA	Regulation overview.Regulation of gene expression.Regulation of transcription.Transcription factor.S1Fa-like family transcription factor
Vitvi11g00300	DNA-directed RNA polymerase II subunit E	Metabolism.Primary metabolism.Nucleobase, nucleoside, nucleotide, nucleic acid metabolism.Nucleic acid metabolism.RNA metabolism.RNA polymerase	AT3G22320
Vitvi05g00638	DNA-directed RNA polymerase II subunit G	Metabolism.Primary metabolism.Nucleobase, nucleoside, nucleotide, nucleic acid metabolism.Nucleic acid metabolism.RNA metabolism.RNA polymerase	AT4G14660
Vitvi05g01569	DNA-directed RNA polymerase II subunit H	Metabolism.Primary metabolism.Nucleobase, nucleoside, nucleotide, nucleic acid metabolism.Nucleic acid metabolism.RNA metabolism.RNA polymerase	AT1G54250
Vitvi01g00704	DNA-directed RNA Polymerase II subunit L	Metabolism.Primary metabolism.Nucleobase, nucleoside, nucleotide, nucleic acid metabolism.Nucleic acid metabolism.RNA metabolism.RNA polymerase	AT1G61700
Vitvi04g01466	DNAJ heat shock N-terminal domain-containing protein	Transport overview.Primary Active Transporters.P-P-bond hydrolysis-driven transporters.General Secretory Pathway (Sec)
Vitvi05g00564	DnaJ homolog, subfamily A, member 1	Transport overview.Primary Active Transporters.P-P-bond hydrolysis-driven transporters.General Secretory Pathway (Sec)	AT4G10130
Vitvi08g00983	Dual specificity protein phosphatase	Signaling.Signaling pathway.Calcium sensors and Signaling	AT4G18593
Vitvi18g01252	Electron carrier/ oxidoreductase	Metabolism.Primary metabolism.Generation of metabolite precursors and energy.Electron transport	AT1G21350
Vitvi13g02522	Electron carrier/ protein disulfide oxidoreductase	Metabolism.Primary metabolism.Generation of metabolite precursors and energy.Electron transport	AT5G42850
Vitvi08g00675	Electron transport SCO1/SenC	Metabolism.Primary metabolism.Generation of metabolite precursors and energy.Electron transport	AT3G08950
Vitvi16g00866	Embryo-specific 3	Development.Reproductive development.Embryo development	AT5G62200
Vitvi05g01590	Endosperm defective 1 EDE1	Regulation overview.Regulation of cell cycle.Regulation of meiosis	AT2G44190
Vitvi05g00038	Epoxide hydrolase	Metabolism.Cellular metabolism.Epoxide hydrolase family	AT4G02340
Vitvi05g01742	Epoxide hydrolase	Metabolism.Cellular metabolism.Epoxide hydrolase family	AT4G02340
Vitvi10g01915	Esterase/lipase/thioesterase	Unclear
Vitvi01g01827	Ethylene-responsive transcription factor ERF118	Signaling.Hormone Signaling.Ethylene Signaling.Ethylene-mediated Signaling pathway	AT3G25890
Vitvi04g02028	Exosome complex component CSL4	Metabolism.Primary metabolism.Nucleobase, nucleoside, nucleotide, nucleic acid metabolism.Nucleic acid metabolism.RNA metabolism.RNA catabolism	AT5G38890
Vitvi07g00195	Exosome complex component RRP4	Metabolism.Primary metabolism.Nucleobase, nucleoside, nucleotide, nucleic acid metabolism.Nucleic acid metabolism.RNA metabolism.RNA catabolism	AT1G03360
Vitvi17g00823	Exosome complex component RRP40	Metabolism.Primary metabolism.Nucleobase, nucleoside, nucleotide, nucleic acid metabolism.Nucleic acid metabolism.RNA metabolism.RNA catabolism	AT4G32175
Vitvi15g01565	Extensin	Cellular process.Cellular component organization and biogenesis.Cell wall organization and biogenesis.Cell wall structural protein
Vitvi01g01662	F-box domain containing protein	Metabolism.Primary metabolism.Protein metabolism and modification.Proteolysis.cytoplasmic and nuclear protein degradation.Ubiquitin-mediated proteolysis	AT1G27340
Vitvi05g00923	F-box domain containing protein	Metabolism.Primary metabolism.Protein metabolism and modification.Proteolysis.cytoplasmic and nuclear protein degradation.Ubiquitin-mediated proteolysis
Vitvi07g00144	F-box domain containing protein	Metabolism.Primary metabolism.Protein metabolism and modification.Proteolysis.cytoplasmic and nuclear protein degradation.Ubiquitin-mediated proteolysis	AT2G27310
Vitvi07g01671	F-box family protein	Metabolism.Primary metabolism.Protein metabolism and modification.Proteolysis.cytoplasmic and nuclear protein degradation.Ubiquitin-mediated proteolysis	AT4G24210
Vitvi10g01634	F-box family protein	Metabolism.Primary metabolism.Protein metabolism and modification.Proteolysis.cytoplasmic and nuclear protein degradation.Ubiquitin-mediated proteolysis	AT4G04480
Vitvi15g00831	F-box family protein	Metabolism.Primary metabolism.Protein metabolism and modification.Proteolysis.cytoplasmic and nuclear protein degradation.Ubiquitin-mediated proteolysis	AT4G00755
Vitvi18g00264	F-box only protein 9	Metabolism.Primary metabolism.Protein metabolism and modification.Proteolysis.cytoplasmic and nuclear protein degradation.Ubiquitin-mediated proteolysis	AT1G21760
Vitvi16g01162	F-box protein	Metabolism.Primary metabolism.Protein metabolism and modification.Proteolysis.cytoplasmic and nuclear protein degradation.Ubiquitin-mediated proteolysis	AT5G52880
Vitvi01g01883	F-box protein PP2-B12 (Protein phloem protein 2-like B12)	Metabolism.Primary metabolism.Protein metabolism and modification.Proteolysis.cytoplasmic and nuclear protein degradation.Ubiquitin-mediated proteolysis
Vitvi12g00154	FAD-linked oxidoreductase 1	Unclear	AT5G44400
Vitvi04g00366	ferredoxin	Metabolism.Primary metabolism.Generation of metabolite precursors and energy.Photosynthesis.Photosynthetic-chain phosphorylation	AT4G32590
Vitvi01g00292	fiber protein Fb34	Unknown	AT1G13380
Vitvi07g01609	Formamidase	Metabolism.Primary metabolism.Generation of metabolite precursors and energy.Glyoxylate and dicarboxylate metabolism	AT4G37560
Vitvi01g01884	Galactose-binding like	Unknown	AT4G19840
Vitvi08g01831	GATA transcription factor 11	Regulation overview.Regulation of gene expression.Regulation of transcription.Transcription factor.C2C2-GATA family transcription factor	AT3G60530
Vitvi11g00180	GATA transcription factor 24	Regulation overview.Regulation of gene expression.Regulation of transcription.Transcription factor.C2C2-GATA family transcription factor
Vitvi13g00612	GCN5 N-acetyltransferase (GNAT)	Regulation overview.Regulation of gene expression.Regulation of transcription.Transcription factor.GNAT	AT2G39000
Vitvi14g02435	Germin-like protein 2 [Vitis vinifera]	Metabolism.Primary metabolism.Generation of metabolite precursors and energy.Storage proteins	AT1G09560
Vitvi16g00890	Gibberellin 3-beta-dioxygenase.	Metabolism.Secondary metabolism.Terpenoid metabolism.Diterpenoid metabolism.Diterpenoid biosynthesis	AT4G25420
Vitvi19g00008	Glucan endo-1,3-beta-glucosidase 4 precursor	Metabolism.Primary metabolism.Carbohydrate metabolism.Polysaccharide metabolism.Starch and sucrose metabolism	AT1G78520
Vitvi12g00517	Glutamate receptor protein GLR3.4b	Transport overview.Channels and pores.a-Type channels.Glutamate-gated Ion Channel of Neurotransmitter Receptors	AT1G05200
Vitvi04g00670	Glutamine dumper 2	Unclear
Vitvi07g00256	Glutaredoxin	Response to stimulus.Stress response.Abiotic stress response.Oxidative stress response	AT3G62950
Vitvi08g01668	Glutaredoxin	Response to stimulus.Stress response.Abiotic stress response.Oxidative stress response	AT3G57070
Vitvi06g01724	Glutathione S-transferase 25 GSTU7	Metabolism.Primary metabolism.Coenzyme and prosthetic group metabolism.Peptide derived compounds biosynthesis.Glutathione metabolism	AT2G29420
Vitvi04g00908	Glutathione transferase microsomal GSTMI	Metabolism.Primary metabolism.Coenzyme and prosthetic group metabolism.Peptide derived compounds biosynthesis.Glutathione metabolism	AT1G65820
Vitvi04g00063	Glycine hydroxymethyltransferase	Metabolism.Primary metabolism.Amino acid metabolism.Glycine, serine, and threonine metabolism	AT4G32520
Vitvi06g01051	Glycosyl hydrolase family 17 protein	Metabolism.Primary metabolism.Carbohydrate metabolism.Carbohydrate catabolism	AT5G21070
Vitvi15g00783	Glyoxylate reductase	Metabolism.Primary metabolism.Generation of metabolite precursors and energy.Glyoxylate and dicarboxylate metabolism	AT2G45630
Vitvi02g00315	GMP synthase	Metabolism.Primary metabolism.Nucleobase, nucleoside, nucleotide, nucleic acid metabolism.Nucleotide metabolism.Purine metabolism	AT1G63660
Vitvi18g00623	Growth-regulating factor 1	Regulation overview.Regulation of gene expression.Regulation of transcription.Transcription factor.GRF family transcription factor	AT2G22840
Vitvi02g00650	Haloacid dehalogenase hydrolase	Metabolism.Primary metabolism.Generation of metabolite precursors and energy.Glyoxylate and dicarboxylate metabolism	AT2G38740
Vitvi08g01655	Haloacid dehalogenase hydrolase	Metabolism.Primary metabolism.Generation of metabolite precursors and energy.Glyoxylate and dicarboxylate metabolism	AT2G41250
Vitvi18g02066	Heat shock protein 70	Metabolism.Primary metabolism.Protein metabolism and modification.Protein folding.Chaperone-mediated protein folding.HSP-mediated protein folding	AT4G24280
Vitvi06g00292	Helicase conserved C-terminal domain containing protein	Metabolism.Primary metabolism.Nucleobase, nucleoside, nucleotide, nucleic acid metabolism.Nucleic acid metabolism.DNA metabolism	AT3G53400
Vitvi04g02203	High-mobility group B 2	Regulation overview.Regulation of gene expression.Regulation of transcription.Transcription factor.HMG family transcription factor	AT1G20696
Vitvi18g02486	High-mobility group B 3	Regulation overview.Regulation of gene expression.Regulation of transcription.Transcription factor.HMG family transcription factor	AT1G20696
Vitvi14g01447	Histidine biosynthesis bifunctional protein	Metabolism.Primary metabolism.Amino acid metabolism.Histidine metabolism	AT1G31860
Vitvi06g01465	Histone deacetylase protein (HDA8)	Cellular process.Cell growth and death	AT1G08460
Vitvi04g01432	Histone H1	Cellular process.Cellular component organization and biogenesis.Nucleus.Chromosome organization and biogenesis.Chromatin assembly	AT2G18050
Vitvi05g00642	Histone H1	Cellular process.Cellular component organization and biogenesis.Nucleus.Chromosome organization and biogenesis.Chromatin assembly	AT2G30620
Vitvi14g00537	Histone H1	Cellular process.Cellular component organization and biogenesis.Nucleus.Chromosome organization and biogenesis.Chromatin assembly	AT2G30620
Vitvi08g01159	Histone H2A.4 HTA12	Cellular process.Cellular component organization and biogenesis.Nucleus.Chromosome organization and biogenesis.Chromatin assembly	AT5G02560
Vitvi06g00426	Histone H2B	Cellular process.Cellular component organization and biogenesis.Nucleus.Chromosome organization and biogenesis.Chromatin assembly	AT1G07790
Vitvi18g01064	Histone H3	Cellular process.Cellular component organization and biogenesis.Nucleus.Chromosome organization and biogenesis.Chromatin assembly	AT5G10980
Vitvi07g01493	Histone H3.2	Cellular process.Cellular component organization and biogenesis.Nucleus.Chromosome organization and biogenesis.Chromatin assembly	AT5G10980
Vitvi06g00385	Histone H4	Cellular process.Cellular component organization and biogenesis.Nucleus.Chromosome organization and biogenesis.Chromatin assembly	AT5G59970
Vitvi08g01175	Histone H4	Cellular process.Cellular component organization and biogenesis.Nucleus.Chromosome organization and biogenesis.Chromatin assembly	AT5G59970
Vitvi11g00200	HRT domain containing	Regulation overview.Regulation of gene expression.Regulation of transcription.Transcription factor.HRT domain family transcription factor	AT5G56780
Vitvi01g00050	Hydrolase, alpha/beta fold family	Unknown	AT1G13820
Vitvi04g01824	Hydroxyproline-rich glycoprotein LKP2	Signaling.Signaling pathway.Circadian clock Signaling	AT2G18910
Vitvi18g00598	IMP dehydrogenase/GMP reductase	Metabolism.Primary metabolism.Nucleobase, nucleoside, nucleotide, nucleic acid metabolism.Nucleotide metabolism.Purine metabolism	AT1G10020
Vitvi02g00274	Import inner membrane translocase subunit Tim13, Mitochondrial	Transport overview.Primary Active Transporters.P-P-bond hydrolysis-driven transporters.Mitochondrial Protein Translocase	AT1G61570
Vitvi07g00677	Import receptor subunit TOM22 homolog 2, Mitochondrial	Transport overview.Primary Active Transporters.P-P-bond hydrolysis-driven transporters.Mitochondrial Protein Translocase	AT5G43970
Vitvi03g00385	Import receptor subunit TOM6, Mitochondrial	Transport overview.Primary Active Transporters.P-P-bond hydrolysis-driven transporters.Mitochondrial Protein Translocase	AT1G49410
Vitvi17g00157	Indeterminate(ID)-domain 16	Regulation overview.Regulation of gene expression.Regulation of transcription.Transcription factor.C2H2 family transcription factor	AT2G01940
Vitvi18g00597	Inositol 1,3,4-trisphosphate 5/6-kinase	Metabolism.Primary metabolism.Carbohydrate metabolism.Monosaccharide metabolism.Inositol phosphate metabolism	AT4G08170
Vitvi08g01257	Integral membrane family protein UPF0497	Unknown	AT3G53850
Vitvi06g00543	Invertase/pectin methylesterase inhibitor	Cellular process.Cellular component organization and biogenesis.Cell wall organization and biogenesis	AT5G59140
Vitvi19g01548	Iojap protein	Cellular process.Cellular component organization and biogenesis.Organelle organization and biogenesis.Plastid organization and biogenesis	AT3G12930
Vitvi03g01492	Isoflavone reductase	Metabolism.Secondary metabolism.Phenylpropanoid metabolism.Flavonoid metabolism.Isoflavonoid metabolism.Isoflavonoid biosynthesis	AT4G34540
Vitvi07g00112	Kelch repeat-containing F-box protein	Unknown	AT3G63220
Vitvi06g00123	KH domain and CCCH containing protein	Regulation overview.Regulation of gene expression.Regulation of transcription.Transcription factor.C3H family transcription factor	AT5G06770
Vitvi18g00445	L-ascorbate peroxidase, chloroplast	Metabolism.Primary metabolism.Organic acid metabolism.Ascorbate and aldarate metabolism	AT4G09010
Vitvi04g01836	Lachrymatory factor synthase	Metabolism.Secondary metabolism	AT4G32870
Vitvi18g01381	Lectin protein kinase family	Signaling.Signaling pathway.Protein kinase	AT1G34300
Vitvi10g00949	Leucine-rich repeat family protein	Diverse functions.Gene family with diverse functions.NBS-LRR superfamily	AT4G20940
Vitvi01g01727	Leucine-rich repeat protein kinase	Signaling.Signaling pathway.Protein kinase	AT5G21090
Vitvi11g00052	LHCA6 (Photosystem I light harvesting complex gene 6)	Metabolism.Primary metabolism.Generation of metabolite precursors and energy.Photosynthesis.Antenna proteins	AT1G19150
Vitvi13g00364	LIM domain containing protein	Regulation overview.Regulation of gene expression.Regulation of transcription.Transcription factor.LIM family transcription factor	AT2G39830
Vitvi17g00831	Lipase GDSL	Unclear	AT5G62930
Vitvi09g00035	Lipase GDSL 1	Unclear	AT5G40990
Vitvi19g00576	Lipid-binding serum glycoprotein family protein	Transport overview.Channels and pores.Pore-forming toxins.Bactericidal Permeability Increasing Protein	AT1G04970
Vitvi06g00149	Lipoxygenase (LOX2)	Metabolism.Primary metabolism.Lipid metabolism.Fatty acid metabolism.Alpha-linolenic acid metabolism	AT3G45140
Vitvi18g00168	LYR motif-containing protein	Unknown	AT1G76065
Vitvi01g00253	Lysine and histidine specific transporter	Transport overview.Electrochemical Potential-driven Transporters.Porters.Amino Acid/Auxin Permease	AT1G25530
Vitvi08g00783	Macrophage migration inhibitory factor	Unknown	AT5G01650
Vitvi17g00030	Magnesium-protoporphyrin O-methyltransferase	Metabolism.Primary metabolism.Cofactor metabolism.Tetrapyrrole metabolism.Chlorophyll metabolism.Chlorophyll biosynthesis	AT4G25080
Vitvi16g01526	Major pollen allergen Car b 1 isoforms 1A and 1B	Response to stimulus.Stress response.Biotic stress response
Vitvi18g00899	MATE efflux family protein	Transport overview.Electrochemical Potential-driven Transporters.Porters.Multidrug/Oligosaccharidyl-lipid/Polysaccharide Flippase.Multi Antimicrobial Extrusion	AT1G47530
Vitvi09g01456	Membrane related protein CP5	Unknown	AT3G13062
Vitvi19g00304	Membrane-associated mannitol-induced	Transport overview.Incompletely characterized transport systems.Putative transport protein.VAMP-associated protein	AT5G54110
Vitvi10g00243	Metal ion binding	Unclear
Vitvi05g00390	Methionine sulfoxide reductase	Metabolism.Primary metabolism.Amino acid metabolism.Methionine metabolism	AT4G21860
Vitvi17g00600	Mini zinc finger 1 MIF1	Regulation overview.Regulation of gene expression.Regulation of transcription.Transcription factor.zf-HD family transcription factor	AT1G74660
Vitvi08g02267	Mitochondrial Acyl carrier protein 2	Metabolism.Primary metabolism.Generation of metabolite precursors and energy.Electron transport.Respiratory-chain phosphorylation	AT1G65290
Vitvi08g01810	Molecular chaperone DnaJ	Transport overview.Primary Active Transporters.P-P-bond hydrolysis-driven transporters.General Secretory Pathway (Sec)	AT5G18140
Vitvi11g00080	MTD1	Unclear	AT5G21940
Vitvi10g01608	Myb caprice CPC	Regulation overview.Regulation of gene expression.Regulation of transcription.Transcription factor.MYB-related family transcription factor
Vitvi18g00843	Myb domain protein 73	Regulation overview.Regulation of gene expression.Regulation of transcription.Transcription factor.MYB family transcription factor	AT4G37260
Vitvi18g00725	Myb domain protein R1	Regulation overview.Regulation of gene expression.Regulation of transcription.Transcription factor.MYB family transcription factor	AT5G67300
Vitvi03g00454	Myb family	Regulation overview.Regulation of gene expression.Regulation of transcription.Transcription factor.G2-like family transcription factor	AT2G03500
Vitvi03g00325	Myb RAD (Transcription factor RAD)	Development.Reproductive development.Flower development	AT4G39250
Vitvi16g01215	Myb Triptychon	Cellular process.Cell growth and death	AT5G53200
Vitvi01g01024	MYR1 (MYB-related protein 1)	Regulation overview.Regulation of gene expression.Regulation of transcription.Transcription factor.G2-like family transcription factor	AT1G69580
Vitvi01g01722	NAC domain-containing protein 83	Regulation overview.Regulation of gene expression.Regulation of transcription.Transcription factor.NAC family transcription factor	AT5G13180
Vitvi04g00673	NAD dependent epimerase/dehydratase	Unclear	AT5G10730
Vitvi07g00742	NADH dehydrogenase	Metabolism.Primary metabolism.Coenzyme and prosthetic group metabolism.Biosynthesis of derivatives of dehydroquinic acid, shikimic acid and chorismic acid.Ubiquinone biosynthesis	AT2G33220
Vitvi05g00374	NADH dehydrogenase (ubiquinone) 1 alpha subcomplex 8	Metabolism.Primary metabolism.Generation of metabolite precursors and energy.Electron transport.Respiratory-chain phosphorylation
Vitvi06g00832	NADH dehydrogenase I subunit N	Metabolism.Primary metabolism.Generation of metabolite precursors and energy.Electron transport.Respiratory-chain phosphorylation	AT5G58260
Vitvi03g00056	NADP-dependent D-sorbitol-6-phosphate dehydrogenase	Metabolism.Primary metabolism.Carbohydrate metabolism.Monosaccharide metabolism.Fructose and mannose metabolism	AT2G21250
Vitvi16g01333	Nascent polypeptide associated complex alpha chain	Metabolism.Primary metabolism.Protein metabolism and modification.Protein folding	AT3G49470
Vitvi08g00924	Nascent polypeptide-associated complex NAC	Metabolism.Primary metabolism.Protein metabolism and modification.Protein folding	AT3G12390
Vitvi01g02136	Negatively light-regulated protein	Unknown	AT5G64130
Vitvi12g02014	Nitrogen fixation NifU	Metabolism.Primary metabolism.Cofactor metabolism.Iron-sulfur cluster metabolism.Iron-sulfur cluster assembly	AT5G49940
Vitvi01g01922	No hit	No hit
Vitvi01g01923	No hit	No hit
Vitvi01g00683	No hit	No hit
Vitvi01g02081	No hit	No hit
Vitvi01g00978	No hit	No hit
Vitvi01g01735	No hit	No hit
Vitvi02g01653	No hit	No hit
Vitvi05g00162	No hit	No hit
Vitvi05g01744	No hit	No hit
Vitvi05g00046	No hit	No hit
Vitvi05g00512	No hit	No hit
Vitvi05g01957	No hit	No hit
Vitvi06g00224	No hit	No hit
Vitvi06g01654	No hit	No hit
Vitvi06g01951	No hit	No hit
Vitvi07g02315	No hit	No hit
Vitvi08g02103	No hit	No hit
Vitvi09g00028	No hit	No hit
Vitvi09g01541	No hit	No hit
Vitvi09g01606	No hit	No hit
Vitvi10g01636	No hit	No hit
Vitvi14g02630	No hit	No hit
Vitvi14g02967	No hit	No hit
Vitvi14g03022	No hit	No hit
Vitvi14g01794	No hit	No hit
Vitvi15g01507	No hit	No hit	AT2G45640
Vitvi15g01553	No hit	No hit
Vitvi17g01417	No hit	No hit
Vitvi18g02555	No hit	No hit
Vitvi18g00486	No hit	No hit
Vitvi18g02643	No hit	No hit
Vitvi18g02683	No hit	No hit
Vitvi18g02755	No hit	No hit
Vitvi10g01680	No hit	No hit
Vitvi10g01754	No hit	No hit
Vitvi08g00942	Nodulin MtN21	Transport overview.Electrochemical Potential-driven Transporters.Porters.Drug/Metabolite Transporter.Plant Drug/Metabolite Exporter	AT5G07050
Vitvi12g00465	Nuclear ribonuclease Z	Metabolism.Primary metabolism.Nucleobase, nucleoside, nucleotide, nucleic acid metabolism.Nucleic acid metabolism.RNA metabolism	AT2G04530
Vitvi09g00133	Nuclear transcription factor Y subunit A-8	Regulation overview.Regulation of gene expression.Regulation of transcription.Transcription factor.CCAAT family transcription factor.HAP2-type	AT1G72830
Vitvi10g00030	Nuclear transport factor 2B	Transport overview.Primary Active Transporters.P-P-bond hydrolysis-driven transporters.Nuclear mRNA Exporter	AT1G27970
Vitvi07g01879	Nucleic acid binding	Unknown	AT1G76010
Vitvi13g01070	Nucleolar GTP-binding protein NOG1	Signaling.Signaling pathway.G-protein signaling pathway	AT1G50920
Vitvi02g00137	Nucleoside diphosphate kinase 3, (NDK3)	Metabolism.Primary metabolism.Nucleobase, nucleoside, nucleotide, nucleic acid metabolism.Nucleotide metabolism.Purine metabolism	AT4G23900
Vitvi16g00803	Nucleotide-sensitive chloride conductance regulator (ICln)	Transport overview.Channels and pores.a-Type channels.Nucleotide-sensitive Anion-selective Channel	AT5G62290
Vitvi08g00726	Nudix hydrolase 15, mitochondrial precursor (AtNUDT15)	Metabolism.Primary metabolism.Nucleobase, nucleoside, nucleotide, nucleic acid metabolism.Nudix hydrolase family	AT1G28960
Vitvi02g00225	O-succinylhomoserine sulfhydrylase	Metabolism.Primary metabolism.Amino acid metabolism.Methionine metabolism	AT1G64660
Vitvi07g02138	Outer envelope membrane protein	Unknown
Vitvi04g00463	Overexpressor of cationic peroxidase 3 (OCP3)	Signaling.Hormone Signaling.Jasmonate salicylate signaling.Jasmonate Signaling.Jasmonate-mediated Signaling pathway	AT5G11270
Vitvi09g00720	Oxidoreductase, 2OG-Fe(II) oxygenase	Metabolism.Cellular metabolism.Oxidation reduction.2OG-Fe(II) oxygenase superfamily	AT1G49390
Vitvi01g00598	Oxysterol binding protein	Unclear	AT1G13170
Vitvi18g01036	Papain cysteine proteinase isoform I	Metabolism.Primary metabolism.Protein metabolism and modification.Proteolysis.Peptidase-mediated proteolysis	AT4G39090
Vitvi18g02779	Papain cysteine proteinase isoform I	Metabolism.Primary metabolism.Protein metabolism and modification.Proteolysis.Peptidase-mediated proteolysis	AT4G16190
Vitvi18g01037	Papain cysteine proteinase isoform II	Metabolism.Primary metabolism.Protein metabolism and modification.Proteolysis.Peptidase-mediated proteolysis	AT4G39090
Vitvi07g01439	PAS2 (PASTICCINO 2)	Metabolism.Primary metabolism.Lipid metabolism.Fatty acid metabolism.Fatty acid biosynthesis.Unsaturated fatty acid biosynthesis	AT5G10480
Vitvi18g01978	Patellin-1	Metabolism.Primary metabolism.Generation of metabolite precursors and energy.Storage proteins	AT4G09160
Vitvi03g01649	Pathogenesis-related protein 1 precursor (PRP 1)	Signaling.Hormone Signaling.Jasmonate salicylate signaling.Jasmonate Signaling.Jasmonate-mediated Signaling pathway	AT1G50060
Vitvi03g00860	Pathogenesis-related protein 1 precursor (PRP 1)	Signaling.Hormone Signaling.Jasmonate salicylate signaling.Jasmonate Signaling.Jasmonate-mediated Signaling pathway	AT2G14580
Vitvi08g01230	PCS1 (promotion of cell survival1) peptidase	Cellular process.Cell growth and death.Cell death	AT5G02190
Vitvi02g01230	Pectinacetylesterase	Cellular process.Cellular component organization and biogenesis.Cell wall organization and biogenesis.Cell wall metabolism.Cell wall modification.Pectin modification	AT4G19420
Vitvi06g01722	Pentatricopeptide (PPR) repeat-containing protein	Diverse functions.Gene family with diverse functions.Pentatricopeptide domain family	AT3G46870
Vitvi08g01421	Peptidyl-prolyl cis-trans isomerase-like 1	Metabolism.Primary metabolism.Nucleobase, nucleoside, nucleotide, nucleic acid metabolism.Nucleic acid metabolism.RNA metabolism.RNA processing.mRNA processing.mRNA splicing	AT2G36130
Vitvi15g00819	Peptidyl-prolyl cis-trans isomerase-like 3	Metabolism.Primary metabolism.Nucleobase, nucleoside, nucleotide, nucleic acid metabolism.Nucleic acid metabolism.RNA metabolism.RNA processing.mRNA processing.mRNA splicing	AT1G01940
Vitvi03g01151	Peptidyl-prolyl isomerase FKBP12	Metabolism.Primary metabolism.Protein metabolism and modification.Protein folding.Peptidyl prolyl isomerase-mediated protein folding	AT5G64350
Vitvi07g01502	Peroxidase 17	Metabolism.Primary metabolism.Amino acid metabolism.Aromatic amino acid metabolism.Phenylalanine metabolism.Phenylalanine biosynthesis	AT2G22420
Vitvi04g00322	Peroxin-4	Transport overview.Primary Active Transporters.P-P-bond hydrolysis-driven transporters.Peroxisomal Protein Importer	AT5G25760
Vitvi15g00829	Peroxisomal biogenesis factor 11 (PEX11)	Cellular process.Cellular component organization and biogenesis.Organelle organization and biogenesis.Peroxisome organization and biogenesis
Vitvi09g01518	PHD finger protein alfin	Regulation overview.Regulation of gene expression.Regulation of transcription.Transcription factor.Alfin-like family transcription factor	AT5G26210
Vitvi11g01379	Phospholipase A2 precursor	Metabolism.Primary metabolism.Lipid metabolism.Glycerolipid metabolism.Glycerophospholipid metabolism.Glycerophospholipid catabolism	AT2G19690
Vitvi09g00518	Phospholipase/carboxylesterase	Metabolism.Cellular metabolism.Esterase activity	AT3G15650
Vitvi16g00831	Phosphopyruvate hydratase.	Metabolism.Primary metabolism.Carbohydrate metabolism.Glycolysis Gluconeogenesis	AT2G36530
Vitvi01g00644	Phototropic-responsive NPH3	Signaling.Signaling pathway.Light Signaling	AT1G67900
Vitvi13g01777	Pigment defective 322	Metabolism.Primary metabolism.Nucleobase, nucleoside, nucleotide, nucleic acid metabolism.Nucleic acid metabolism	AT3G52150
Vitvi02g00999	Pinoresinol-lariciresinol reductase	Metabolism.Secondary metabolism.Phenylpropanoid metabolism.Phenylpropanoid biosynthesis	AT1G32100
Vitvi07g02271	Plastid-specific 50S ribosomal protein 6	Metabolism.Primary metabolism.Protein metabolism and modification.Protein synthesis.Translation	AT5G17870
Vitvi18g00371	Pollen Ole e 1 allergen and extensin	Unknown	AT4G08685
Vitvi04g01263	Polyol transporter 6 (PLT6)	Transport overview.Electrochemical Potential-driven Transporters.Porters.Major Facilitator Superfamily.Sugar Porter	AT4G36670
Vitvi07g02135	Pre-mRNA-splicing factor 18	Metabolism.Primary metabolism.Nucleobase, nucleoside, nucleotide, nucleic acid metabolism.Nucleic acid metabolism.RNA metabolism.RNA processing.mRNA processing.mRNA splicing	AT1G03140
Vitvi05g00144	Prefoldin subunit 3	Metabolism.Primary metabolism.Protein metabolism and modification.Protein folding	AT5G49510
Vitvi14g00491	Prefoldin subunit 4 (VIP3 protein)	Metabolism.Primary metabolism.Protein metabolism and modification.Protein folding	AT1G08780
Vitvi07g01624	Prolyl 4-hydroxylase	Metabolism.Primary metabolism.Amino acid metabolism.Arginine and proline metabolism	AT4G33910
Vitvi14g01132	Protease inhibitor/seed storage/lipid transfer protein (LTP)	Transport overview.Macromolecule transport.Lipid transport
Vitvi04g00256	Protein disulfide isomerase	Metabolism.Primary metabolism.Protein metabolism and modification.Protein folding.Disulfide bond rearrangement	AT4G31240
Vitvi06g00473	Protein kinase APK1A	Signaling.Signaling pathway.Protein kinase	AT1G07570
Vitvi08g00059	Protein kinase C inhibitor	Signaling.Signaling pathway.Protein kinase	AT3G56490
Vitvi07g01732	Protein kinase family	Signaling.Signaling pathway.Protein kinase	AT4G02630
Vitvi01g00287	Protein kinase PKN/PRK1	Signaling.Signaling pathway.Protein kinase	AT1G55170
Vitvi18g00488	Protein transport protein SFT1	Cellular process.Cellular transport.Protein trafficking.Vesicle-mediated trafficking.SNARE interactions in vesicular transport	AT4G14600
Vitvi08g02331	Purple acid phosphatase 16 ATPAP16/PAP16	Metabolism.Primary metabolism.Coenzyme and prosthetic group metabolism.Riboflavin metabolism	AT3G10150
Vitvi01g00405	Quinolinate phosphoribosyl transferase	Metabolism.Primary metabolism.Coenzyme and prosthetic group metabolism.Nicotinate and nicotinamide metabolism.NAD biosynthesis	AT2G01350
Vitvi12g01613	RAE1 RNA export 1 homolog	Transport overview.Incompletely characterized transport systems.Recognized transporters of unknown biochemical mechanism.Nuclear pore complex	AT1G80670
Vitvi04g00125	Ran-binding protein 1 RanBP1	Transport overview.Incompletely characterized transport systems.Recognized transporters of unknown biochemical mechanism.Nuclear pore complex	AT5G58590
Vitvi09g00402	Ran-binding protein 1 RanBP1 domain containing	Transport overview.Incompletely characterized transport systems.Recognized transporters of unknown biochemical mechanism.Nuclear pore complex	AT3G15970
Vitvi09g00513	Ras GTP-binding protein (RAN3)	Transport overview.Nucleocytoplasmic transport.Nuclear pore complex	AT5G55190
Vitvi09g00387	Ras-related protein Rab-5A	Cellular process.Cellular transport.Protein trafficking.Vesicle-mediated trafficking	AT4G19640
Vitvi16g02010	Receptor kinase homolog LRK10	Signaling.Signaling pathway.Protein kinase	AT1G66920
Vitvi17g00103	RGP1 (reversibly glycosylated polypeptide 1)	Metabolism.Primary metabolism.Carbohydrate metabolism.Monosaccharide metabolism.Galactose metabolism	AT3G02230
Vitvi01g01021	Ribonuclease T2	Metabolism.Primary metabolism.Nucleobase, nucleoside, nucleotide, nucleic acid metabolism.Nucleic acid metabolism.RNA metabolism.RNA catabolism	AT2G02990
Vitvi11g00063	Ribose isomerase	Metabolism.Primary metabolism.Carbohydrate metabolism.Monosaccharide metabolism.Monosaccharide catabolism.Pentose-phosphate shunt	AT2G05830
Vitvi09g01382	Ribosomal protein	Metabolism.Primary metabolism.Protein metabolism and modification.Protein synthesis.Translation	AT1G16790
Vitvi18g00447	Ribosomal protein 60S	Metabolism.Primary metabolism.Protein metabolism and modification.Protein synthesis.Translation	AT5G39800
Vitvi12g00155	Ribosomal protein L11 (RPL11D) 60S	Metabolism.Primary metabolism.Protein metabolism and modification.Protein synthesis.Ribosome	AT5G45775
Vitvi14g01754	Ribosomal protein L12-1, chloroplast (CL12-A) 50S	Metabolism.Primary metabolism.Protein metabolism and modification.Protein synthesis.Ribosome	AT3G27830
Vitvi11g00589	Ribosomal protein L14 (RPL14B) 60S	Metabolism.Primary metabolism.Protein metabolism and modification.Protein synthesis.Ribosome	AT4G27090
Vitvi01g00293	Ribosomal protein L15, chloroplast (CL15) 50S	Metabolism.Primary metabolism.Protein metabolism and modification.Protein synthesis.Ribosome	AT3G25920
Vitvi01g02258	Ribosomal protein L17 (RPL17B) 60S	Metabolism.Primary metabolism.Protein metabolism and modification.Protein synthesis.Ribosome	AT1G67430
Vitvi05g00279	Ribosomal protein L18	Metabolism.Primary metabolism.Protein metabolism and modification.Protein synthesis.Ribosome	AT1G48350
Vitvi14g00151	Ribosomal protein L18 60S	Metabolism.Primary metabolism.Protein metabolism and modification.Protein synthesis.Ribosome	AT3G05590
Vitvi10g00760	Ribosomal protein L18A (RPL18aB) 60S	Metabolism.Primary metabolism.Protein metabolism and modification.Protein synthesis.Ribosome	AT2G34480
Vitvi05g00010	Ribosomal protein L22-2 (RPL22B) 60S	Metabolism.Primary metabolism.Protein metabolism and modification.Protein synthesis.Ribosome	AT3G05560
Vitvi14g00159	Ribosomal protein L22-2 (RPL22B) 60S	Metabolism.Primary metabolism.Protein metabolism and modification.Protein synthesis.Ribosome	AT3G05560
Vitvi08g01090	Ribosomal protein L23A (RPL23aA) 60S	Metabolism.Primary metabolism.Protein metabolism and modification.Protein synthesis.Ribosome	AT2G39460
Vitvi13g00249	Ribosomal protein L23A (RPL23aA) 60S	Metabolism.Primary metabolism.Protein metabolism and modification.Protein synthesis.Ribosome	AT2G39460
Vitvi06g01406	Ribosomal protein L24 60S	Metabolism.Primary metabolism.Protein metabolism and modification.Protein synthesis.Ribosome	AT2G44860
Vitvi08g01544	Ribosomal protein L24 60S	Metabolism.Primary metabolism.Protein metabolism and modification.Protein synthesis.Ribosome	AT3G53020
Vitvi16g01356	Ribosomal protein L24 60S	Metabolism.Primary metabolism.Protein metabolism and modification.Protein synthesis.Ribosome
Vitvi07g00403	Ribosomal protein L29e	Metabolism.Primary metabolism.Protein metabolism and modification.Protein synthesis.Ribosome	AT3G06700
Vitvi12g00428	Ribosomal protein L30	Metabolism.Primary metabolism.Protein metabolism and modification.Protein synthesis.Ribosome	AT5G55140
Vitvi10g00565	Ribosomal protein L34	Metabolism.Primary metabolism.Protein metabolism and modification.Protein synthesis.Ribosome	AT1G29070
Vitvi16g01054	Ribosomal protein L36 (RPL36C) 60S	Metabolism.Primary metabolism.Protein metabolism and modification.Protein synthesis.Ribosome	AT5G02450
Vitvi04g00536	Ribosomal protein L39 (RPL39C) 60S	Metabolism.Primary metabolism.Protein metabolism and modification.Protein synthesis.Ribosome	AT4G31985
Vitvi15g01055	Ribosomal protein L5	Metabolism.Primary metabolism.Protein metabolism and modification.Protein synthesis.Ribosome	AT4G01310
Vitvi12g00515	Ribosomal protein L6	Metabolism.Primary metabolism.Protein metabolism and modification.Protein synthesis.Ribosome	AT1G05190
Vitvi14g01514	Ribosomal protein L7A	Metabolism.Primary metabolism.Protein metabolism and modification.Protein synthesis.Ribosome	AT3G62870
Vitvi08g02271	Ribosomal protein P2 (RPP2A) acidic 60S	Metabolism.Primary metabolism.Protein metabolism and modification.Protein synthesis.Ribosome	AT2G27720
Vitvi09g00967	Ribosomal protein S12 (RPS12C) 40S	Metabolism.Primary metabolism.Protein metabolism and modification.Protein synthesis.Ribosome	AT2G32060
Vitvi09g01600	Ribosomal protein S17 30S	Metabolism.Primary metabolism.Protein metabolism and modification.Protein synthesis.Ribosome	AT1G79850
Vitvi05g00316	Ribosomal protein S21 (RPS21C) 40S	Metabolism.Primary metabolism.Protein metabolism and modification.Protein synthesis.Ribosome	AT5G27700
Vitvi14g00165	Ribosomal protein S21 (RPS21C) 40S	Metabolism.Primary metabolism.Protein metabolism and modification.Protein synthesis.Ribosome	AT5G27700
Vitvi13g00905	Ribosomal protein S25 (RPS25E) 40S	Metabolism.Primary metabolism.Protein metabolism and modification.Protein synthesis.Ribosome	AT2G21580
Vitvi14g01444	Ribosomal protein S27	Metabolism.Primary metabolism.Protein metabolism and modification.Protein synthesis.Ribosome	AT3G61110
Vitvi02g01585	Ribosomal protein S28 (RPS28C) 40S	Metabolism.Primary metabolism.Protein metabolism and modification.Protein synthesis.Ribosome	AT5G64140
Vitvi03g00625	Ribosomal protein S29 (RPS29C) 40S	Metabolism.Primary metabolism.Protein metabolism and modification.Protein synthesis.Ribosome	AT4G33865
Vitvi09g00072	Ribosomal protein S29 (RPS29C) 40S	Metabolism.Primary metabolism.Protein metabolism and modification.Protein synthesis.Ribosome
Vitvi11g00103	Ribosomal protein S3 (RPS3C) 40S	Metabolism.Primary metabolism.Protein metabolism and modification.Protein synthesis.Ribosome	AT5G35530
Vitvi09g00221	Ribosomal protein S30 (RPS30C) 40S	Metabolism.Primary metabolism.Protein metabolism and modification.Protein synthesis.Ribosome	AT5G56670
Vitvi05g00543	Ribosomal protein S3A (RPS3aA) 40S	Metabolism.Primary metabolism.Protein metabolism and modification.Protein synthesis.Ribosome	AT3G22800
Vitvi02g00175	Ribosomal protein S6	Metabolism.Primary metabolism.Protein metabolism and modification.Protein synthesis.Ribosome	AT1G64510
Vitvi07g01501	Ribosomal protein S6 (RPS6B) 40S	Metabolism.Primary metabolism.Protein metabolism and modification.Protein synthesis.Ribosome	AT5G10360
Vitvi14g01179	Ribosomal protein S7 (RPS7A) 40S	Metabolism.Primary metabolism.Protein metabolism and modification.Protein synthesis.Ribosome	AT3G02560
Vitvi07g02953	Ribosomal protein S8 (RPS8A) 40S	Metabolism.Primary metabolism.Protein metabolism and modification.Protein synthesis.Ribosome
Vitvi17g00575	Ribosomal protein S9 (RPS9C) 40S	Metabolism.Primary metabolism.Protein metabolism and modification.Protein synthesis.Ribosome	AT5G39850
Vitvi17g01229	RNA recognition motif (RRM)-containing protein	Unknown	AT1G73530
Vitvi02g00677	RNA-binding protein P67	Unclear	AT5G46580
Vitvi01g02269	RW1	Response to stimulus.Stress response.Abiotic stress response.Drought stress response
Vitvi19g01966	S-locus protein kinase	Signaling.Signaling pathway.Protein kinase	AT4G27290
Vitvi05g02025	SAD1 (supersensitive to aba and drought 1)	Metabolism.Primary metabolism.Nucleobase, nucleoside, nucleotide, nucleic acid metabolism.Nucleic acid metabolism.RNA metabolism.RNA catabolism	AT5G48870
Vitvi06g01537	Secoisolariciresinol dehydrogenase	Metabolism.Secondary metabolism.Phenylpropanoid metabolism.Phenylpropanoid biosynthesis	AT3G51680
Vitvi05g00943	Self-incompatibility protein	Unknown	AT3G24060
Vitvi15g00507	Senescence-associated protein	Unknown	AT5G47060
Vitvi16g01251	Ser/Thr receptor-like kinase1	Signaling.Signaling pathway.Protein kinase	AT5G38280
Vitvi07g02035	SET domain-containing protein	Regulation overview.Regulation of gene expression.Regulation of transcription.Transcription factor.SET PCG family transcription factor	AT3G56570
Vitvi16g01412	Seven in absentia SINA1	Metabolism.Primary metabolism.Protein metabolism and modification.Proteolysis.cytoplasmic and nuclear protein degradation.Ubiquitin-mediated proteolysis	AT3G61790
Vitvi18g00868	Seven transmembrane domain protein	Unknown	AT1G47640
Vitvi14g00267	Signal peptidase complex subunit 3	Metabolism.Primary metabolism.Amino acid metabolism.Lysine metabolism	AT5G27430
Vitvi04g01504	Skp1	Metabolism.Primary metabolism.Protein metabolism and modification.Proteolysis.cytoplasmic and nuclear protein degradation.Ubiquitin-mediated proteolysis	AT1G75950
Vitvi07g00326	Small nuclear ribonucleoprotein D2	Metabolism.Primary metabolism.Nucleobase, nucleoside, nucleotide, nucleic acid metabolism.Nucleic acid metabolism.RNA metabolism.RNA processing.mRNA processing.mRNA splicing	AT3G62840
Vitvi17g01401	Small nuclear ribonucleoprotein E	Metabolism.Primary metabolism.Nucleobase, nucleoside, nucleotide, nucleic acid metabolism.Nucleic acid metabolism.RNA metabolism.RNA processing.mRNA processing.mRNA splicing	AT2G18740
Vitvi06g00298	SNO glutamine amidotransferase	Metabolism.Primary metabolism.Coenzyme and prosthetic group metabolism.Pyridoxine metabolism	AT5G60540
Vitvi14g02607	SOD Cu/Zn superoxide dismutase	Cellular process.Cellular component organization and biogenesis.Organelle organization and biogenesis.Peroxisome organization and biogenesis.Peroxisome membrane organization and biogenesis	AT1G08830
Vitvi11g00451	Sodium hypersensitive 1	Transport overview.Electrochemical Potential-driven Transporters.Porters.Mitochondrial Carrier	AT4G32400
Vitvi05g00295	SRG1 (senescence-related gene 1)	Metabolism.Primary metabolism.Carbohydrate metabolism.Glycosyl transference	AT3G21420
Vitvi18g00773	Subtilase family protein	Transport overview.Channels and pores.√ü-Barrel porins.Autotransporter	AT5G67090
Vitvi07g00466	Sulfate adenylyltransferase	Metabolism.Primary metabolism.Nucleobase, nucleoside, nucleotide, nucleic acid metabolism.Nucleotide metabolism.Purine metabolism	AT4G01897
Vitvi06g01349	Superoxide dismutase [Cu-Zn], chloroplast precursor	Cellular process.Cellular component organization and biogenesis.Organelle organization and biogenesis.Peroxisome organization and biogenesis	AT2G28190
Vitvi10g01476	Superoxide dismutase, Fe-Mn family	Cellular process.Cellular component organization and biogenesis.Organelle organization and biogenesis.Peroxisome organization and biogenesis	AT5G23310
Vitvi07g00226	SWA1 (slow walker1); nucleotide binding	Cellular process.Cell growth and death	AT2G47990
Vitvi10g00196	SWIB complex BAF60b domain-containing protein	Regulation overview.Regulation of gene expression.Regulation of transcription.Transcription factor.SWIB	AT4G22360
Vitvi17g00081	Switching protein 3A ATSWI3A	Regulation overview.Regulation of gene expression.Regulation of transcription.Transcription factor.MYB-related family transcription factor	AT2G47620
Vitvi08g01599	Tankyrase 1	Metabolism.Primary metabolism.Coenzyme and prosthetic group metabolism.Nicotinate and nicotinamide metabolism	AT3G09890
Vitvi17g00581	TCP family transcription factor TCP14	Regulation overview.Regulation of gene expression.Regulation of transcription.Transcription factor.TCP family transcription factor	AT3G47620
Vitvi06g01739	Thiamine biosynthesis protein ThiC	Metabolism.Primary metabolism.Coenzyme and prosthetic group metabolism.Thiamine metabolism.Thiamine biosynthesis	AT2G29630
Vitvi14g01889	Thioredoxin H-type 2 (Trx-H-2)	Cellular process.Cellular homeostasis.Cell redox homeostasis	AT5G39950
Vitvi12g00319	Thioredoxin M-type 2	Cellular process.Cellular homeostasis.Cell redox homeostasis	AT4G03520
Vitvi07g02587	Threonine endopeptidase	Metabolism.Primary metabolism.Protein metabolism and modification.Proteolysis.Peptidase-mediated proteolysis	AT4G38100
Vitvi11g00130	Threonine synthase	Metabolism.Primary metabolism.Amino acid metabolism.Glycine, serine, and threonine metabolism.Threonine metabolism.Threonine biosynthesis	AT4G29840
Vitvi10g00516	Transcription elongation factor 1	Metabolism.Primary metabolism.Nucleobase, nucleoside, nucleotide, nucleic acid metabolism.Nucleic acid metabolism.RNA metabolism.RNA biosynthesis.mRNA biosynthesis	AT5G46030
Vitvi13g01340	Transcription factor	Regulation overview.Regulation of gene expression.Regulation of transcription.Transcription factor.Trihelix family transcription factor	AT3G54390
Vitvi15g00947	Transcription factor TINY	Signaling.Hormone Signaling.Ethylene Signaling.Ethylene-mediated Signaling pathway	AT1G01250
Vitvi14g00667	Transcription initiation factor TFIID subunit 10	Metabolism.Primary metabolism.Nucleobase, nucleoside, nucleotide, nucleic acid metabolism.Nucleic acid metabolism.RNA metabolism.Basal transcription factors	AT4G31720
Vitvi14g01400	Transcription initiation factor TFIID subunit 8	Metabolism.Primary metabolism.Nucleobase, nucleoside, nucleotide, nucleic acid metabolism.Nucleic acid metabolism.RNA metabolism.Basal transcription factors
Vitvi07g02218	Transcription initiation factor TFIID subunit D11	Metabolism.Primary metabolism.Nucleobase, nucleoside, nucleotide, nucleic acid metabolism.Nucleic acid metabolism.RNA metabolism.Basal transcription factors	AT1G02680
Vitvi08g01791	Transcriptional co-activator	Regulation overview.Regulation of gene expression.Regulation of transcription.Transcription factor.MED	AT5G03220
Vitvi11g00667	Translation initiation factor eIF-5A	Metabolism.Primary metabolism.Protein metabolism and modification.Protein synthesis.Translation.Translational initiation	AT1G13950
Vitvi02g00950	Translocase of chloroplast 34	Transport overview.Primary Active Transporters.P-P-bond hydrolysis-driven transporters.Chloroplast Env Prot Translocase	AT5G05000
Vitvi06g00225	Translocation protein SEC62	Transport overview.Primary Active Transporters.P-P-bond hydrolysis-driven transporters.General Secretory Pathway (Sec)	AT3G20920
Vitvi11g00396	Transmembrane protein 19	Unknown	AT5G19930
Vitvi02g00068	Transmembrane protein FT27/PFT27	Transport overview.Incompletely characterized transport systems.Putative transport protein.PF27	AT1G64150
Vitvi09g00645	Transposon protein	Transposable elements viral and plasmid proteins.Protein from transposable element
Vitvi12g00756	Transposon protein	Transposable elements viral and plasmid proteins.Protein from transposable element	AT5G48240
Vitvi04g00235	TRNA (guanine-N(1)-)-methyltransferase	Metabolism.Primary metabolism.Amino acid metabolism.Methionine metabolism	AT5G24840
Vitvi13g00600	Tryptophan/tyrosine permease family	Transport overview.Electrochemical Potential-driven Transporters.Porters.Hydroxy/Aromatic Amino Acid Permease	AT5G19500
Vitvi17g00056	Ubiquitin-conjugating enzyme 26 UBC27	Metabolism.Primary metabolism.Protein metabolism and modification.Proteolysis.cytoplasmic and nuclear protein degradation.Ubiquitin-mediated proteolysis	AT5G50870
Vitvi18g00312	Ubiquitin-fold modifier 1 precursor	Unclear	AT1G77710
Vitvi01g01478	UBX domain-containing protein	Unknown	AT1G14570
Vitvi17g01502	UDP-glucosyltransferase HRA25	Metabolism.Secondary metabolism.Phenylpropanoid metabolism.Flavonoid metabolism.Flavonoid biosynthesis	AT3G02100
Vitvi03g01192	UDP-glycosyltransferase 85A8	Metabolism.Primary metabolism.Carbohydrate metabolism.Glycosyl transference	AT1G22360
Vitvi01g00112	UDP-N-acetylglucosamine pyrophosphorylase	Metabolism.Primary metabolism.Carbohydrate metabolism.Monosaccharide metabolism.Amino sugar metabolism	AT1G31070
Vitvi07g00404	Universal stress protein (USP) family protein	Response to stimulus.Stress response	AT3G62550
Vitvi01g01673	Unknown	Unknown
Vitvi03g00302	Unknown	Unknown
Vitvi03g00889	Unknown	Unknown
Vitvi05g01633	Unknown	Unknown
Vitvi06g01708	Unknown	Unknown
Vitvi07g02267	Unknown	Unknown
Vitvi12g02009	Unknown	Unknown
Vitvi14g02495	Unknown	Unknown
Vitvi14g02946	Unknown	Unknown
Vitvi16g02083	Unknown	Unknown
Vitvi16g02085	Unknown	Unknown
Vitvi18g02621	Unknown	Unknown
Vitvi18g02632	Unknown	Unknown
Vitvi18g00802	Unknown	Unknown
Vitvi19g02032	Unknown	Unknown
Vitvi07g02617	Unknown	Unknown
Vitvi01g00330	Unknown protein	Unknown	AT1G68220
Vitvi01g00388	Unknown protein	Unknown	AT2G01300
Vitvi01g00407	Unknown protein	Unknown	AT2G01410
Vitvi01g00604	Unknown protein	Unknown	AT1G67785
Vitvi01g00631	Unknown protein	Unknown
Vitvi01g00832	Unknown protein	Unknown	AT1G60010
Vitvi01g02091	Unknown protein	Unknown	AT1G24050
Vitvi01g02127	Unknown protein	Unknown	AT1G26920
Vitvi01g01554	Unknown protein	Unknown	AT1G67620
Vitvi01g01670	Unknown protein	Unknown
Vitvi01g01783	Unknown protein	Unknown	AT5G64680
Vitvi02g00096	Unknown protein	Unknown	AT3G55570
Vitvi02g00113	Unknown protein	Unknown	AT1G64355
Vitvi02g00158	Unknown protein	Unknown	AT5G42070
Vitvi02g01172	Unknown protein	Unknown	AT3G45900
Vitvi03g00486	Unknown protein	Unknown	AT2G15695
Vitvi03g00626	Unknown protein	Unknown	AT3G19570
Vitvi03g01612	Unknown protein	Unknown	AT1G49975
Vitvi04g01047	Unknown protein	Unknown	AT2G38430
Vitvi05g01770	Unknown protein	Unknown	AT4G16146
Vitvi05g00520	Unknown protein	Unknown	AT3G22540
Vitvi05g02178	Unknown protein	Unknown	AT3G19810
Vitvi05g02239	Unknown protein	Unknown	AT2G43540
Vitvi06g01591	Unknown protein	Unknown	AT1G55265
Vitvi06g01692	Unknown protein	Unknown	AT1G47278
Vitvi06g00834	Unknown protein	Unknown	AT5G58250
Vitvi06g00903	Unknown protein	Unknown
Vitvi06g00975	Unknown protein	Unknown	AT5G22040
Vitvi06g00994	Unknown protein	Unknown	AT5G20935
Vitvi06g01148	Unknown protein	Unknown	AT2G44820
Vitvi06g01932	Unknown protein	Unknown
Vitvi06g01962	Unknown protein	Unknown
Vitvi06g01527	Unknown protein	Unknown	AT5G22340
Vitvi07g00102	Unknown protein	Unknown	AT4G04614
Vitvi07g00507	Unknown protein	Unknown	AT4G01650
Vitvi07g00830	Unknown protein	Unknown
Vitvi07g02602	Unknown protein	Unknown
Vitvi07g02645	Unknown protein	Unknown	AT4G37300
Vitvi07g01697	Unknown protein	Unknown	AT5G67210
Vitvi07g01868	Unknown protein	Unknown	AT4G09890
Vitvi08g02187	Unknown protein	Unknown
Vitvi08g01507	Unknown protein	Unknown	AT2G27770
Vitvi08g01728	Unknown protein	Unknown	AT3G57990
Vitvi08g01772	Unknown protein	Unknown	AT2G41945
Vitvi08g01934	Unknown protein	Unknown	AT2G41660
Vitvi08g02415	Unknown protein	Unknown
Vitvi09g01317	Unknown protein	Unknown	AT3G21190
Vitvi09g01393	Unknown protein	Unknown	AT1G51080
Vitvi10g00105	Unknown protein	Unknown	AT1G50660
Vitvi10g00774	Unknown protein	Unknown	AT1G29980
Vitvi10g00876	Unknown protein	Unknown
Vitvi11g01373	Unknown protein	Unknown
Vitvi12g00421	Unknown protein	Unknown	AT2G32650
Vitvi12g02414	Unknown protein	Unknown
Vitvi12g01639	Unknown protein	Unknown	AT2G31490
Vitvi12g01864	Unknown protein	Unknown	AT1G60870
Vitvi13g00003	Unknown protein	Unknown	AT3G54190
Vitvi13g00074	Unknown protein	Unknown	AT3G56010
Vitvi13g00497	Unknown protein	Unknown
Vitvi13g00663	Unknown protein	Unknown	AT3G10405
Vitvi13g00777	Unknown protein	Unknown	AT3G09980
Vitvi14g02498	Unknown protein	Unknown	AT1G02816
Vitvi14g03001	Unknown protein	Unknown	AT5G40500
Vitvi15g01568	Unknown protein	Unknown
Vitvi15g01030	Unknown protein	Unknown	AT4G01150
Vitvi16g00191	Unknown protein	Unknown	AT2G44870
Vitvi17g00498	Unknown protein	Unknown
Vitvi17g00604	Unknown protein	Unknown	AT5G62440
Vitvi17g00645	Unknown protein	Unknown	AT5G61340
Vitvi17g00907	Unknown protein	Unknown	AT5G63135
Vitvi17g00919	Unknown protein	Unknown	AT4G24700
Vitvi18g02475	Unknown protein	Unknown	AT2G33585
Vitvi18g02497	Unknown protein	Unknown	AT1G76200
Vitvi18g02565	Unknown protein	Unknown	AT1G22140
Vitvi18g01135	Unknown protein	Unknown	AT1G75810
Vitvi18g01160	Unknown protein	Unknown	AT1G11320
Vitvi18g01971	Unknown protein	Unknown	AT1G72170
Vitvi18g02319	Unknown protein	Unknown	AT2G21195
Vitvi19g00226	Unknown protein	Unknown	AT1G53035
Vitvi19g00371	Unknown protein	Unknown	AT5G54540
Vitvi19g01977	Unknown protein	Unknown
Vitvi19g00462	Unknown protein	Unknown	AT1G50900
Vitvi19g00501	Unknown protein	Unknown	AT4G26980
Vitvi19g02015	Unknown protein	Unknown	AT5G15802
Vitvi19g00568	Unknown protein	Unknown	AT5G55210
Vitvi10g00195	Unknown protein	Unknown	AT5G20130
Vitvi10g00227	Unknown protein	Unknown	AT4G16410
Vitvi10g00229	Unknown protein	Unknown	AT5G55620
Vitvi02g00640	Vacuolar protein sorting 55	Transport overview.Incompletely characterized transport systems.Putative transport protein.Putative transport protein	AT1G32410
Vitvi18g03270	Vacuolar protein sorting 9 (VPS9)	Transport overview.Macromolecule transport.Protein transport.Protein coat	AT3G19770
Vitvi09g00337	Vacuolar sorting protein 9	Transport overview.Macromolecule transport.Protein transport.Protein coat	AT3G27750
Vitvi11g00659	VAMP-like protein YKT61	Cellular process.Cellular transport.Protein trafficking.Vesicle-mediated trafficking.SNARE interactions in vesicular transport	AT5G58060
Vitvi01g00136	VAMP726 (VESICLE-associated membrane protein)	Cellular process.Cellular transport.Protein trafficking.Vesicle-mediated trafficking.SNARE interactions in vesicular transport	AT2G33120
Vitvi11g00131	VIP3 (vernalization independence 3)	Metabolism.Primary metabolism.Nucleobase, nucleoside, nucleotide, nucleic acid metabolism.Nucleic acid metabolism.RNA metabolism.RNA catabolism	AT4G29830
Vitvi12g02459	Wound-induced	Response to stimulus.Stress response.Abiotic stress response.wounding	AT4G10270
Vitvi12g02467	Wound-induced	Response to stimulus.Stress response.Abiotic stress response.wounding	AT4G10270
Vitvi07g00434	WRKY DNA-binding protein 23	Regulation overview.Regulation of gene expression.Regulation of transcription.Transcription factor.WRKY family transcription factor	AT2G47260
Vitvi08g00834	Xanthine/uracil permease	Transport overview.Electrochemical Potential-driven Transporters.Porters.Major Facilitator Superfamily.Purine Transporter, AzgA	AT3G10960
Vitvi11g01268	Xyloglucan endotransglucosylase/hydrolase 23	Cellular process.Cellular component organization and biogenesis.Cell wall organization and biogenesis.Cell wall metabolism.Cell wall modification.Xyloglucan modification	AT4G25810
Vitvi01g00533	Xyloglucan endotransglycosylase	Cellular process.Cellular component organization and biogenesis.Cell wall organization and biogenesis.Cell wall metabolism.Cell wall modification.Xyloglucan modification	AT2G01850
Vitvi13g01886	Yippee	Unclear	AT2G40110
Vitvi08g01944	Zeatin O-glucosyltransferase	Signaling.Hormone Signaling.Cytokinin Signaling.Cytokinin metabolism.Cytokinin biosynthesis	AT4G34135
Vitvi06g00186	Zf A20 and AN1 domain-containing stress-associated protein 5	Regulation overview.Regulation of gene expression.Regulation of transcription.Transcription factor.Zinc finger AN1 family transcription factor	AT3G12630
Vitvi02g00526	Zinc finger (C2H2 type) family	Regulation overview.Regulation of gene expression.Regulation of transcription.Transcription factor.C2H2 family transcription factor	AT1G62520
Vitvi12g02001	Zinc finger (C2H2 type) family	Regulation overview.Regulation of gene expression.Regulation of transcription.Transcription factor.C2H2 family transcription factor	AT4G06634
Vitvi19g00618	Zinc finger (C2H2 type) family	Regulation overview.Regulation of gene expression.Regulation of transcription.Transcription factor.C2H2 family transcription factor
Vitvi06g01130	Zinc finger (C3HC4-type ring finger)	Regulation overview.Regulation of gene expression.Regulation of transcription.Transcription factor.Zinc finger C3HC4 family transcription factor	AT2G40830
Vitvi08g00923	Zinc finger (C3HC4-type ring finger)	Regulation overview.Regulation of gene expression.Regulation of transcription.Transcription factor.Zinc finger C3HC4 family transcription factor	AT3G10815
Vitvi10g01359	Zinc finger (C3HC4-type ring finger)	Regulation overview.Regulation of gene expression.Regulation of transcription.Transcription factor.Zinc finger C3HC4 family transcription factor	AT4G19700
Vitvi11g00599	Zinc finger (C3HC4-type ring finger)	Regulation overview.Regulation of gene expression.Regulation of transcription.Transcription factor.Zinc finger C3HC4 family transcription factor	AT2G15580
Vitvi14g01867	Zinc finger (C3HC4-type ring finger)	Regulation overview.Regulation of gene expression.Regulation of transcription.Transcription factor.Zinc finger C3HC4 family transcription factor	AT3G48070
Vitvi15g00824	Zinc finger (C3HC4-type ring finger)	Regulation overview.Regulation of gene expression.Regulation of transcription.Transcription factor.Zinc finger C3HC4 family transcription factor	AT4G10160
Vitvi11g00418	Zinc finger (C3HC4-type ring finger) family protein	Regulation overview.Regulation of gene expression.Regulation of transcription.Transcription factor.Zinc finger C3HC4 family transcription factor	AT1G11020
Vitvi04g00047	Zinc finger (CCCH-type) family protein	Regulation overview.Regulation of gene expression.Regulation of transcription.Transcription factor.C3H family transcription factor	AT2G19810
Vitvi15g00994	Zinc finger (CCCH-type/C3HC4-type ring finger) family protein	Regulation overview.Regulation of gene expression.Regulation of transcription.Transcription factor.C3H family transcription factor
Vitvi02g00204	Zinc finger (HIT type)	Regulation overview.Regulation of gene expression.Regulation of transcription.Transcription factor.Other zinc finger family transcription factor	AT5G63830
Vitvi18g00493	Zinc finger homeobox 22	Regulation overview.Regulation of gene expression.Regulation of transcription.Transcription factor.zf-HD family transcription factor	AT4G24660
Vitvi01g01013	Zinc finger homeobox 30	Regulation overview.Regulation of gene expression.Regulation of transcription.Transcription factor.zf-HD family transcription factor	AT5G39760
Vitvi19g02054	Zinc transporter ZIP11	Transport overview.Electrochemical Potential-driven Transporters.Porters.Zinc (Zn2+)-Iron (Fe2+) Permease	AT1G55910

## Sheet: BP_Unique_Tocai_genes
Category	Term		Count	%	PValue	Genes	List Total	Pop Hits	Pop Total	Fold Enrichment	Bonferroni	Benjamini	FDR
GOTERM_BP_DIRECT	GO:0009416	response to light stimulus	38	8.24295	0.000566978	AT4G25420, AT2G28190, AT5G22340, AT5G17870, AT3G60530, AT3G22540, AT3G56010, AT5G14500, AT1G13820, AT2G36530, AT5G42070, AT1G50660, AT4G36670, AT1G19150, AT4G12980, AT1G53035, AT1G47530, AT1G01250, AT3G63220, AT5G55620, AT3G10150, AT1G49975, AT1G10020, AT4G06634, AT1G75810, AT1G76405, AT1G22140, AT4G16410, AT2G19690, AT1G48350, AT1G21350, AT5G54540, AT4G20940, AT4G39250, AT5G40500, AT2G26250, AT1…	420	1130	22673	1.81537	0.320765	0.261082	0.261082
GOTERM_BP_DIRECT	GO:0006412	translation	35	7.59219	0.000765637	AT1G64510, AT4G01310, AT3G53020, AT4G33865, AT3G05560, AT4G31985, AT5G17870, AT3G27830, AT2G39460, AT5G64140, AT1G29070, AT5G55140, AT5G56670, AT5G61770, AT4G27090, AT1G47278, AT5G39850, AT5G35530, AT5G02450, AT5G27700, AT3G02560, AT1G05190, AT5G45775, AT3G05590, AT1G67430, AT2G34480, AT2G32060, AT3G06700, AT3G25920, AT1G48350, AT5G39800, AT3G61110, AT1G79850, AT5G10360, AT2G44860	420	1025	22673	1.84333	0.406883	0.261082	0.261082
GOTERM_BP_DIRECT	GO:0009739	response to gibberellin	7	1.51844	0.00388646	AT1G74660, AT4G24210, AT4G25420, AT3G47620, AT4G19700, AT2G22840, AT5G39760	420	81	22673	4.66523	0.929752	0.883522	0.883522
GOTERM_BP_DIRECT	GO:0002181	cytoplasmic translation	5	1.0846	0.0145077	AT3G53020, AT3G05560, AT1G67430, AT5G02450, AT3G06700	420	51	22673	5.29248	0.999953	1	1
GOTERM_BP_DIRECT	GO:0019430	removal of superoxide radicals	3	0.650759	0.0167813	AT5G23310, AT2G28190, AT1G08830	420	11	22673	14.7227	0.99999	1	1
GOTERM_BP_DIRECT	GO:0000027	ribosomal large subunit assembly	4	0.867679	0.0192034	AT3G53020, AT5G61770, AT2G39460, AT2G44860	420	31	22673	6.96559	0.999998	1	1
GOTERM_BP_DIRECT	GO:0048316	seed development	17	3.68764	0.0199319	AT2G33585, AT5G22340, AT3G62840, AT1G02816, AT3G56010, AT1G76405, AT1G50920, AT3G12390, AT5G12840, AT1G50660, AT1G47530, AT2G44190, AT4G39470, AT1G02680, AT3G12930, AT2G44870, AT4G10270	420	487	22673	1.88443	0.999999	1	1
GOTERM_BP_DIRECT	GO:0009793	embryo development ending in seed dormancy	20	4.33839	0.0241405	AT4G24660, AT1G31070, AT3G08950, AT1G05190, AT2G41945, AT1G60870, AT3G27750, AT5G62440, AT2G34480, AT2G47620, AT5G02190, AT5G13710, AT5G12840, AT5G60540, AT3G19770, AT5G10360, AT4G39040, AT4G32400, AT1G02680, AT4G37300	420	624	22673	1.73024	1	1	1
GOTERM_BP_DIRECT	GO:0006996	organelle organization	9	1.95228	0.0287573	AT4G01310, AT4G12980, AT1G47640, AT3G63220, AT1G08460, AT1G16790, AT3G22320, AT3G12930, AT1G26920	420	195	22673	2.49154	1	1	1
GOTERM_BP_DIRECT	GO:0009735	response to cytokinin	5	1.0846	0.0291433	AT1G74660, AT5G62920, AT3G47620, AT4G16780, AT3G57040	420	63	22673	4.28439	1	1	1
GOTERM_BP_DIRECT	GO:0071028	nuclear mRNA surveillance	3	0.650759	0.0344594	AT1G03140, AT1G03360, AT4G32175	420	16	22673	10.1219	1	1	1
GOTERM_BP_DIRECT	GO:0090071	negative regulation of ribosome biogenesis	2	0.433839	0.0366195	AT1G67620, AT3G12930	420	2	22673	53.9833	1	1	1
GOTERM_BP_DIRECT	GO:0010035	response to inorganic substance	22	4.77223	0.0368542	AT5G24840, AT2G33585, AT5G43970, AT1G07570, AT1G59960, AT1G16790, AT5G27430, AT3G62840, AT1G02816, AT1G66240, AT2G15695, AT1G13820, AT3G12390, AT4G36670, AT1G76990, AT1G24050, AT1G29980, AT2G05830, AT1G13170, AT2G21580, AT2G41250, AT5G59140	420	743	22673	1.59843	1	1	1
GOTERM_BP_DIRECT	GO:0046907	intracellular transport	3	0.650759	0.0385855	AT3G15970, AT1G26670, AT5G58590	420	17	22673	9.52647	1	1	1
GOTERM_BP_DIRECT	GO:0045910	negative regulation of DNA recombination	3	0.650759	0.0385855	AT1G75950, AT2G18050, AT2G30620	420	17	22673	9.52647	1	1	1
GOTERM_BP_DIRECT	GO:0009642	response to light intensity	10	2.1692	0.0387861	AT4G37560, AT2G45630, AT5G10980, AT2G32090, AT4G19420, AT2G39570, AT2G15695, AT5G57815, AT5G21940, AT2G44870	420	245	22673	2.2034	1	1	1
GOTERM_BP_DIRECT	GO:0043928	exonucleolytic nuclear-transcribed mRNA catabolic process involved in deadenylation-dependent decay	3	0.650759	0.0428887	AT1G03360, AT2G32070, AT4G32175	420	18	22673	8.99722	1	1	1
GOTERM_BP_DIRECT	GO:0044085	cellular component biogenesis	9	1.95228	0.0535673	AT2G47620, AT2G32650, AT1G47530, AT5G49510, AT3G25890, AT5G38890, AT2G21580, AT1G11320, AT1G76405	420	221	22673	2.19842	1	1	1
GOTERM_BP_DIRECT	GO:0071457	cellular response to ozone	2	0.433839	0.0544245	AT2G28190, AT1G08830	420	3	22673	35.9889	1	1	1
GOTERM_BP_DIRECT	GO:0071049	nuclear retention of pre-mRNA with aberrant 3'-ends at the site of transcription	2	0.433839	0.0544245	AT1G03360, AT4G32175	420	3	22673	35.9889	1	1	1
GOTERM_BP_DIRECT	GO:0071034	CUT catabolic process	2	0.433839	0.0544245	AT1G03360, AT4G32175	420	3	22673	35.9889	1	1	1
GOTERM_BP_DIRECT	GO:0050790	regulation of catalytic activity	3	0.650759	0.0617185	AT3G15970, AT5G53750, AT5G58590	420	22	22673	7.36136	1	1	1
GOTERM_BP_DIRECT	GO:0000387	spliceosomal snRNP assembly	3	0.650759	0.0617185	AT3G62840, AT2G18740, AT5G62290	420	22	22673	7.36136	1	1	1
GOTERM_BP_DIRECT	GO:0006801	superoxide metabolic process	2	0.433839	0.0719012	AT2G28190, AT1G08830	420	4	22673	26.9917	1	1	1
GOTERM_BP_DIRECT	GO:0031146	SCF-dependent proteasomal ubiquitin-dependent protein catabolic process	5	1.0846	0.0726836	AT1G75950, AT4G24210, AT1G27340, AT1G21760, AT4G26980	420	85	22673	3.17549	1	1	1
GOTERM_BP_DIRECT	GO:0042254	ribosome biogenesis	4	0.867679	0.0848731	AT3G62870, AT5G46580, AT3G19810, AT1G50920	420	56	22673	3.85595	1	1	1
GOTERM_BP_DIRECT	GO:0042273	ribosomal large subunit biogenesis	3	0.650759	0.0883576	AT4G27090, AT2G44860, AT1G50920	420	27	22673	5.99815	1	1	1
GOTERM_BP_DIRECT	GO:0071484	cellular response to light intensity	2	0.433839	0.0890556	AT2G28190, AT1G08830	420	5	22673	21.5933	1	1	1
GOTERM_BP_DIRECT	GO:0010452	histone H3-K36 methylation	2	0.433839	0.0890556	AT4G29830, AT2G03500	420	5	22673	21.5933	1	1	1
GOTERM_BP_DIRECT	GO:1902626	assembly of large subunit precursor of preribosome	2	0.433839	0.0890556	AT3G53020, AT2G44860	420	5	22673	21.5933	1	1	1
