# Supplementary material for: Deciphering genome-wide transcriptomic changes in grapevines heavily infested by spotted lanternflies
Source: Front Insect Sci. 2022 Aug 25;2:971221. doi: 10.3389/finsc.2022.971221 (PMC10926465; doi:10.3389/finsc.2022.971221)
Supplement: Supplementary Figure 1 — Scatter plots for each replicate of the treatments (A): Control, (B): SLF. No replicate showed any abnormal distribution of gene expression for the pairwise comparison. [file DataSheet_1.zip › Supplementary Material/Supplementary Table 7.xlsx]

## Sheet: Photosynthesis
V3 Gene ID	baseMean	log2FoldChange	lfcSE	stat	pvalue	padj	Functional annotation	Functionnal category	Best Arabidopsis match
Vitvi01g01748	164.226	2.39752	0.503736	4.75949	1.94e-06	1.62e-05	ACP4 (Acyl carrier protein 4)	Transport overview.Primary Active Transporters.Oxidoreduction-driven transporters.Proton-translocating NADH Dehydrogenase	AT4G25050
Vitvi08g01740	829.474	2.87382	0.346103	8.30337	1.01e-16	4.68e-15	Actin beta/gamma 1	Cellular process.Cellular component organization and biogenesis.Cytoskeleton organization and biogenesis.Actin organization and biogenesis	AT5G09810
Vitvi08g02210	433.407	1.38907	0.373672	3.71736	0.000201314	0.00100326	Aldo-keto reductase	Metabolism.Primary metabolism.Carbohydrate metabolism.Monosaccharide metabolism.Pentose glucuronate interconversion	AT2G37770
Vitvi08g02209	2364.91	1.34392	0.217963	6.16582	7.01e-10	1.18e-08	Aldo/keto reductase	Metabolism.Primary metabolism.Carbohydrate metabolism.Monosaccharide metabolism.Pentose glucuronate interconversion	AT2G37770
Vitvi18g01431	1484.12	2.05034	0.416757	4.91975	8.67e-07	7.91e-06	ATP synthase delta chain, chloroplast precursor	Metabolism.Primary metabolism.Generation of metabolite precursors and energy.Electron transport.Respiratory-chain phosphorylation	AT4G09650
Vitvi13g00230	89.0158	3.68535	1.04569	3.52432	0.000424568	0.00193681	Beta-ketoacyl-CoA synthase	Metabolism.Primary metabolism.Lipid metabolism.Fatty acid metabolism.Fatty acid biosynthesis	AT5G04530
Vitvi07g00056	2053.19	5.13632	0.762326	6.7377	1.61e-11	3.5e-10	Beta-ketoacyl-CoA-synthase	Metabolism.Primary metabolism.Lipid metabolism.Fatty acid metabolism.Fatty acid biosynthesis	AT5G43760
Vitvi08g01032	4.33967	5.3746	2.15439	2.49472	0.0126056	0.0354836	BTB/POZ; NPH3	Metabolism.Primary metabolism.Protein metabolism and modification.Proteolysis.cytoplasmic and nuclear protein degradation.Ubiquitin-mediated proteolysis	AT5G03250
Vitvi13g00618	16.2151	3.62163	1.24221	2.91548	0.00355139	0.0121631	BTB/POZ; NPH3	Metabolism.Primary metabolism.Protein metabolism and modification.Proteolysis.cytoplasmic and nuclear protein degradation.Ubiquitin-mediated proteolysis	AT5G03250
Vitvi14g01763	109.974	3.10422	1.17075	2.65147	0.00801413	0.0243441	Carbonic anhydrase, chloroplast precursor	Metabolism.Primary metabolism.Amino acid metabolism.Histidine metabolism	AT3G01500
Vitvi04g01564	3185.57	1.79307	0.365376	4.90746	9.23e-07	8.37e-06	Catalase [Vitis vinifera]	Metabolism.Cellular metabolism.Methane metabolism	AT4G35090
Vitvi01g01376	2405.37	1.42785	0.169203	8.43869	3.21e-17	1.57e-15	Cell elongation protein / DWARF1 / DIMINUTO (DIM)	Metabolism.Primary metabolism.Lipid metabolism.Steroid metabolism.Steroid biosynthesis	AT3G19820
Vitvi04g00111	468.312	4.02796	1.6574	2.43029	0.0150867	0.0412325	CGA1 (cytokinin-responsive GATA factor 1)	Signaling.Hormone Signaling.Cytokinin Signaling.Cytokinin-mediated Signaling pathway	AT4G26150
Vitvi11g01045	1554.54	-1.8621	0.58853	-3.16398	0.00155627	0.0059712	Cinnamate 4-hydroxylase	Metabolism.Primary metabolism.Amino acid metabolism.Aromatic amino acid metabolism.Phenylalanine metabolism.Phenylalanine biosynthesis	AT2G30490
Vitvi11g01309	5016.23	1.77923	0.216447	8.22017	2.03e-16	9e-15	Constans-like 5	Development.Reproductive development.Flower development	AT5G57660
Vitvi07g00057	13.0237	3.82766	1.27908	2.9925	0.00276705	0.00979265	fatty acid elongase	Metabolism.Primary metabolism.Lipid metabolism.Fatty acid metabolism.Fatty acid biosynthesis	AT2G26640
Vitvi09g00328	97.1645	2.78381	1.09449	2.54347	0.0109759	0.0316291	Ferredoxin	Metabolism.Primary metabolism.Generation of metabolite precursors and energy.Photosynthesis.Photosynthetic-chain phosphorylation	AT3G16250
Vitvi08g00763	63.4432	-1.98449	0.671247	-2.95643	0.00311225	0.0108361	ferritin	Metabolism.Primary metabolism.Cofactor metabolism.Tetrapyrrole metabolism	AT5G01600
Vitvi08g01301	598.582	2.33586	0.60795	3.84219	0.000121942	0.000649252	fructose 1,6-bisphosphatase	Metabolism.Primary metabolism.Carbohydrate metabolism.Glycolysis Gluconeogenesis.Gluconeogenesis	AT3G54050
Vitvi08g01820	138.598	2.05577	0.645547	3.18454	0.00144983	0.00562842	Galactose mutarotase	Metabolism.Primary metabolism.Carbohydrate metabolism.Glycolysis Gluconeogenesis	AT1G64770
Vitvi09g00311	117.032	3.60464	0.836203	4.31073	1.63e-05	0.000108844	GATA transcription factor 11	Regulation overview.Regulation of gene expression.Regulation of transcription.Transcription factor.C2C2-GATA family transcription factor	AT5G25830
Vitvi04g00289	17.7485	2.38131	0.888905	2.67893	0.00738588	0.0227113	GATA transcription factor 11	Regulation overview.Regulation of gene expression.Regulation of transcription.Transcription factor.C2C2-GATA family transcription factor	AT5G25830
Vitvi17g00608	2983.35	1.42075	0.352278	4.03304	5.51e-05	0.000320346	Geranylgeranyl reductase	Metabolism.Primary metabolism.Lipid metabolism.Steroid metabolism.Steroid biosynthesis	AT1G74470
Vitvi12g00480	37.9716	3.85558	1.39998	2.75402	0.00588677	0.0187552	GH3-like protein	Signaling.Hormone Signaling.Auxin Signaling.Auxin metabolism	AT4G03400
Vitvi10g00037	6931.89	-1.39516	0.294346	-4.73986	2.14e-06	1.77e-05	Glucose-6-phosphate/phosphate translocator	Transport overview.Electrochemical Potential-driven Transporters.Porters.Drug/Metabolite Transporter.Triose-phosphate Transporter	AT1G61800
Vitvi03g00246	516.339	1.02699	0.275589	3.72652	0.000194143	0.000970871	Glutamate receptor 2 GLUR2	Transport overview.Channels and pores.a-Type channels.Glutamate-gated Ion Channel of Neurotransmitter Receptors	AT4G35290
Vitvi07g01890	3489.09	1.17486	0.273375	4.2976	1.73e-05	0.000114616	Glutamate receptor GLR3.6	Transport overview.Channels and pores.a-Type channels.Glutamate-gated Ion Channel of Neurotransmitter Receptors	AT3G51480
Vitvi04g01968	56.1459	6.16122	1.32588	4.64688	3.37e-06	2.66e-05	Glutamate receptor protein	Transport overview.Channels and pores.a-Type channels.Glutamate-gated Ion Channel of Neurotransmitter Receptors	AT2G29120
Vitvi04g00680	30.1179	3.95966	1.40191	2.82448	0.0047357	0.0155421	Glutamate receptor protein	Transport overview.Channels and pores.a-Type channels.Glutamate-gated Ion Channel of Neurotransmitter Receptors	AT2G29120
Vitvi10g01787	75.0031	1.93998	0.598228	3.24288	0.00118329	0.00470573	Glutamate receptor protein	Transport overview.Channels and pores.a-Type channels.Glutamate-gated Ion Channel of Neurotransmitter Receptors	AT2G29120
Vitvi18g00573	1609.71	1.59446	0.240044	6.64237	3.09e-11	6.49e-10	Glutamyl-tRNA reductase, chloroplast precursor	Metabolism.Primary metabolism.Cofactor metabolism.Tetrapyrrole metabolism	AT1G58290
Vitvi18g00068	4779.4	1.09948	0.322398	3.41033	0.000648849	0.00280612	Glyceraldehyde-3-phosphate dehydrogenase B, chloroplast precursor	Metabolism.Primary metabolism.Carbohydrate metabolism.Glycolysis Gluconeogenesis	AT1G42970
Vitvi01g00449	139.65	1.70107	0.473721	3.59087	0.000329575	0.00155375	Inorganic carbon transport protein	Unclear	AT1G70760
Vitvi13g00590	7110.64	2.61946	0.459717	5.69799	1.21e-08	1.63e-07	LHCA1	Metabolism.Primary metabolism.Generation of metabolite precursors and energy.Photosynthesis.Antenna proteins	AT3G54890
Vitvi15g00004	6334.4	2.22892	0.39788	5.60198	2.12e-08	2.72e-07	LHCA3 (Photosystem I light harvesting complex gene 3)	Metabolism.Primary metabolism.Generation of metabolite precursors and energy.Photosynthesis.Antenna proteins	AT1G61520
Vitvi17g00615	5438.35	1.58568	0.336752	4.70874	2.49e-06	2.03e-05	LHCA4 (Photosystem I light harvesting complex gene 4)	Metabolism.Primary metabolism.Generation of metabolite precursors and energy.Photosynthesis.Antenna proteins	AT3G47470
Vitvi12g02485	14434	1.27621	0.335462	3.80433	0.000142186	0.000741328	LHCB2.1 (Photosystem II light harvesting complex gene 2.1)	Metabolism.Primary metabolism.Generation of metabolite precursors and energy.Photosynthesis.Antenna proteins	AT2G05100
Vitvi10g00372	38.1713	5.34974	1.04961	5.09686	3.45e-07	3.42e-06	LHCB3 (light-harvesting chlorophyll binding protein 3)	Metabolism.Primary metabolism.Generation of metabolite precursors and energy.Photosynthesis.Antenna proteins	AT5G54270
Vitvi08g01360	11466.2	1.83138	0.297158	6.16296	7.14e-10	1.2e-08	LHCB4 chlorophyll A-B binding protein CP29	Metabolism.Primary metabolism.Generation of metabolite precursors and energy.Photosynthesis.Antenna proteins	AT5G01530
Vitvi12g01553	3941.34	2.0236	0.285946	7.07684	1.47e-12	3.84e-11	LHCB6 (light harvesting complex PSII)	Metabolism.Primary metabolism.Generation of metabolite precursors and energy.Photosynthesis.Antenna proteins	AT1G15820
Vitvi10g00740	3388.47	2.812	0.313568	8.96773	3.03e-19	1.84e-17	LHCII type I CAB-1	Metabolism.Primary metabolism.Generation of metabolite precursors and energy.Photosynthesis.Antenna proteins	AT1G29930
Vitvi07g02246	708.171	2.08722	0.494205	4.22338	2.41e-05	0.000153689	LHCII type I CAB-1	Metabolism.Primary metabolism.Generation of metabolite precursors and energy.Photosynthesis.Antenna proteins	AT1G29930
Vitvi19g01793	4005.62	2.04151	0.32763	6.23116	4.63e-10	8.03e-09	LHCII type I CAB-1	Metabolism.Primary metabolism.Generation of metabolite precursors and energy.Photosynthesis.Antenna proteins	AT1G29930
Vitvi10g01839	21101.9	1.54973	0.248837	6.22789	4.73e-10	8.19e-09	LHCII type I CAB-1	Metabolism.Primary metabolism.Generation of metabolite precursors and energy.Photosynthesis.Antenna proteins	AT1G29930
Vitvi19g00298	2261.28	3.43266	0.481641	7.12701	1.03e-12	2.73e-11	LHCII type III, chloroplast precursor	Metabolism.Primary metabolism.Generation of metabolite precursors and energy.Photosynthesis.Antenna proteins	AT5G54270
Vitvi08g01915	4629.48	2.62437	0.383703	6.83958	7.94e-12	1.83e-10	Mg-chelatase subunit XANTHA-F	Metabolism.Primary metabolism.Cofactor metabolism.Tetrapyrrole metabolism.Chlorophyll metabolism.Chlorophyll biosynthesis	AT5G13630
Vitvi08g00069	69.1732	2.94829	0.734772	4.01252	6.01e-05	0.000345746	Myb domain protein 60	Regulation overview.Regulation of gene expression.Regulation of transcription.Transcription factor.MYB family transcription factor	AT1G08810
Vitvi12g00346	1104.4	1.18954	0.345782	3.44014	0.000581414	0.00255034	NADPH-protochlorophyllide oxidoreductase	Metabolism.Primary metabolism.Cofactor metabolism.Tetrapyrrole metabolism.Chlorophyll metabolism.Chlorophyll biosynthesis	AT1G03630
Vitvi14g00605	802.588	1.36883	0.408825	3.34821	0.00081336	0.0034108	Phosphoenolpyruvate carboxylase kinase	Metabolism.Primary metabolism.Generation of metabolite precursors and energy.Citric acid cycle	AT1G08650
Vitvi05g00736	1209.14	-1.55986	0.193322	-8.06874	7.1e-16	2.92e-14	Phosphoenolpyruvate carboxylase kinase	Metabolism.Primary metabolism.Generation of metabolite precursors and energy.Citric acid cycle	AT1G08650
Vitvi16g00831	66031.4	-1.51415	0.243317	-6.22294	4.88e-10	8.44e-09	Phosphopyruvate hydratase.	Metabolism.Primary metabolism.Carbohydrate metabolism.Glycolysis Gluconeogenesis	AT2G36530
Vitvi05g00474	8297.8	1.39453	0.284593	4.9001	9.58e-07	8.66e-06	Photosystem I reaction center subunit II, chloroplast precursor	Metabolism.Primary metabolism.Generation of metabolite precursors and energy.Photosynthesis.Photosystem I	AT1G03130
Vitvi10g01236	5989.28	1.27588	0.269091	4.74142	2.12e-06	1.76e-05	Photosystem I reaction center subunit III (PSAF)	Metabolism.Primary metabolism.Generation of metabolite precursors and energy.Photosynthesis.Photosystem I	AT1G31330
Vitvi04g01700	3892.09	1.66558	0.415949	4.00428	6.22e-05	0.000356425	Photosystem I reaction center subunit N (PSAN)	Metabolism.Primary metabolism.Generation of metabolite precursors and energy.Photosynthesis.Photosystem I	AT5G64040
Vitvi19g00909	2671.09	1.21869	0.297687	4.09385	4.24e-05	0.000255004	Photosystem I reaction center subunit V (PSAG)	Metabolism.Primary metabolism.Generation of metabolite precursors and energy.Photosynthesis.Photosystem I	AT1G55670
Vitvi09g00361	5125.26	1.0565	0.338737	3.11894	0.00181504	0.0068263	Photosystem I reaction center subunit VI PSAH	Metabolism.Primary metabolism.Generation of metabolite precursors and energy.Photosynthesis.Photosystem I	AT1G52230
Vitvi06g01531	1872.62	2.63227	0.485938	5.41688	6.06e-08	7.03e-07	Photosystem I subunit O (PSAO)	Metabolism.Primary metabolism.Generation of metabolite precursors and energy.Photosynthesis.Photosystem I	AT1G08380
Vitvi04g02063	5300.06	1.49887	0.351939	4.25889	2.05e-05	0.000133915	Photosystem I subunit XI (PSAL)	Metabolism.Primary metabolism.Generation of metabolite precursors and energy.Photosynthesis.Photosystem I	AT4G12800
Vitvi19g01479	9778.75	1.67134	0.393315	4.24935	2.14e-05	0.000138863	Photosystem II 10 kDa polypeptide PSBR	Metabolism.Primary metabolism.Generation of metabolite precursors and energy.Photosynthesis.Photosystem II	AT1G79040
Vitvi18g00272	6588.78	2.24563	0.538189	4.17257	3.01e-05	0.00018798	Photosystem II 22 kDa protein PSBS	Metabolism.Primary metabolism.Generation of metabolite precursors and energy.Photosynthesis.Photosystem II	AT1G44575
Vitvi01g00589	4461.49	1.49069	0.247025	6.03456	1.59e-09	2.54e-08	Photosystem II core complex proteins psbY, chloroplast precursor	Metabolism.Primary metabolism.Generation of metabolite precursors and energy.Photosynthesis.Photosystem II	AT1G67740
Vitvi18g00031	175.47	1.28236	0.352976	3.633	0.000280149	0.00134556	Photosystem II light harvesting complex gene 2.3	Metabolism.Primary metabolism.Generation of metabolite precursors and energy.Photosynthesis.Antenna proteins	AT1G76570
Vitvi12g00092	6946.12	1.56598	0.353387	4.43133	9.37e-06	6.66e-05	Photosystem II oxygen-evolving complex precursor, 23kda PSBP	Metabolism.Primary metabolism.Generation of metabolite precursors and energy.Photosynthesis.Photosystem II	AT1G06680
Vitvi14g00489	890.738	2.51324	0.517667	4.85493	1.2e-06	1.06e-05	Photosystem II reaction centre W (PsbW)	Metabolism.Primary metabolism.Generation of metabolite precursors and energy.Photosynthesis.Photosystem II	AT2G30570
Vitvi07g00690	552.687	1.96244	0.466922	4.20293	2.63e-05	0.00016674	Photosystem II reaction centre W (PsbW)	Metabolism.Primary metabolism.Generation of metabolite precursors and energy.Photosynthesis.Photosystem II	AT4G28660
Vitvi07g00035	5797.23	1.33141	0.312631	4.25873	2.06e-05	0.000133981	Photosystem II reaction centre W (PsbW)	Metabolism.Primary metabolism.Generation of metabolite precursors and energy.Photosynthesis.Photosystem II	AT2G30570
Vitvi01g01404	449.657	4.82632	1.09027	4.42674	9.57e-06	6.79e-05	Phototropic-responsive NPH3	Signaling.Signaling pathway.Light Signaling	AT3G19850
Vitvi07g00260	304.879	3.4835	0.517631	6.72969	1.7e-11	3.68e-10	Phototropic-responsive NPH3	Signaling.Signaling pathway.Light Signaling	AT1G03010
Vitvi07g01617	664.975	2.88422	0.694493	4.15299	3.28e-05	0.000203016	Phototropic-responsive NPH3	Regulation overview.Regulation of gene expression.Regulation of transcription.Transcription factor.TRAF	AT5G67385
Vitvi12g00658	22.7992	2.65513	0.837656	3.16972	0.00152586	0.00587011	Phototropic-responsive NPH3	Signaling.Signaling pathway.Light Signaling	AT5G48130
Vitvi07g01277	889.54	2.01067	0.231011	8.70377	3.21e-18	1.74e-16	Phototropic-responsive NPH3	Signaling.Signaling pathway.Light Signaling	AT5G66560
Vitvi07g00905	318.731	1.59318	0.294926	5.40197	6.59e-08	7.58e-07	Phototropic-responsive NPH3	Signaling.Signaling pathway.Light Signaling	AT5G48800
Vitvi10g00220	5494.04	-1.57768	0.381057	-4.14027	3.47e-05	0.000213631	Phototropic-responsive NPH3	Signaling.Signaling pathway.Light Signaling	AT5G47800
Vitvi09g00488	32.1644	-2.05604	0.790675	-2.60036	0.00931258	0.027568	Phototropic-responsive NPH3	Signaling.Signaling pathway.Light Signaling	AT1G52770
Vitvi18g00054	666.702	3.03381	0.627752	4.83282	1.35e-06	1.17e-05	PMI1 (plastid movement impaired1)	Unknown	AT1G42550
Vitvi05g00817	1010.34	1.09257	0.43833	2.49257	0.0126823	0.0356652	Proton gradient regulation 5 (PGR5)	Unclear	AT2G05620
Vitvi14g00623	5302.89	1.00346	0.199904	5.01974	5.17e-07	4.95e-06	Ribulose bisphosphate carboxylase, large chain	Metabolism.Primary metabolism.Carbon fixation	AT5G28490
Vitvi13g01994	152.829	4.83304	1.87065	2.58362	0.00977701	0.0286798	Ribulose bisphosphate carboxylase/oxygenase activase, chloroplast	Metabolism.Primary metabolism.Generation of metabolite precursors and energy.Photosynthesis.Calvin cycle	AT2G39730
Vitvi06g00513	5459.88	3.22099	0.596962	5.39564	6.83e-08	7.83e-07	Ribulose bisphosphate carboxylase/oxygenase activase, chloroplast	Metabolism.Primary metabolism.Generation of metabolite precursors and energy.Photosynthesis.Calvin cycle	AT2G39730
Vitvi06g00033	325.416	2.07779	0.417075	4.98182	6.3e-07	5.91e-06	Shoot1 protein	Unclear	AT1G55480
Vitvi08g01320	374.543	1.38315	0.249032	5.55411	2.79e-08	3.48e-07	Steroid 5 alpha reductase DET2	Signaling.Hormone Signaling.Brassinosteroid Signaling.Brassinosteroid metabolism.Brassinosteroid biosynthesis	AT2G38050
Vitvi08g00947	115.296	1.67237	0.553929	3.01911	0.00253519	0.00908429	Thylakoid lumenal 20 kDa protein	Unknown	AT3G56650
Vitvi15g01549	956.868	1.9591	0.487566	4.01811	5.87e-05	0.000338591	Thylakoid membrane phosphoprotein 14 kda, chloroplast precursor	Unknown	AT2G46820
Vitvi18g01120	3584.83	2.85249	0.397801	7.17065	7.46e-13	2.01e-11	Tubulin beta-1 chain	Cellular process.Cellular component organization and biogenesis.Cytoskeleton organization and biogenesis.Microtubule organization and biogenesis	AT1G75780
