# Supplementary material for: Deciphering genome-wide transcriptomic changes in grapevines heavily infested by spotted lanternflies
Source: Front Insect Sci. 2022 Aug 25;2:971221. doi: 10.3389/finsc.2022.971221 (PMC10926465; doi:10.3389/finsc.2022.971221)
Supplement: Supplementary Figure 1 — Scatter plots for each replicate of the treatments (A): Control, (B): SLF. No replicate showed any abnormal distribution of gene expression for the pairwise comparison. [file DataSheet_1.zip › Supplementary Material/Supplementary Table 6.xlsx]

## Sheet: Phytohormones
V3 Gene ID	baseMean	log2FoldChange	lfcSE	stat	pvalue	padj	Functional annotation	Functionnal category	Best arabidopsis match
Vitvi10g02181	11.9641	6.83782	1.60824	4.25174	2.12e-05	0.000137718	(E,E)-alpha-farnesene synthase	Metabolism.Secondary metabolism.Terpenoid metabolism.Monoterpenoid metabolism.Monoterpenoid biosynthesis	AT4G16740
Vitvi18g02138	94.8042	1.67285	0.500826	3.34018	0.000837228	0.00349201	12-oxophytodienoate reductase 1	Metabolism.Primary metabolism.Lipid metabolism.Fatty acid metabolism.Alpha-linolenic acid metabolism	AT1G76680
Vitvi16g01036	1098.61	-1.44681	0.354761	-4.07827	4.54e-05	0.000270652	4-coumarate-CoA ligase	Metabolism.Secondary metabolism.Phenylpropanoid metabolism.Phenylpropanoid biosynthesis	AT3G48990
Vitvi13g01145	89.207	1.75951	0.721717	2.43795	0.0147709	0.0404811	6-hydroxyisobutyryl-coenzyme A hydrolase	Metabolism.Primary metabolism.Amino acid metabolism.Valine, leucine, and isoleucine metabolism.Valine, leucine, and isoleucine catabolism	AT5G65940
Vitvi12g01975	3500.54	1.76627	0.287891	6.13518	8.51e-10	1.42e-08	AAA-type ATPase	Diverse functions.Gene family with diverse functions.AAA-type ATPase domain family	AT5G40010
Vitvi12g01976	2473.52	1.70881	0.275196	6.20941	5.32e-10	9.15e-09	AAA-type ATPase	Diverse functions.Gene family with diverse functions.AAA-type ATPase domain family	AT5G40010
Vitvi12g01979	6301.43	1.04916	0.140595	7.46231	8.5e-14	2.66e-12	AAA-type ATPase	Diverse functions.Gene family with diverse functions.AAA-type ATPase domain family	AT5G40010
Vitvi12g02698	523.883	1.57787	0.376614	4.18961	2.79e-05	0.000175883	AAA-type ATPase	Diverse functions.Gene family with diverse functions.AAA-type ATPase domain family	AT5G40010
Vitvi14g03044	141.595	1.65489	0.546807	3.02646	0.00247438	0.00889161	AAA-type ATPase	Diverse functions.Gene family with diverse functions.AAA-type ATPase domain family	AT5G40010
Vitvi01g00979	3868.59	2.27783	0.313259	7.27139	3.56e-13	1.02e-11	ABA-responsive protein (HVA22c)	Signaling.Hormone Signaling.ABA Signaling.ABA-mediated Signaling pathway	AT1G74520
Vitvi08g01627	2003.12	2.02142	0.182886	11.0529	2.12e-28	3.45e-26	ABC transporter B member 1	Transport overview.Macromolecule transport.Multidrug transport.Multidrug ABC transport	AT2G36910
Vitvi14g01928	1814.71	1.11744	0.387794	2.88152	0.00395756	0.0133436	ABC transporter B member 16	Transport overview.Macromolecule transport.Multidrug transport.Multidrug ABC transport	AT3G28860
Vitvi16g01307	135.967	-1.39798	0.407208	-3.43309	0.000596742	0.00261011	ABC transporter B member 16	Transport overview.Macromolecule transport.Multidrug transport.Multidrug ABC transport	AT3G28860
Vitvi09g00462	69.4765	1.96402	0.518028	3.79134	0.000149835	0.000776198	ABC transporter g family pleiotropic drug resistance 12 PDR12	Transport overview.Macromolecule transport.Multidrug transport.Multidrug ABC transport	AT1G15520
Vitvi09g00472	17.9432	2.19947	0.863808	2.54625	0.0108888	0.0313967	ABC transporter g family pleiotropic drug resistance 12 PDR12	Transport overview.Macromolecule transport.Multidrug transport.Multidrug ABC transport	AT1G15520
Vitvi09g00476	535.088	1.8172	0.629622	2.88617	0.00389957	0.013169	ABC transporter g family pleiotropic drug resistance 12 PDR12	Transport overview.Macromolecule transport.Multidrug transport.Multidrug ABC transport	AT1G15520
Vitvi09g00296	71.014	-1.90512	0.60053	-3.17241	0.00151181	0.00582429	ABC transporter G member 21	Transport overview.Macromolecule transport.Multidrug transport.Multidrug ABC transport	AT1G59870
Vitvi03g01185	5152.33	4.88371	0.734587	6.64824	2.97e-11	6.25e-10	ABC transporter G member 7	Transport overview.Macromolecule transport.Multidrug transport.Multidrug ABC transport	AT1G17840
Vitvi03g01833	359.02	2.89694	1.05917	2.73509	0.00623624	0.0197048	ABC transporter G member 7	Transport overview.Macromolecule transport.Multidrug transport.Multidrug ABC transport	AT1G17840
Vitvi03g01834	21.2808	7.66814	1.55585	4.92859	8.28e-07	7.59e-06	ABC transporter G member 7	Transport overview.Macromolecule transport.Multidrug transport.Multidrug ABC transport	AT1G17840
Vitvi07g02605	831.652	-2.56047	0.679037	-3.77074	0.000162767	0.000833335	ABC transporter G member 7	Transport overview.Macromolecule transport.Multidrug transport.Multidrug ABC transport	AT1G17840
Vitvi07g03053	1358.31	-2.43089	0.811494	-2.99558	0.00273926	0.00970994	ABC transporter G member 7	Transport overview.Macromolecule transport.Multidrug transport.Multidrug ABC transport	AT1G17840
Vitvi11g01638	73.4223	-1.72807	0.550855	-3.13708	0.00170642	0.00646937	Accelerated cell death 11 (ACD11)	Cellular process.Cell growth and death.Cell death	AT2G34690
Vitvi12g00505	434.62	2.21067	0.295547	7.47994	7.44e-14	2.35e-12	Aconitate hydratase, cytoplasmic	Metabolism.Primary metabolism.Generation of metabolite precursors and energy.Citric acid cycle	AT2G05710
Vitvi01g01748	164.226	2.39752	0.503736	4.75949	1.94e-06	1.62e-05	ACP4 (Acyl carrier protein 4)	Transport overview.Primary Active Transporters.Oxidoreduction-driven transporters.Proton-translocating NADH Dehydrogenase	AT4G25050
Vitvi08g01740	829.474	2.87382	0.346103	8.30337	1.01e-16	4.68e-15	Actin beta/gamma 1	Cellular process.Cellular component organization and biogenesis.Cytoskeleton organization and biogenesis.Actin organization and biogenesis	AT5G09810
Vitvi18g01223	10659.9	1.62103	0.291968	5.55208	2.82e-08	3.52e-07	Alcohol dehydrogenase 1	Metabolism.Primary metabolism.Carbohydrate metabolism.Glycolysis Gluconeogenesis	AT1G77120
Vitvi17g00889	294.286	-1.87235	0.190949	-9.80546	1.07e-22	9.48e-21	Alliinase	Metabolism.Primary metabolism.Amino acid metabolism.Cysteine metabolism	AT4G24670
Vitvi03g00502	12.5095	3.76667	1.21404	3.10259	0.00191837	0.00716685	Alpha-amylase / 1,4-alpha-D-glucan glucanohydrolase	Metabolism.Primary metabolism.Carbohydrate metabolism.Polysaccharide metabolism.Starch and sucrose metabolism.Starch biosynthesis catabolism.Starch catabolism	AT4G25000
Vitvi03g01572	5488.88	2.49938	0.348142	7.17919	7.01e-13	1.89e-11	Alpha-amylase / 1,4-alpha-D-glucan glucanohydrolase	Metabolism.Primary metabolism.Carbohydrate metabolism.Polysaccharide metabolism.Starch and sucrose metabolism.Starch biosynthesis catabolism.Starch catabolism	AT4G25000
Vitvi14g01808	3192.48	-2.32963	0.601793	-3.87115	0.000108323	0.000585252	Alpha-dioxygenase	Metabolism.Primary metabolism.Lipid metabolism.Fatty acid metabolism.Alpha-linolenic acid metabolism	AT3G01420
Vitvi13g02362	27.9413	2.80587	0.94354	2.97377	0.00294163	0.0103167	Annexin ANN4	Transport overview.Channels and pores.a-Type channels.Annexin	AT2G38750
Vitvi13g02363	112.947	3.26465	0.658533	4.95746	7.14e-07	6.63e-06	Annexin ANN4	Transport overview.Channels and pores.a-Type channels.Annexin	AT2G38750
Vitvi13g02369	31.2464	4.5752	1.21505	3.76544	0.000166254	0.000849062	Annexin ANN4	Transport overview.Channels and pores.a-Type channels.Annexin	AT2G38750
Vitvi13g02381	47.9566	6.93688	0.943299	7.35386	1.93e-13	5.66e-12	Annexin ANN4	Transport overview.Channels and pores.a-Type channels.Annexin	AT2G38750
Vitvi13g02386	21.3074	6.6942	1.00949	6.6313	3.33e-11	6.96e-10	Annexin ANN4	Transport overview.Channels and pores.a-Type channels.Annexin	AT2G38750
Vitvi13g02392	38.4178	4.77198	0.797084	5.9868	2.14e-09	3.33e-08	Annexin ANN4	Transport overview.Channels and pores.a-Type channels.Annexin	AT2G38750
Vitvi13g02398	11.4517	6.77376	1.05534	6.41855	1.38e-10	2.58e-09	Annexin ANN4	Transport overview.Channels and pores.a-Type channels.Annexin	AT2G38750
Vitvi13g02400	6.43803	5.94327	1.97255	3.01299	0.00258689	0.00924038	Annexin ANN4	Transport overview.Channels and pores.a-Type channels.Annexin	AT2G38750
Vitvi13g02403	43.8059	2.51349	0.805596	3.12004	0.00180826	0.00680672	Annexin ANN4	Transport overview.Channels and pores.a-Type channels.Annexin	AT2G38750
Vitvi13g02413	14.0573	3.32943	1.3445	2.47634	0.0132739	0.0370331	Annexin ANN4	Transport overview.Channels and pores.a-Type channels.Annexin	AT2G38750
Vitvi13g02416	1906.7	7.48055	0.934195	8.00749	1.17e-15	4.7e-14	Annexin ANN4	Transport overview.Channels and pores.a-Type channels.Annexin	AT2G38750
Vitvi03g00392	145.794	-2.91428	1.06767	-2.72956	0.0063419	0.0199924	AOS (allene oxide synthase)	Metabolism.Primary metabolism.Lipid metabolism.Fatty acid metabolism.Alpha-linolenic acid metabolism	AT5G42650
Vitvi08g01038	3597.51	2.39384	0.365747	6.54508	5.95e-11	1.18e-09	Aquaporin PIP2;4	Transport overview.Channels and pores.a-Type channels.Major Intrinsic Protein	AT5G60660
Vitvi06g00281	2082.81	5.54767	0.416413	13.3225	1.71e-40	7.92e-38	Aquaporin PIP2B	Transport overview.Channels and pores.a-Type channels.Major Intrinsic Protein	AT2G37170
Vitvi13g00605	15534	1.30241	0.232284	5.60697	2.06e-08	2.65e-07	Aquaporin PIP2B	Transport overview.Channels and pores.a-Type channels.Major Intrinsic Protein	AT2G37170
Vitvi03g00155	21746.7	1.78674	0.18346	9.7391	2.05e-22	1.77e-20	Aquaporin PIP3	Transport overview.Channels and pores.a-Type channels.Major Intrinsic Protein	AT4G35100
Vitvi01g02093	3576.75	1.16267	0.295192	3.9387	8.19e-05	0.000456923	ARL1 (ARG1-like 1)	Transport overview.Primary Active Transporters.P-P-bond hydrolysis-driven transporters.General Secretory Pathway (Sec)	AT1G24120
Vitvi07g00134	85.8324	4.36608	0.81762	5.33998	9.3e-08	1.04e-06	ARMADILLO BTB Arabidopsis protein 1 ABAP1	Regulation overview.Regulation of gene expression.Regulation of transcription.Transcription factor.TRAF	AT5G19330
Vitvi07g00374	77.7028	-2.77091	0.599786	-4.61982	3.84e-06	3e-05	ARR2 type-B response regulator	Signaling.Hormone Signaling.Cytokinin Signaling.Cytokinin-mediated Signaling pathway	AT3G16857
Vitvi01g00857	1016.56	-1.141	0.268321	-4.25236	2.12e-05	0.000137445	ARR3 typeA	Signaling.Hormone Signaling.Cytokinin Signaling.Cytokinin-mediated Signaling pathway	AT1G10470
Vitvi13g02328	696.959	-1.05455	0.176893	-5.96152	2.5e-09	3.83e-08	ARR9 typeA	Signaling.Hormone Signaling.Cytokinin Signaling.Cytokinin-mediated Signaling pathway	AT3G57040
Vitvi04g02166	262.727	2.20609	0.425463	5.18515	2.16e-07	2.24e-06	Ascorbate peroxidase	Metabolism.Primary metabolism.Organic acid metabolism.Ascorbate and aldarate metabolism	AT4G35000
Vitvi05g00266	185.539	10.7922	1.00819	10.7044	9.7e-27	1.38e-24	Aspartyl protease	Metabolism.Primary metabolism.Protein metabolism and modification.Proteolysis.Peptidase-mediated proteolysis	AT1G11910
Vitvi14g00029	304.113	5.8045	1.08706	5.33963	9.31e-08	1.04e-06	Aspartyl protease	Metabolism.Primary metabolism.Protein metabolism and modification.Proteolysis.Peptidase-mediated proteolysis	AT1G11910
Vitvi03g01704	323.06	-1.10783	0.204411	-5.41961	5.97e-08	6.94e-07	ATHVA22A (Arabidopsis thaliana HVA22 homologue A)	Signaling.Hormone Signaling.ABA Signaling.ABA-mediated Signaling pathway	AT1G74520
Vitvi18g01431	1484.12	2.05034	0.416757	4.91975	8.67e-07	7.91e-06	ATP synthase delta chain, chloroplast precursor	Metabolism.Primary metabolism.Generation of metabolite precursors and energy.Electron transport.Respiratory-chain phosphorylation	AT4G09650
Vitvi13g00019	902.098	2.29931	0.164702	13.9604	2.72e-44	2.02e-41	AUX1 auxin influx carrier protein	Signaling.Hormone Signaling.Auxin Signaling.Auxin transport	AT2G38120
Vitvi07g01893	5764.68	2.33599	0.428539	5.45106	5.01e-08	5.9e-07	Auxin efflux carrier	Signaling.Hormone Signaling.Auxin Signaling.Auxin transport	AT2G17500
Vitvi17g00036	13340.3	-1.33545	0.22988	-5.80932	6.27e-09	8.91e-08	Auxin response factor 2	Signaling.Hormone Signaling.Auxin Signaling.Auxin-mediated Signaling pathway	AT5G62000
Vitvi03g01336	51.3755	3.37818	0.662383	5.10004	3.4e-07	3.38e-06	Auxin responsive SAUR protein	Signaling.Hormone Signaling.Auxin Signaling.Auxin-mediated Signaling pathway	AT1G75590
Vitvi03g01367	6.13598	5.87497	1.35322	4.34148	1.42e-05	9.61e-05	Auxin responsive SAUR protein	Signaling.Hormone Signaling.Auxin Signaling.Auxin-mediated Signaling pathway	AT4G38840
Vitvi08g01439	67.564	-1.50959	0.497425	-3.0348	0.00240693	0.00868822	Auxin responsive SAUR protein	Signaling.Hormone Signaling.Auxin Signaling.Auxin-mediated Signaling pathway	AT2G36210
Vitvi11g01053	131.336	1.04141	0.284264	3.66354	0.000248757	0.0012098	Auxin responsive SAUR protein	Signaling.Hormone Signaling.Auxin Signaling.Auxin-mediated Signaling pathway	AT1G75590
Vitvi18g01093	99.9134	5.20185	0.740188	7.02774	2.1e-12	5.34e-11	Auxin responsive SAUR protein	Signaling.Hormone Signaling.Auxin Signaling.Auxin-mediated Signaling pathway	AT1G75580
Vitvi18g01405	118.675	-1.9825	0.798773	-2.48193	0.0130672	0.0365604	Auxin-binding protein ABP19	Signaling.Hormone Signaling.Auxin Signaling.Auxin-mediated Signaling pathway	AT5G20630
Vitvi11g00089	2468.07	4.9924	0.424589	11.7582	6.41e-32	1.51e-29	Auxin-binding protein ABP19a precursor	Signaling.Hormone Signaling.Auxin Signaling.Auxin-mediated Signaling pathway	AT5G20630
Vitvi10g00905	3490.19	1.3601	0.21931	6.20174	5.58e-10	9.56e-09	Auxin-Induced in Root cultures 9 AIR9	Signaling.Hormone Signaling.Auxin Signaling.Auxin-mediated Signaling pathway	AT2G34680
Vitvi03g01337	325.172	2.16161	0.396745	5.44837	5.08e-08	5.97e-07	Auxin-responsive	Signaling.Hormone Signaling.Auxin Signaling.Auxin-mediated Signaling pathway	AT1G75590
Vitvi08g02133	127.929	-1.03467	0.309602	-3.34195	0.000831913	0.00347548	Auxin-responsive family protein	Signaling.Hormone Signaling.Auxin Signaling.Auxin-mediated Signaling pathway	AT3G09870
Vitvi07g00293	106.27	2.5197	0.821331	3.06782	0.00215625	0.00791184	Auxin-responsive GH3	Signaling.Hormone Signaling.Auxin Signaling.Auxin-mediated Signaling pathway	AT2G47750
Vitvi16g01359	619.236	1.58228	0.337494	4.68832	2.75e-06	2.22e-05	Auxin-responsive SAUR29	Signaling.Hormone Signaling.Auxin Signaling.Auxin-mediated Signaling pathway	AT2G46690
Vitvi11g00033	112.338	1.84568	0.570639	3.23441	0.00121894	0.00482558	Auxin-responsive SAUR37	Signaling.Hormone Signaling.Auxin Signaling.Auxin-mediated Signaling pathway	AT5G20820
Vitvi09g01379	25.5441	7.9319	1.05259	7.53559	4.86e-14	1.58e-12	Auxin-responsive SAUR5	Signaling.Hormone Signaling.Auxin Signaling.Auxin-mediated Signaling pathway	AT3G43120
Vitvi04g01441	277.895	2.51043	0.612384	4.09945	4.14e-05	0.000250085	Auxin-responsive SAUR9	Signaling.Hormone Signaling.Auxin Signaling.Auxin-mediated Signaling pathway	AT4G34760
Vitvi10g02327	4.3675	5.38332	1.71193	3.1446	0.00166316	0.00633179	Avr9/Cf-9 rapidly elicited protein 20	Signaling.Signaling pathway.Calcium sensors and Signaling	AT5G54490
Vitvi02g01047	151.657	2.49809	0.301118	8.29606	1.08e-16	4.93e-15	BRXL1 (Brevis radix like 1)	Response to stimulus.Stress response.Biotic stress response	AT1G31880
Vitvi17g00975	12816.2	-2.09558	0.335001	-6.25545	3.96e-10	6.92e-09	BT1 (BTB and TAZ domain protein 1)	Regulation overview.Regulation of gene expression.Regulation of transcription.Transcription factor.TAZ family transcription factor	AT5G63160
Vitvi07g01598	2294.16	-2.21092	0.306699	-7.20878	5.65e-13	1.55e-11	BT4 (BTB and TAZ Domain protein 4)	Regulation overview.Regulation of gene expression.Regulation of transcription.Transcription factor.TAZ family transcription factor	AT5G67480
Vitvi02g01486	16.3843	7.28934	1.08742	6.70336	2.04e-11	4.36e-10	Calcium-binding EF-hand	Unknown	AT5G54490
Vitvi19g01926	214.089	6.93409	1.4418	4.80933	1.51e-06	1.3e-05	Calcium-binding EF-hand	Unknown	AT5G54490
Vitvi05g00819	107.121	-2.88914	0.282689	-10.2202	1.61e-24	1.82e-22	Caleosin	Signaling.Hormone Signaling.ABA Signaling.ABA-mediated Signaling pathway	AT4G26740
Vitvi01g00204	823.557	-1.00815	0.191681	-5.25954	1.44e-07	1.56e-06	Carboxylesterase	Metabolism.Cellular metabolism.Esterase activity	AT1G26120
Vitvi05g00256	1925.68	1.93134	0.395489	4.88343	1.04e-06	9.34e-06	CBL-interacting protein kinase 1 (CIPK1)	Signaling.Signaling pathway.Protein kinase	AT3G17510
Vitvi18g02496	6241.01	1.46325	0.330685	4.4249	9.65e-06	6.84e-05	Cell division protease FtsH	Transport overview.Primary Active Transporters.P-P-bond hydrolysis-driven transporters.Endoplasmic Reticular Retrotranslocon	AT5G42270
Vitvi04g00111	468.312	4.02796	1.6574	2.43029	0.0150867	0.0412325	CGA1 (cytokinin-responsive GATA factor 1)	Signaling.Hormone Signaling.Cytokinin Signaling.Cytokinin-mediated Signaling pathway	AT4G26150
Vitvi05g01044	18214.3	1.78002	0.326698	5.44852	5.08e-08	5.97e-07	Chalcone synthase	Metabolism.Secondary metabolism.Phenylpropanoid metabolism.Flavonoid metabolism.Flavonoid biosynthesis	AT5G13930
Vitvi14g01449	8654.65	2.03541	0.34049	5.97789	2.26e-09	3.49e-08	Chalcone synthase	Metabolism.Secondary metabolism.Phenylpropanoid metabolism.Flavonoid metabolism.Flavonoid biosynthesis	AT5G13930
Vitvi14g01448	13576.1	1.72024	0.371115	4.63534	3.56e-06	2.8e-05	Chalcone synthase (CHS)	Metabolism.Secondary metabolism.Phenylpropanoid metabolism.Flavonoid metabolism.Flavonoid biosynthesis	AT5G13930
Vitvi14g01837	614.332	1.23254	0.325803	3.78306	0.00015491	0.000798609	Chaperone BCS1 mitochondrial	Diverse functions.Gene family with diverse functions.AAA-type ATPase domain family	AT3G28580
Vitvi18g02476	385.236	1.13452	0.167802	6.76103	1.37e-11	3.03e-10	Cinnamoyl-CoA reductase	Metabolism.Secondary metabolism.Phenylpropanoid metabolism.Phenylpropanoid biosynthesis	AT2G33590
Vitvi07g00164	570.201	-1.50113	0.270802	-5.54325	2.97e-08	3.69e-07	Circadian clock coupling factor ZGT	Signaling.Signaling pathway.Circadian clock Signaling	AT3G63060
Vitvi08g00936	103.012	1.57957	0.410124	3.85146	0.000117418	0.000627891	CTV.22	Unknown	AT1G15780
Vitvi18g00731	1048.25	6.0826	0.384739	15.8097	2.67e-56	5.03e-53	Cyclin delta-3 (CYCD3_1)	Signaling.Hormone Signaling.Cytokinin Signaling.Cytokinin-mediated Signaling pathway	AT4G34160
Vitvi07g01564	20.6755	7.62664	1.12946	6.75247	1.45e-11	3.19e-10	Cyclin-D like protein	Cellular process.Cell growth and death	AT4G34160
Vitvi10g00567	18.645	2.54379	1.00062	2.54223	0.0110148	0.0317272	Cysteine protease RCR3	Response to stimulus.Stress response.Biotic stress response.Plant-pathogen interaction	AT5G45890
Vitvi13g00116	1233.39	-2.28612	0.193661	-11.8048	3.69e-32	9.14e-30	Dehydration-responsive element-binding protein 2C	Signaling.Hormone Signaling.Ethylene Signaling.Ethylene-mediated Signaling pathway	AT2G40340
Vitvi04g00357	152.128	4.8037	0.829371	5.79198	6.96e-09	9.82e-08	Dehydration-responsive protein (RD22)	Response to stimulus.Stress response.Abiotic stress response.Drought stress response	AT5G25610
Vitvi07g00418	10.5358	3.68207	1.23424	2.98326	0.00285195	0.0100554	DELLA protein RGL2 (RGA-like protein 2)	Signaling.Hormone Signaling.Gibberellic acid Signaling.Gibberellic acid-mediated Signaling pathway	AT3G03450
Vitvi18g01322	56.3546	-1.33703	0.518588	-2.57821	0.00993149	0.029053	DELLA protein RGL2 (RGA-like protein 2)	Signaling.Hormone Signaling.Gibberellic acid Signaling.Gibberellic acid-mediated Signaling pathway	AT3G03450
Vitvi05g01884	40.4911	1.63371	0.377269	4.33035	1.49e-05	0.000100544	Diamine oxidase	Metabolism.Primary metabolism.Amino acid metabolism.Arginine and proline metabolism.Urea cycle	AT4G14940
Vitvi01g01165	1739.67	1.25333	0.382049	3.28053	0.00103611	0.00420007	DREPP plasma membrane polypeptide	Unclassified	AT4G20260
Vitvi13g00070	3.97413	5.24969	2.16124	2.42901	0.01514	0.041346	Em protein GEA6 (EM6)	Metabolism.Primary metabolism.Generation of metabolite precursors and energy.Storage proteins	AT2G40170
Vitvi13g01893	8.23539	-6.69869	1.61164	-4.15644	3.23e-05	0.000200228	Em protein GEA6 (EM6)	Metabolism.Primary metabolism.Generation of metabolite precursors and energy.Storage proteins	AT2G40170
Vitvi03g00398	2284.32	-1.14364	0.14963	-7.64314	2.12e-14	7.19e-13	Extra-large G-protein (XLG1)	Signaling.Signaling pathway.G-protein signaling pathway	AT2G23460
Vitvi07g01993	14.5309	-5.11014	1.17884	-4.33489	1.46e-05	9.87e-05	F-box family protein	Metabolism.Primary metabolism.Protein metabolism and modification.Proteolysis.cytoplasmic and nuclear protein degradation.Ubiquitin-mediated proteolysis	AT4G08980
Vitvi18g00435	135.621	2.09004	0.429255	4.869	1.12e-06	9.97e-06	F-box protein (FBW2)	Metabolism.Primary metabolism.Protein metabolism and modification.Proteolysis.cytoplasmic and nuclear protein degradation.Ubiquitin-mediated proteolysis	AT4G08980
Vitvi01g01751	86.5652	-1.70294	0.60446	-2.81729	0.00484303	0.0158393	feronia receptor-like kinase	Signaling.Signaling pathway.Protein kinase	AT3G51550
Vitvi14g01365	1249.59	2.92515	0.348014	8.40527	4.27e-17	2.06e-15	feronia receptor-like kinase	Signaling.Signaling pathway.Protein kinase	AT3G51550
Vitvi14g01368	14528.5	1.03667	0.252478	4.10598	4.03e-05	0.000243971	feronia receptor-like kinase	Signaling.Signaling pathway.Protein kinase	AT3G51550
Vitvi14g01373	261.699	2.516	0.393436	6.39493	1.61e-10	2.99e-09	feronia receptor-like kinase	Signaling.Signaling pathway.Protein kinase	AT3G51550
Vitvi14g01375	4285.58	2.25417	0.314624	7.16466	7.8e-13	2.1e-11	feronia receptor-like kinase	Signaling.Signaling pathway.Protein kinase	AT3G51550
Vitvi14g01378	7.70726	3.49718	1.29537	2.69976	0.00693889	0.021594	feronia receptor-like kinase	Signaling.Signaling pathway.Protein kinase	AT3G51550
Vitvi14g01379	1156.95	1.25778	0.233466	5.38744	7.15e-08	8.17e-07	feronia receptor-like kinase	Signaling.Signaling pathway.Protein kinase	AT3G51550
Vitvi14g01380	425.641	1.86378	0.367153	5.07632	3.85e-07	3.78e-06	feronia receptor-like kinase	Signaling.Signaling pathway.Protein kinase	AT3G51550
Vitvi14g02927	59.6434	1.66683	0.658497	2.53127	0.011365	0.0325784	feronia receptor-like kinase	Signaling.Signaling pathway.Protein kinase	AT3G51550
Vitvi08g00763	63.4432	-1.98449	0.671247	-2.95643	0.00311225	0.0108361	ferritin	Metabolism.Primary metabolism.Cofactor metabolism.Tetrapyrrole metabolism	AT5G01600
Vitvi16g01336	10002.5	4.68964	0.532245	8.81106	1.24e-18	7.12e-17	Flavanone 3-hydroxylase	Metabolism.Secondary metabolism.Phenylpropanoid metabolism.Flavonoid metabolism.Flavonoid biosynthesis	AT5G24530
Vitvi19g00366	2112.96	1.36644	0.305994	4.46557	7.99e-06	5.79e-05	flavodoxin-like quinone reductase 1	Signaling.Hormone Signaling.Auxin Signaling.Auxin-mediated Signaling pathway	AT5G54500
Vitvi11g00074	533.931	5.96096	0.748591	7.96291	1.68e-15	6.62e-14	flavonoid 3-monooxygenase	Metabolism.Secondary metabolism.Phenylpropanoid metabolism.Flavonoid metabolism.Flavonoid biosynthesis	AT5G07990
Vitvi11g01337	8.27194	6.30351	1.9844	3.17653	0.00149047	0.00575652	flavonoid 3-monooxygenase	Metabolism.Secondary metabolism.Phenylpropanoid metabolism.Flavonoid metabolism.Flavonoid biosynthesis	AT5G07990
Vitvi06g01192	24.3083	3.49814	0.940302	3.72023	0.000199041	0.000993142	Flavonoid 3',5'-hydroxylase	Metabolism.Secondary metabolism.Phenylpropanoid metabolism.Flavonoid metabolism.Flavonoid biosynthesis	AT5G07990
Vitvi08g01637	128.729	1.04677	0.336429	3.11141	0.00186199	0.00698467	Flavonoid 3',5'-hydroxylase	Metabolism.Secondary metabolism.Phenylpropanoid metabolism.Flavonoid metabolism.Flavonoid biosynthesis	AT5G07990
Vitvi06g01888	88.6996	-2.12691	0.451204	-4.71385	2.43e-06	1.99e-05	flavonoid 3',5'-hydroxylase [Vitis vinifera]	Metabolism.Secondary metabolism.Phenylpropanoid metabolism.Flavonoid metabolism.Flavonoid biosynthesis	AT5G07990
Vitvi17g00698	2577.36	1.36739	0.262135	5.21635	1.82e-07	1.92e-06	Flavonoid-3'-hydroxylase	Metabolism.Secondary metabolism.Phenylpropanoid metabolism.Flavonoid metabolism.Flavonoid biosynthesis	AT5G07990
Vitvi13g01119	6555.58	1.85292	0.237395	7.80521	5.94e-15	2.18e-13	flavonol synthase	Metabolism.Secondary metabolism.Phenylpropanoid metabolism.Flavonoid metabolism.Flavonoid biosynthesis	AT5G24530
Vitvi18g02538	4988.92	-2.62158	0.259541	-10.1008	5.48e-24	5.53e-22	Flavonol synthase	Metabolism.Secondary metabolism.Phenylpropanoid metabolism.Flavonoid metabolism.Flavonoid biosynthesis	AT5G08640
Vitvi08g01301	598.582	2.33586	0.60795	3.84219	0.000121942	0.000649252	fructose 1,6-bisphosphatase	Metabolism.Primary metabolism.Carbohydrate metabolism.Glycolysis Gluconeogenesis.Gluconeogenesis	AT3G54050
Vitvi04g01421	1980.37	1.47707	0.51251	2.88203	0.00395125	0.0133278	fructose-bisphosphate aldolase, chloroplast precursor	Metabolism.Primary metabolism.Carbohydrate metabolism.Glycolysis Gluconeogenesis	AT4G38970
Vitvi18g00204	90.479	4.82757	1.79394	2.69104	0.00712301	0.0220606	GA 20-oxidase	Metabolism.Secondary metabolism.Terpenoid metabolism.Diterpenoid metabolism.Diterpenoid biosynthesis	AT5G51810
Vitvi11g00409	839.372	1.45624	0.215309	6.76349	1.35e-11	2.99e-10	GAI protein.	Development.Reproductive development.Flower development	AT1G14920
Vitvi07g00457	829.742	-3.32955	0.519759	-6.40596	1.49e-10	2.79e-09	Galactinol synthase	Metabolism.Primary metabolism.Carbohydrate metabolism.Monosaccharide metabolism.Galactose metabolism	AT2G47180
Vitvi08g01686	204.975	1.68274	0.370195	4.54554	5.48e-06	4.11e-05	GASA like	Signaling.Hormone Signaling.Gibberellic acid Signaling.Gibberellic acid-mediated Signaling pathway	AT1G74670
Vitvi14g01819	3467.73	5.79036	0.491653	11.7773	5.11e-32	1.24e-29	GASA like	Signaling.Hormone Signaling.Gibberellic acid Signaling.Gibberellic acid-mediated Signaling pathway	AT5G14920
Vitvi17g00601	66.5944	5.67203	0.930193	6.09769	1.08e-09	1.76e-08	GASA like	Signaling.Hormone Signaling.Gibberellic acid Signaling.Gibberellic acid-mediated Signaling pathway	AT1G74670
Vitvi18g01691	152.161	1.75947	0.450294	3.90737	9.33e-05	0.000513047	GASA like	Signaling.Hormone Signaling.Gibberellic acid Signaling.Gibberellic acid-mediated Signaling pathway	AT1G22690
Vitvi14g03084	10170.5	2.91912	0.200754	14.5408	6.68e-48	7.45e-45	GASA4	Signaling.Hormone Signaling.Gibberellic acid Signaling.Gibberellic acid-mediated Signaling pathway	AT5G15230
Vitvi12g00480	37.9716	3.85558	1.39998	2.75402	0.00588677	0.0187552	GH3-like protein	Signaling.Hormone Signaling.Auxin Signaling.Auxin metabolism	AT4G03400
Vitvi15g00782	116.34	-2.47829	0.381144	-6.50225	7.91e-11	1.54e-09	Gibberellin 20-oxidase	Metabolism.Secondary metabolism.Terpenoid metabolism.Diterpenoid metabolism.Diterpenoid biosynthesis	AT5G51810
Vitvi09g00448	25.8085	3.34115	1.22462	2.72831	0.00636588	0.0200499	Gibberellin 3beta-hydroxylase3	Metabolism.Secondary metabolism.Terpenoid metabolism.Diterpenoid metabolism.Diterpenoid biosynthesis	AT1G15550
Vitvi18g02797	5816.84	-2.57149	0.468176	-5.49258	3.96e-08	4.8e-07	Gibberellin-regulated protein 1 (GASA1)	Signaling.Hormone Signaling.Gibberellic acid Signaling.Gibberellic acid-mediated Signaling pathway	AT1G75750
Vitvi07g02127	153.455	1.41399	0.476199	2.96933	0.00298446	0.010446	Globulin-1 S allele precursor	Metabolism.Primary metabolism.Generation of metabolite precursors and energy.Storage proteins	AT3G22640
Vitvi05g00403	610.935	1.77514	0.530561	3.34578	0.000820528	0.00343577	Glutamine synthetase	Metabolism.Primary metabolism.Amino acid metabolism.Glutamate metabolism	AT5G35630
Vitvi10g00508	1833.47	1.38903	0.209632	6.62606	3.45e-11	7.19e-10	Glutaredoxin	Response to stimulus.Stress response.Abiotic stress response.Oxidative stress response	AT1G28480
Vitvi07g00735	24.829	-1.86232	0.472997	-3.93728	8.24e-05	0.000459213	Glutathione S-transferase 25 GSTU7	Metabolism.Primary metabolism.Coenzyme and prosthetic group metabolism.Peptide derived compounds biosynthesis.Glutathione metabolism	AT2G29420
Vitvi17g01380	227.625	1.34225	0.495218	2.71042	0.00671983	0.0210056	Glutathione S-transferase 25 GSTU7	Metabolism.Primary metabolism.Coenzyme and prosthetic group metabolism.Peptide derived compounds biosynthesis.Glutathione metabolism	AT2G29420
Vitvi17g01382	986.726	1.60022	0.475287	3.36684	0.000760334	0.003215	Glutathione S-transferase 25 GSTU7	Metabolism.Primary metabolism.Coenzyme and prosthetic group metabolism.Peptide derived compounds biosynthesis.Glutathione metabolism	AT2G29420
Vitvi18g01623	3.93515	5.23296	2.14839	2.43576	0.0148607	0.0406963	Glutathione S-transferase 25 GSTU7	Metabolism.Primary metabolism.Coenzyme and prosthetic group metabolism.Peptide derived compounds biosynthesis.Glutathione metabolism	AT2G29420
Vitvi07g02242	1119.49	-3.59123	0.530812	-6.76554	1.33e-11	2.95e-10	Glycosyl transferase family 8 protein	Metabolism.Primary metabolism.Carbohydrate metabolism.Glycosyl transference	AT2G47180
Vitvi08g01377	4468.06	-1.45827	0.523336	-2.78649	0.00532818	0.0172058	Harpin inducing protein 1-like 9	Response to stimulus.Stress response.Biotic stress response.Virus stress response	AT5G06320
Vitvi13g02039	5.58386	-6.14232	1.99284	-3.08219	0.00205485	0.00759856	Homeodomain transcription factor 5	Regulation overview.Regulation of gene expression.Regulation of transcription.Transcription factor.Homeobox domain family transcription factor	AT3G11260
Vitvi18g00262	2910.12	-1.0343	0.320124	-3.23093	0.00123388	0.00488002	IAA-amino acid hydrolase 6	Signaling.Hormone Signaling.Auxin Signaling.Auxin metabolism.Auxin activation by conjugation hydrolysis	AT1G44350
Vitvi05g00838	2496.12	-1.0287	0.260878	-3.9432	8.04e-05	0.000448729	IAA13	Signaling.Hormone Signaling.Auxin Signaling.Auxin-mediated Signaling pathway	AT2G33310
Vitvi14g00484	2922.45	1.67064	0.239789	6.96715	3.23e-12	7.92e-11	IAA16	Signaling.Hormone Signaling.Auxin Signaling.Auxin-mediated Signaling pathway	AT3G04730
Vitvi09g00437	1196.07	-1.07989	0.315377	-3.42412	0.000616789	0.0026863	IAA17	Signaling.Hormone Signaling.Auxin Signaling.Auxin-mediated Signaling pathway	AT4G14550
Vitvi09g00436	1389.32	-1.95775	0.64329	-3.04333	0.00233973	0.00848104	IAA19	Signaling.Hormone Signaling.Auxin Signaling.Auxin-mediated Signaling pathway	AT3G15540
Vitvi11g00497	89.1104	-2.13685	0.715105	-2.98817	0.00280655	0.00992243	IAA29	Signaling.Hormone Signaling.Auxin Signaling.Auxin-mediated Signaling pathway	AT4G32280
Vitvi05g00271	67.3381	2.48664	0.915634	2.71576	0.0066123	0.0207117	IAA31	Signaling.Hormone Signaling.Auxin Signaling.Auxin-mediated Signaling pathway	AT3G17600
Vitvi11g01235	550.497	1.33491	0.500217	2.66865	0.00761565	0.0232981	IAA33	Signaling.Hormone Signaling.Auxin Signaling.Auxin-mediated Signaling pathway	AT5G57420
Vitvi04g00013	48.5189	-2.03304	0.806023	-2.52231	0.0116588	0.0332573	IAA6	Signaling.Hormone Signaling.Auxin Signaling.Auxin-mediated Signaling pathway	AT3G16500
Vitvi03g00586	3726.27	1.51021	0.585615	2.57884	0.00991331	0.0290067	Indole-3-acetic acid-amido synthetase GH3.8	Signaling.Hormone Signaling.Auxin Signaling.Auxin metabolism.Auxin inactivation by conjugation	AT2G14960
Vitvi05g00733	3.59284	5.0999	1.69198	3.01416	0.00257688	0.00921538	Inorganic phosphate transporter 1-4	Transport overview.Electrochemical Potential-driven Transporters.Porters.Major Facilitator Superfamily.Phosphate: H+ Symporter	AT2G38940
Vitvi05g00734	1159.76	4.75146	0.584893	8.12364	4.52e-16	1.92e-14	Inorganic phosphate transporter 1-4	Transport overview.Electrochemical Potential-driven Transporters.Porters.Major Facilitator Superfamily.Phosphate: H+ Symporter	AT2G38940
Vitvi05g01956	12045.9	1.76133	0.378512	4.6533	3.27e-06	2.59e-05	Inorganic phosphate transporter 1-4	Transport overview.Electrochemical Potential-driven Transporters.Porters.Major Facilitator Superfamily.Phosphate: H+ Symporter	AT2G38940
Vitvi07g00594	165.989	2.29498	0.653907	3.50964	0.000448706	0.00203557	Inorganic phosphate transporter 1-4	Transport overview.Electrochemical Potential-driven Transporters.Porters.Major Facilitator Superfamily.Phosphate: H+ Symporter	AT2G38940
Vitvi05g00381	515.154	1.60117	0.276134	5.79852	6.69e-09	9.47e-08	Inosine-uridine preferring nucleoside hydrolase	Metabolism.Primary metabolism.Nucleobase, nucleoside, nucleotide, nucleic acid metabolism.Nucleotide metabolism.Purine metabolism	AT5G18860
Vitvi07g01777	15275.1	1.02992	0.345838	2.97805	0.00290088	0.0102001	Inositol-3-phosphate synthase	Metabolism.Primary metabolism.Carbohydrate metabolism.Monosaccharide metabolism.Inositol phosphate metabolism	AT2G22240
Vitvi08g01149	381.63	1.60927	0.284303	5.6604	1.51e-08	2e-07	LCL1 (LHY/CCA1-like 1)	Signaling.Signaling pathway.Circadian clock Signaling	AT3G09600
Vitvi08g01241	36.6386	4.23274	1.63202	2.59356	0.00949883	0.0280145	Lectin receptor kinase 7	Signaling.Signaling pathway.Protein kinase	AT2G37710
Vitvi02g00435	9526.23	2.53391	0.25358	9.99252	1.64e-23	1.59e-21	Leucoanthocyanidin dioxgenase	Metabolism.Secondary metabolism.Phenylpropanoid metabolism.Flavonoid metabolism.Flavonoid biosynthesis.Anthocyanin biosynthesis	AT4G22880
Vitvi15g00004	6334.4	2.22892	0.39788	5.60198	2.12e-08	2.72e-07	LHCA3 (Photosystem I light harvesting complex gene 3)	Metabolism.Primary metabolism.Generation of metabolite precursors and energy.Photosynthesis.Antenna proteins	AT1G61520
Vitvi10g00372	38.1713	5.34974	1.04961	5.09686	3.45e-07	3.42e-06	LHCB3 (light-harvesting chlorophyll binding protein 3)	Metabolism.Primary metabolism.Generation of metabolite precursors and energy.Photosynthesis.Antenna proteins	AT5G54270
Vitvi19g00298	2261.28	3.43266	0.481641	7.12701	1.03e-12	2.73e-11	LHCII type III, chloroplast precursor	Metabolism.Primary metabolism.Generation of metabolite precursors and energy.Photosynthesis.Antenna proteins	AT5G54270
Vitvi09g00038	289.56	4.05297	0.687632	5.89409	3.77e-09	5.56e-08	Lipase GDSL 1	Unclear	AT5G40990
Vitvi09g00039	311.114	3.2907	0.484554	6.7912	1.11e-11	2.49e-10	Lipase GDSL 1	Unclear	AT5G40990
Vitvi13g01782	232.838	4.11254	0.56259	7.31001	2.67e-13	7.75e-12	Lipoxygenase	Metabolism.Primary metabolism.Lipid metabolism.Fatty acid metabolism.Alpha-linolenic acid metabolism	AT3G45140
Vitvi06g00153	96.6837	-2.52583	0.583144	-4.3314	1.48e-05	0.000100117	Lipoxygenase LOX1	Metabolism.Primary metabolism.Lipid metabolism.Fatty acid metabolism.Alpha-linolenic acid metabolism	AT3G45140
Vitvi13g01780	3260.31	5.14146	0.522195	9.84586	7.14e-23	6.46e-21	Lipoxygenase LOX1	Metabolism.Primary metabolism.Lipid metabolism.Fatty acid metabolism.Alpha-linolenic acid metabolism	AT3G45140
Vitvi17g00750	2108.23	-1.65904	0.320298	-5.17967	2.22e-07	2.3e-06	LTCOR11	Signaling.Hormone Signaling.Gibberellic acid Signaling.Gibberellic acid-mediated Signaling pathway	AT5G14920
Vitvi03g00785	682.964	2.25866	0.60071	3.75998	0.000169927	0.00086476	Malate dehydrogenase, glyoxysomal precursor	Metabolism.Primary metabolism.Generation of metabolite precursors and energy.Citric acid cycle	AT5G09660
Vitvi18g00583	135.967	-1.8817	0.475654	-3.95603	7.62e-05	0.000427546	MATE efflux family protein ZF14	Transport overview.Electrochemical Potential-driven Transporters.Porters.Multidrug/Oligosaccharidyl-lipid/Polysaccharide Flippase.Multi Antimicrobial Extrusion	AT1G58340
Vitvi04g02192	188.048	1.34854	0.495782	2.72002	0.00652787	0.0204734	Mucin-like protein	Cellular process	AT3G51430
Vitvi11g00351	2228.78	-1.24823	0.301266	-4.14329	3.42e-05	0.000211161	Multiprotein-bridging factor 1c MBF1C	Signaling.Hormone Signaling.Ethylene Signaling.Ethylene-mediated Signaling pathway	AT3G24500
Vitvi09g00300	2819.35	1.08125	0.233869	4.62331	3.78e-06	2.95e-05	MYB divaricata	Development.Reproductive development.Flower development	AT3G16350
Vitvi14g00612	583.865	-1.45025	0.303551	-4.77761	1.77e-06	1.5e-05	Myb domain protein 102	Regulation overview.Regulation of gene expression.Regulation of transcription.Transcription factor.MYB family transcription factor	AT3G23250
Vitvi14g00930	166.522	5.05231	1.7893	2.82362	0.00474847	0.0155778	Myb domain protein 113	Regulation overview.Regulation of gene expression.Regulation of transcription.Transcription factor.MYB family transcription factor	AT1G66380
Vitvi07g00393	262.113	3.03193	0.82469	3.67645	0.000236503	0.00115769	Myb domain protein 12	Regulation overview.Regulation of gene expression.Regulation of transcription.Transcription factor.MYB family transcription factor	AT2G47460
Vitvi11g00099	261.06	2.70893	0.374716	7.22929	4.86e-13	1.34e-11	Myb domain protein 13	Regulation overview.Regulation of gene expression.Regulation of transcription.Transcription factor.MYB family transcription factor	AT2G47460
Vitvi05g01732	40.5752	1.72356	0.652834	2.64012	0.00828766	0.0250139	Myb domain protein 14	Regulation overview.Regulation of gene expression.Regulation of transcription.Transcription factor.MYB family transcription factor	AT3G23250
Vitvi07g00598	2854.97	-1.51684	0.346133	-4.38225	1.17e-05	8.14e-05	Myb domain protein 14	Regulation overview.Regulation of gene expression.Regulation of transcription.Transcription factor.MYB family transcription factor	AT2G31180
Vitvi12g00625	90.4242	4.32719	0.488151	8.86446	7.69e-19	4.48e-17	Myb domain protein 14	Regulation overview.Regulation of gene expression.Regulation of transcription.Transcription factor.MYB family transcription factor	AT2G31180
Vitvi09g00142	5.40338	5.69166	1.72248	3.30435	0.000951986	0.00389642	Myb domain protein 26	Regulation overview.Regulation of gene expression.Regulation of transcription.Transcription factor.MYB family transcription factor	AT3G13890
Vitvi04g00157	11.3651	6.27245	1.36647	4.59025	4.43e-06	3.39e-05	Myb domain protein 32	Regulation overview.Regulation of gene expression.Regulation of transcription.Transcription factor.MYB family transcription factor	AT4G34990
Vitvi01g00401	1021.05	1.05496	0.260829	4.04464	5.24e-05	0.000306785	Myb domain protein 4	Regulation overview.Regulation of gene expression.Regulation of transcription.Transcription factor.MYB family transcription factor	AT4G38620
Vitvi04g00155	241.943	3.49631	0.373123	9.37041	7.22e-21	5.32e-19	Myb domain protein 4	Regulation overview.Regulation of gene expression.Regulation of transcription.Transcription factor.MYB family transcription factor	AT4G38620
Vitvi04g01486	94.3658	1.43868	0.397262	3.62149	0.000292913	0.00139865	Myb domain protein 4	Regulation overview.Regulation of gene expression.Regulation of transcription.Transcription factor.MYB family transcription factor	AT4G38620
Vitvi18g01209	250.729	-1.66123	0.608728	-2.72902	0.00635232	0.0200197	Myb domain protein 52	Regulation overview.Regulation of gene expression.Regulation of transcription.Transcription factor.MYB family transcription factor	AT1G17950
Vitvi19g01669	654.959	-1.22635	0.206292	-5.94474	2.77e-09	4.2e-08	Myb domain protein 58	Regulation overview.Regulation of gene expression.Regulation of transcription.Transcription factor.MYB family transcription factor	AT1G79180
Vitvi08g00069	69.1732	2.94829	0.734772	4.01252	6.01e-05	0.000345746	Myb domain protein 60	Regulation overview.Regulation of gene expression.Regulation of transcription.Transcription factor.MYB family transcription factor	AT1G08810
Vitvi05g00275	1966.69	-3.60476	0.362996	-9.93059	3.06e-23	2.87e-21	Myb domain protein 61	Regulation overview.Regulation of gene expression.Regulation of transcription.Transcription factor.MYB family transcription factor	AT1G09540
Vitvi06g01139	177.303	-1.03372	0.194081	-5.32621	1e-07	1.12e-06	Myb domain protein 65	Regulation overview.Regulation of gene expression.Regulation of transcription.Transcription factor.MYB family transcription factor	AT3G11440
Vitvi04g00049	147.314	2.63303	0.520253	5.06107	4.17e-07	4.06e-06	Myb domain protein 68	Regulation overview.Regulation of gene expression.Regulation of transcription.Transcription factor.MYB family transcription factor	AT5G65790
Vitvi17g00231	1154.46	-1.32052	0.27346	-4.82893	1.37e-06	1.19e-05	Myb domain protein 7	Regulation overview.Regulation of gene expression.Regulation of transcription.Transcription factor.MYB family transcription factor	AT2G16720
Vitvi18g00843	774.34	-1.06151	0.262016	-4.05132	5.09e-05	0.000299146	Myb domain protein 73	Regulation overview.Regulation of gene expression.Regulation of transcription.Transcription factor.MYB family transcription factor	AT4G37260
Vitvi07g00455	107.384	-1.43924	0.398426	-3.61231	0.000303485	0.00144295	Myb domain protein 78	Regulation overview.Regulation of gene expression.Regulation of transcription.Transcription factor.MYB family transcription factor	AT3G06490
Vitvi08g01203	150.983	1.34202	0.42513	3.15673	0.00159547	0.00610438	Myb domain protein 91	Regulation overview.Regulation of gene expression.Regulation of transcription.Transcription factor.MYB family transcription factor	AT2G37630
Vitvi17g00598	600.863	2.38066	0.67623	3.52049	0.00043075	0.00196282	Myb domain protein 94	Regulation overview.Regulation of gene expression.Regulation of transcription.Transcription factor.MYB family transcription factor	AT1G74650
Vitvi03g00559	728.835	-1.69882	0.322256	-5.27163	1.35e-07	1.47e-06	Myb domain protein R1	Regulation overview.Regulation of gene expression.Regulation of transcription.Transcription factor.MYB family transcription factor	AT5G67300
Vitvi01g00867	2320.43	1.19076	0.233414	5.1015	3.37e-07	3.35e-06	Myb family	Regulation overview.Regulation of gene expression.Regulation of transcription.Transcription factor.MYB-related family transcription factor	AT1G70000
Vitvi15g01097	7077.8	-1.53764	0.13245	-11.6092	3.7e-31	8.25e-29	Myb family	Regulation overview.Regulation of gene expression.Regulation of transcription.Transcription factor.MYB-related family transcription factor	AT5G52660
Vitvi15g00938	4996.09	1.2855	0.289132	4.44605	8.75e-06	6.27e-05	MYBPA1 protein [Vitis vinifera]	Regulation overview.Regulation of gene expression.Regulation of transcription.Transcription factor.MYB family transcription factor	AT1G22640
Vitvi07g01604	366.179	-2.60677	0.41505	-6.28062	3.37e-10	5.97e-09	N-acetyltransferase hookless1 HLS1	Signaling.Hormone Signaling.Ethylene Signaling.Ethylene-mediated Signaling pathway	AT4G37580
Vitvi09g01127	42.933	-3.00819	0.673654	-4.46548	7.99e-06	5.79e-05	N-acetyltransferase hookless1 HLS1	Signaling.Hormone Signaling.Ethylene Signaling.Ethylene-mediated Signaling pathway	AT4G37580
Vitvi08g01052	7.73514	3.33963	1.41382	2.36213	0.0181702	0.0481781	NAC domain containing protein 2	Regulation overview.Regulation of gene expression.Regulation of transcription.Transcription factor.NAC family transcription factor	AT3G15510
Vitvi14g01499	3035.79	-1.74731	0.229925	-7.59945	2.97e-14	9.83e-13	NAC domain-containing protein 83	Regulation overview.Regulation of gene expression.Regulation of transcription.Transcription factor.NAC family transcription factor	AT5G13180
Vitvi15g00871	691.927	2.34079	0.666197	3.51367	0.000441962	0.00200722	Naringenin,2-oxoglutarate 3-dioxygenase	Metabolism.Secondary metabolism.Phenylpropanoid metabolism.Flavonoid metabolism.Flavonoid biosynthesis	AT4G10500
Vitvi01g00037	348.318	-1.71596	0.243693	-7.0415	1.9e-12	4.86e-11	Nuclear transport factor 2 (NTF2)	Transport overview.Primary Active Transporters.P-P-bond hydrolysis-driven transporters.Nuclear mRNA Exporter	AT1G13740
Vitvi07g01298	575.262	2.93199	0.259753	11.2876	1.51e-29	2.81e-27	OBF binding protein 1	Regulation overview.Regulation of gene expression.Regulation of transcription.Transcription factor.C2C2-DOF family transcription factor	AT3G50410
Vitvi18g00858	2170.64	1.41237	0.385037	3.66816	0.000244307	0.00119232	OBF binding protein 1	Regulation overview.Regulation of gene expression.Regulation of transcription.Transcription factor.C2C2-DOF family transcription factor	AT3G50410
Vitvi06g00465	40689.1	-2.19151	0.252142	-8.69156	3.58e-18	1.91e-16	Outer envelope protein 16	Transport overview.Channels and pores.√ü-Barrel porins.Plastid Outer Envelope Porin of 16 kDa	AT2G28900
Vitvi03g01651	2867.41	2.42622	0.737241	3.29095	0.000998489	0.00406775	Pathogenesis-related protein 1 precursor (PRP 1)	Signaling.Hormone Signaling.Jasmonate salicylate signaling.Jasmonate Signaling.Jasmonate-mediated Signaling pathway	AT2G14580
Vitvi04g00480	130.61	2.92957	0.663357	4.41628	1e-05	7.1e-05	Phospholipase D alpha 1 precursor (PLD 1) (Choline phosphatase 1)	Metabolism.Primary metabolism.Lipid metabolism.Glycerolipid metabolism.Glycerophospholipid metabolism.Glycerophospholipid catabolism	AT3G15730
Vitvi09g00595	34287.5	1.08743	0.167787	6.481	9.11e-11	1.75e-09	Phospholipase D alpha 1 precursor (PLD 1) (Choline phosphatase 1)	Metabolism.Primary metabolism.Lipid metabolism.Glycerolipid metabolism.Glycerophospholipid metabolism.Glycerophospholipid catabolism	AT3G15730
Vitvi16g00831	66031.4	-1.51415	0.243317	-6.22294	4.88e-10	8.44e-09	Phosphopyruvate hydratase.	Metabolism.Primary metabolism.Carbohydrate metabolism.Glycolysis Gluconeogenesis	AT2G36530
Vitvi09g00361	5125.26	1.0565	0.338737	3.11894	0.00181504	0.0068263	Photosystem I reaction center subunit VI PSAH	Metabolism.Primary metabolism.Generation of metabolite precursors and energy.Photosynthesis.Photosystem I	AT1G52230
Vitvi19g01479	9778.75	1.67134	0.393315	4.24935	2.14e-05	0.000138863	Photosystem II 10 kDa polypeptide PSBR	Metabolism.Primary metabolism.Generation of metabolite precursors and energy.Photosynthesis.Photosystem II	AT1G79040
Vitvi03g00272	2199.01	1.31542	0.402101	3.27136	0.00107032	0.00431298	Phototropin-2	Transport overview.Channels and pores.a-Type channels.The Voltage-gated Ion Channel	AT5G58140
Vitvi19g00529	417.053	1.75663	0.341525	5.14348	2.7e-07	2.75e-06	Phytepsin	Transport overview.Channels and pores.Pore-forming toxins.Amoebapore	AT1G11910
Vitvi05g01348	543.734	1.77847	0.591648	3.00596	0.00264741	0.0094291	PIN1	Signaling.Hormone Signaling.Auxin Signaling.Auxin transport	AT5G57090
Vitvi11g01186	11.2665	2.75381	1.02814	2.67843	0.00739673	0.0227362	PIN1 auxin transport protein	Signaling.Hormone Signaling.Auxin Signaling.Auxin transport	AT5G57090
Vitvi06g01430	504.654	2.26734	0.310824	7.29461	3e-13	8.63e-12	PINOID	Signaling.Hormone Signaling.Auxin Signaling.Auxin transport	AT2G34650
Vitvi11g00435	50.4769	8.91403	1.16769	7.63392	2.28e-14	7.67e-13	PINOID	Signaling.Hormone Signaling.Auxin Signaling.Auxin transport	AT2G34650
Vitvi11g00515	304.352	-1.5765	0.337097	-4.67671	2.92e-06	2.34e-05	Potassium channel SKOR	Transport overview.Channels and pores.a-Type channels.The Voltage-gated Ion Channel.K+ channel	AT3G02850
Vitvi07g02005	830.561	1.76334	0.317454	5.55462	2.78e-08	3.47e-07	Protein kinase SPK-3 ASK1	Signaling.Hormone Signaling.ABA Signaling.ABA-mediated Signaling pathway	AT1G10940
Vitvi02g00126	101.753	-3.47396	0.445169	-7.8037	6.01e-15	2.2e-13	Protein phosphatase 2C DBP	Regulation overview.Regulation of gene expression.Regulation of transcription.Transcription factor.DBP family transcription factor	AT5G59220
Vitvi06g00533	4019.94	-1.84803	0.338847	-5.45388	4.93e-08	5.81e-07	Protein phosphatase 2C DBP	Signaling.Hormone Signaling.ABA Signaling.ABA-mediated Signaling pathway	AT5G59220
Vitvi16g00879	11.7141	2.99906	1.15501	2.59658	0.00941577	0.0278164	Protein phosphatase 2CA AHG1 PP2CA	Signaling.Hormone Signaling.ABA Signaling.ABA-mediated Signaling pathway	AT5G51760
Vitvi17g00885	1444.66	-1.0956	0.419299	-2.61293	0.00897686	0.0267777	Raffinose synthase	Metabolism.Primary metabolism.Carbohydrate metabolism.Monosaccharide metabolism.Galactose metabolism	AT5G40390
Vitvi04g00350	239.194	-3.60348	0.531563	-6.77901	1.21e-11	2.7e-10	RD22	Response to stimulus.Stress response.Abiotic stress response.Drought stress response	AT5G25610
Vitvi04g00352	18465.6	5.06447	1.38183	3.66504	0.000247298	0.00120476	RD22	Response to stimulus.Stress response.Abiotic stress response.Drought stress response	AT5G25610
Vitvi04g01873	1425.4	1.69122	0.238387	7.09444	1.3e-12	3.41e-11	RD22	Response to stimulus.Stress response.Abiotic stress response.Drought stress response	AT5G25610
Vitvi04g00349	240.768	4.64542	1.60222	2.89936	0.00373927	0.0127248	RD22 [Vitis vinifera]	Response to stimulus.Stress response.Abiotic stress response.Drought stress response	AT5G25610
Vitvi04g01866	45.0555	8.74994	2.58355	3.38679	0.000707148	0.00302084	RD22 [Vitis vinifera]	Response to stimulus.Stress response.Abiotic stress response.Drought stress response	AT5G25610
Vitvi10g01729	11.1045	6.72999	1.61703	4.16195	3.16e-05	0.000195944	Receptor protein kinase RK20-1	Signaling.Signaling pathway.Protein kinase	AT3G22060
Vitvi12g02419	540.008	3.02474	1.0573	2.86082	0.00422549	0.0141228	Receptor protein kinase RK20-1	Signaling.Signaling pathway.Protein kinase	AT3G22060
Vitvi16g00997	532.726	-2.25828	0.651906	-3.46412	0.000531961	0.00236128	Resveratrol synthase (RS1)	Metabolism.Secondary metabolism.Phenylpropanoid metabolism.Phenylpropanoid biosynthesis	AT5G13930
Vitvi16g01474	1167.84	-2.1975	0.674876	-3.25616	0.00112932	0.0045182	Resveratrol synthase [Vitis vinifera]	Metabolism.Secondary metabolism.Phenylpropanoid metabolism.Phenylpropanoid biosynthesis	AT5G13930
Vitvi05g01317	1129.04	1.43403	0.354042	4.05045	5.11e-05	0.000300191	Ribosomal protein S1	Metabolism.Primary metabolism.Protein metabolism and modification.Protein synthesis.Ribosome	AT3G23700
Vitvi06g00513	5459.88	3.22099	0.596962	5.39564	6.83e-08	7.83e-07	Ribulose bisphosphate carboxylase/oxygenase activase, chloroplast	Metabolism.Primary metabolism.Generation of metabolite precursors and energy.Photosynthesis.Calvin cycle	AT2G39730
Vitvi13g01994	152.829	4.83304	1.87065	2.58362	0.00977701	0.0286798	Ribulose bisphosphate carboxylase/oxygenase activase, chloroplast	Metabolism.Primary metabolism.Generation of metabolite precursors and energy.Photosynthesis.Calvin cycle	AT2G39730
Vitvi13g00536	100.15	2.99847	0.682356	4.39429	1.11e-05	7.76e-05	RNA recognition motif (RRM)-containing protein	Unknown	AT3G54770
Vitvi10g00829	2888.23	1.22301	0.477517	2.56118	0.0104317	0.0302601	S-2-hydroxy-acid oxidase, peroxisomal	Metabolism.Primary metabolism.Generation of metabolite precursors and energy.Glyoxylate and dicarboxylate metabolism	AT3G14420
Vitvi19g01352	656.234	2.55736	0.584506	4.37525	1.21e-05	8.37e-05	S-2-hydroxy-acid oxidase, peroxisomal	Metabolism.Primary metabolism.Generation of metabolite precursors and energy.Glyoxylate and dicarboxylate metabolism	AT3G14420
Vitvi10g01600	8.34708	6.31796	2.01005	3.14319	0.00167117	0.00635831	S-linalool synthase	Metabolism.Secondary metabolism.Terpenoid metabolism.Terpenoid biosynthesis	AT1G61120
Vitvi18g01091	305.251	1.46138	0.30633	4.7706	1.84e-06	1.55e-05	SAUR_E	Signaling.Hormone Signaling.Auxin Signaling.Auxin-mediated Signaling pathway	AT1G75590
Vitvi10g00938	121.704	2.94874	1.05816	2.78667	0.00532534	0.0171988	Sinapyl alcohol dehydrogenase	Metabolism.Secondary metabolism.Phenylpropanoid metabolism.Phenylpropanoid biosynthesis	AT4G39330
Vitvi01g00059	37.7676	5.47458	0.783421	6.98805	2.79e-12	6.96e-11	SNAP25A protein	Cellular process.Cellular transport.Protein trafficking.Vesicle-mediated trafficking.SNARE interactions in vesicular transport	AT5G61210
Vitvi13g01378	3104.39	-1.31582	0.402417	-3.2698	0.00107622	0.00433461	Steroid sulfotransferase	Metabolism.single reactions	AT5G07010
Vitvi13g01379	1398.52	1.94983	0.461811	4.22214	2.42e-05	0.000154457	Steroid sulfotransferase	Metabolism.single reactions	AT5G07010
Vitvi13g01676	370.202	6.88998	1.19769	5.75272	8.78e-09	1.21e-07	Steroid sulfotransferase	Metabolism.Primary metabolism.Amino acid metabolism.Cysteine metabolism	AT2G03760
Vitvi13g01682	162.075	10.5969	0.896356	11.8223	3e-32	7.57e-30	Steroid sulfotransferase	Metabolism.single reactions	AT1G13420
Vitvi16g01475	34268.5	-3.71546	0.732954	-5.06915	4e-07	3.9e-06	Stilbene synthase	Metabolism.Secondary metabolism.Phenylpropanoid metabolism.Phenylpropanoid biosynthesis	AT5G13930
Vitvi16g01477	245.929	-1.48542	0.613638	-2.42068	0.0154913	0.0421459	Stilbene synthase	Metabolism.Secondary metabolism.Phenylpropanoid metabolism.Phenylpropanoid biosynthesis	AT5G13930
Vitvi16g01484	2565.51	-2.09735	0.622929	-3.36691	0.000760147	0.00321477	Stilbene synthase	Metabolism.Secondary metabolism.Phenylpropanoid metabolism.Phenylpropanoid biosynthesis	AT5G13930
Vitvi16g01486	1091.34	-2.03052	0.674195	-3.01177	0.00259733	0.0092723	Stilbene synthase	Metabolism.Secondary metabolism.Phenylpropanoid metabolism.Phenylpropanoid biosynthesis	AT5G13930
Vitvi16g01465	14.6705	7.13195	1.55984	4.57223	4.83e-06	3.67e-05	Stilbene synthase - grape	Metabolism.Secondary metabolism.Phenylpropanoid metabolism.Phenylpropanoid biosynthesis	AT5G13930
Vitvi16g01478	207.638	-1.51101	0.641241	-2.35639	0.0184536	0.04874	Stilbene synthase [Vitis vinifera]	Metabolism.Secondary metabolism.Phenylpropanoid metabolism.Phenylpropanoid biosynthesis	AT5G13930
Vitvi04g01550	419.683	2.67157	0.662281	4.0339	5.49e-05	0.000319326	Strictosidine synthase	Metabolism.Secondary metabolism.Terpenoid metabolism.Terpenoid biosynthesis	AT3G51430
Vitvi04g02197	115.976	1.51256	0.364689	4.14754	3.36e-05	0.000207484	Strictosidine synthase	Metabolism.Secondary metabolism.Terpenoid metabolism.Terpenoid biosynthesis	AT3G51430
Vitvi11g01329	13.9956	3.33332	1.19145	2.7977	0.00514671	0.0167122	Strictosidine synthase (YLS2)	Metabolism.Secondary metabolism.Terpenoid metabolism.Terpenoid biosynthesis	AT3G51430
Vitvi12g00766	281.393	3.842	0.759621	5.05779	4.24e-07	4.12e-06	Subtilisin protease	Metabolism.Primary metabolism.Protein metabolism and modification.Proteolysis.Peptidase-mediated proteolysis.Subtilase-mediated proteolysis	AT2G04160
Vitvi01g00980	199.231	3.1563	0.517456	6.09965	1.06e-09	1.74e-08	TCP family transcription factor TCP15	Regulation overview.Regulation of gene expression.Regulation of transcription.Transcription factor.TCP family transcription factor	AT1G69690
Vitvi17g00229	11.3883	-7.16823	1.12907	-6.34879	2.17e-10	3.95e-09	TFL1 (Terminal flower 1)	Development.Reproductive development.Flower development	AT1G18100
Vitvi18g01132	114.36	1.48931	0.432972	3.43974	0.000582281	0.00255369	Thaumatin	Response to stimulus.Stress response	AT4G24180
Vitvi18g01213	158.729	5.35565	1.29688	4.12964	3.63e-05	0.000222633	Thioredoxin M-type	Cellular process.Cellular homeostasis.Cell redox homeostasis	AT3G15360
Vitvi15g01549	956.868	1.9591	0.487566	4.01811	5.87e-05	0.000338591	Thylakoid membrane phosphoprotein 14 kda, chloroplast precursor	Unknown	AT2G46820
Vitvi13g00191	183.505	-3.28048	0.377222	-8.69642	3.43e-18	1.84e-16	Transcription elongation factor S-II	Metabolism.Primary metabolism.Nucleobase, nucleoside, nucleotide, nucleic acid metabolism.Nucleic acid metabolism.RNA metabolism.Basal transcription factors	AT2G38560
Vitvi10g01766	30.5117	-1.5148	0.380969	-3.97619	7e-05	0.000396522	Transcriptional corepressor LEUNIG	Development.Reproductive development.Flower development	AT4G32551
Vitvi11g00622	243.034	2.20508	0.258135	8.54236	1.32e-17	6.68e-16	Transducin family protein / WD-40 repeat	Unclear	AT1G80710
Vitvi05g00284	145170	-1.0422	0.19578	-5.32334	1.02e-07	1.13e-06	Translationally-controlled tumor protein	Unknown	AT3G16640
Vitvi14g00179	6637.88	-3.15346	0.580614	-5.43125	5.6e-08	6.53e-07	Translationally-controlled tumor protein	Unknown	AT3G16640
Vitvi16g01337	2471.1	1.06801	0.180395	5.92041	3.21e-09	4.81e-08	Transparent testa glabra 1	Cellular process.Cell growth and death	AT5G24520
Vitvi11g01636	836.171	-2.07287	0.365975	-5.66397	1.48e-08	1.96e-07	Unknown protein	Unknown	AT2G34690
Vitvi02g00087	5001.1	1.21997	0.268634	4.5414	5.59e-06	4.18e-05	V-type H+-transporting ATPase subunit E	Metabolism.Primary metabolism.Generation of metabolite precursors and energy.Electron transport.Respiratory-chain phosphorylation	AT4G11150
Vitvi18g01684	23.1017	3.60877	0.991051	3.64136	0.000271204	0.00130823	Vascular related NAC-domain protein 7	Regulation overview.Regulation of gene expression.Regulation of transcription.Transcription factor.NAC family transcription factor	AT1G71930
Vitvi18g01937	7.86301	6.23179	1.57514	3.95634	7.61e-05	0.000427182	Wall-associated receptor kinase 2	Signaling.Signaling pathway.Protein kinase	AT1G21270
Vitvi04g00510	395.494	1.09214	0.326838	3.34154	0.00083315	0.00347971	WRKY DNA-binding protein 18	Regulation overview.Regulation of gene expression.Regulation of transcription.Transcription factor.WRKY family transcription factor	AT4G31800
Vitvi02g00039	207.95	1.41745	0.52692	2.69006	0.0071439	0.0221139	WRKY DNA-binding protein 27	Regulation overview.Regulation of gene expression.Regulation of transcription.Transcription factor.WRKY family transcription factor	AT5G52830
Vitvi08g00868	5390.45	2.85726	0.375894	7.60124	2.93e-14	9.72e-13	WRKY DNA-binding protein 70	Regulation overview.Regulation of gene expression.Regulation of transcription.Transcription factor.WRKY family transcription factor	AT3G56400
Vitvi13g01916	586.256	2.28239	0.380705	5.99516	2.03e-09	3.17e-08	WRKY DNA-binding protein 70	Regulation overview.Regulation of gene expression.Regulation of transcription.Transcription factor.WRKY family transcription factor	AT3G56400
Vitvi11g01683	114.406	-1.93363	0.712588	-2.71353	0.00665713	0.0208361	Xyloglucan endotransglucosylase/hydrolase 23	Cellular process.Cellular component organization and biogenesis.Cell wall organization and biogenesis.Cell wall metabolism.Cell wall modification.Xyloglucan modification	AT5G57560

## Sheet: Defense related
V3 Gene ID	baseMean	log2FoldChange	lfcSE	stat	pvalue	padj	Functional annotation	Functionnal category	Best.arabidopsis match
Vitvi10g02181	11.9641	6.83782	1.60824	4.25174	2.12e-05	0.000137718	(E,E)-alpha-farnesene synthase	Metabolism.Secondary metabolism.Terpenoid metabolism.Monoterpenoid metabolism.Monoterpenoid biosynthesis	AT1G13740
Vitvi18g02138	94.8042	1.67285	0.500826	3.34018	0.000837228	0.00349201	12-oxophytodienoate reductase 1	Metabolism.Primary metabolism.Lipid metabolism.Fatty acid metabolism.Alpha-linolenic acid metabolism	AT5G61210
Vitvi16g01036	1098.61	-1.44681	0.354761	-4.07827	4.54e-05	0.000270652	4-coumarate-CoA ligase	Metabolism.Secondary metabolism.Phenylpropanoid metabolism.Phenylpropanoid biosynthesis	AT1G26120
Vitvi13g01145	89.207	1.75951	0.721717	2.43795	0.0147709	0.0404811	6-hydroxyisobutyryl-coenzyme A hydrolase	Metabolism.Primary metabolism.Amino acid metabolism.Valine, leucine, and isoleucine metabolism.Valine, leucine, and isoleucine catabolism	AT1G10470
Vitvi12g01975	3500.54	1.76627	0.287891	6.13518	8.51e-10	1.42e-08	AAA-type ATPase	Diverse functions.Gene family with diverse functions.AAA-type ATPase domain family	AT1G74520
Vitvi12g01976	2473.52	1.70881	0.275196	6.20941	5.32e-10	9.15e-09	AAA-type ATPase	Diverse functions.Gene family with diverse functions.AAA-type ATPase domain family	AT4G20260
Vitvi12g01979	6301.43	1.04916	0.140595	7.46231	8.5e-14	2.66e-12	AAA-type ATPase	Diverse functions.Gene family with diverse functions.AAA-type ATPase domain family	AT4G25050
Vitvi12g02698	523.883	1.57787	0.376614	4.18961	2.79e-05	0.000175883	AAA-type ATPase	Diverse functions.Gene family with diverse functions.AAA-type ATPase domain family	AT3G51550
Vitvi14g03044	141.595	1.65489	0.546807	3.02646	0.00247438	0.00889161	AAA-type ATPase	Diverse functions.Gene family with diverse functions.AAA-type ATPase domain family	AT1G24120
Vitvi01g00979	3868.59	2.27783	0.313259	7.27139	3.56e-13	1.02e-11	ABA-responsive protein (HVA22c)	Signaling.Hormone Signaling.ABA Signaling.ABA-mediated Signaling pathway	AT4G11150
Vitvi09g00296	71.014	-1.90512	0.60053	-3.17241	0.00151181	0.00582429	ABC transporter G member 21	Transport overview.Macromolecule transport.Multidrug transport.Multidrug ABC transport	AT5G42650
Vitvi03g01185	5152.33	4.88371	0.734587	6.64824	2.97e-11	6.25e-10	ABC transporter G member 7	Transport overview.Macromolecule transport.Multidrug transport.Multidrug ABC transport	AT2G23460
Vitvi03g01833	359.02	2.89694	1.05917	2.73509	0.00623624	0.0197048	ABC transporter G member 7	Transport overview.Macromolecule transport.Multidrug transport.Multidrug ABC transport	AT4G25000
Vitvi03g01834	21.2808	7.66814	1.55585	4.92859	8.28e-07	7.59e-06	ABC transporter G member 7	Transport overview.Macromolecule transport.Multidrug transport.Multidrug ABC transport	AT2G14960
Vitvi07g02605	831.652	-2.56047	0.679037	-3.77074	0.000162767	0.000833335	ABC transporter G member 7	Transport overview.Macromolecule transport.Multidrug transport.Multidrug ABC transport	AT5G09660
Vitvi07g03053	1358.31	-2.43089	0.811494	-2.99558	0.00273926	0.00970994	ABC transporter G member 7	Transport overview.Macromolecule transport.Multidrug transport.Multidrug ABC transport	AT1G17840
Vitvi12g00505	434.62	2.21067	0.295547	7.47994	7.44e-14	2.35e-12	Aconitate hydratase, cytoplasmic	Metabolism.Primary metabolism.Generation of metabolite precursors and energy.Citric acid cycle	AT1G75590
Vitvi08g01740	829.474	2.87382	0.346103	8.30337	1.01e-16	4.68e-15	Actin beta/gamma 1	Cellular process.Cellular component organization and biogenesis.Cytoskeleton organization and biogenesis.Actin organization and biogenesis	AT4G25000
Vitvi18g01223	10659.9	1.62103	0.291968	5.55208	2.82e-08	3.52e-07	Alcohol dehydrogenase 1	Metabolism.Primary metabolism.Carbohydrate metabolism.Glycolysis Gluconeogenesis	AT2G14580
Vitvi17g00889	294.286	-1.87235	0.190949	-9.80546	1.07e-22	9.48e-21	Alliinase	Metabolism.Primary metabolism.Amino acid metabolism.Cysteine metabolism	AT1G74520
Vitvi14g01808	3192.48	-2.32963	0.601793	-3.87115	0.000108323	0.000585252	Alpha-dioxygenase	Metabolism.Primary metabolism.Lipid metabolism.Fatty acid metabolism.Alpha-linolenic acid metabolism	AT4G38620
Vitvi13g02362	27.9413	2.80587	0.94354	2.97377	0.00294163	0.0103167	Annexin ANN4	Transport overview.Channels and pores.a-Type channels.Annexin	AT5G25610
Vitvi13g02363	112.947	3.26465	0.658533	4.95746	7.14e-07	6.63e-06	Annexin ANN4	Transport overview.Channels and pores.a-Type channels.Annexin	AT5G25610
Vitvi13g02369	31.2464	4.5752	1.21505	3.76544	0.000166254	0.000849062	Annexin ANN4	Transport overview.Channels and pores.a-Type channels.Annexin	AT5G25610
Vitvi13g02381	47.9566	6.93688	0.943299	7.35386	1.93e-13	5.66e-12	Annexin ANN4	Transport overview.Channels and pores.a-Type channels.Annexin	AT5G25610
Vitvi13g02386	21.3074	6.6942	1.00949	6.6313	3.33e-11	6.96e-10	Annexin ANN4	Transport overview.Channels and pores.a-Type channels.Annexin	AT3G15730
Vitvi13g02392	38.4178	4.77198	0.797084	5.9868	2.14e-09	3.33e-08	Annexin ANN4	Transport overview.Channels and pores.a-Type channels.Annexin	AT4G38970
Vitvi13g02398	11.4517	6.77376	1.05534	6.41855	1.38e-10	2.58e-09	Annexin ANN4	Transport overview.Channels and pores.a-Type channels.Annexin	AT4G34760
Vitvi13g02400	6.43803	5.94327	1.97255	3.01299	0.00258689	0.00924038	Annexin ANN4	Transport overview.Channels and pores.a-Type channels.Annexin	AT4G38620
Vitvi13g02403	43.8059	2.51349	0.805596	3.12004	0.00180826	0.00680672	Annexin ANN4	Transport overview.Channels and pores.a-Type channels.Annexin	AT3G51430
Vitvi13g02413	14.0573	3.32943	1.3445	2.47634	0.0132739	0.0370331	Annexin ANN4	Transport overview.Channels and pores.a-Type channels.Annexin	AT5G25610
Vitvi13g02416	1906.7	7.48055	0.934195	8.00749	1.17e-15	4.7e-14	Annexin ANN4	Transport overview.Channels and pores.a-Type channels.Annexin	AT5G25610
Vitvi03g00392	145.794	-2.91428	1.06767	-2.72956	0.0063419	0.0199924	AOS (allene oxide synthase)	Metabolism.Primary metabolism.Lipid metabolism.Fatty acid metabolism.Alpha-linolenic acid metabolism	AT4G35000
Vitvi06g00281	2082.81	5.54767	0.416413	13.3225	1.71e-40	7.92e-38	Aquaporin PIP2B	Transport overview.Channels and pores.a-Type channels.Major Intrinsic Protein	AT3G51430
Vitvi13g00605	15534	1.30241	0.232284	5.60697	2.06e-08	2.65e-07	Aquaporin PIP2B	Transport overview.Channels and pores.a-Type channels.Major Intrinsic Protein	AT3G17510
Vitvi07g00134	85.8324	4.36608	0.81762	5.33998	9.3e-08	1.04e-06	ARMADILLO BTB Arabidopsis protein 1 ABAP1	Regulation overview.Regulation of gene expression.Regulation of transcription.Transcription factor.TRAF	AT5G18860
Vitvi04g02166	262.727	2.20609	0.425463	5.18515	2.16e-07	2.24e-06	Ascorbate peroxidase	Metabolism.Primary metabolism.Organic acid metabolism.Ascorbate and aldarate metabolism	AT2G38940
Vitvi05g00266	185.539	10.7922	1.00819	10.7044	9.7e-27	1.38e-24	Aspartyl protease	Metabolism.Primary metabolism.Protein metabolism and modification.Proteolysis.Peptidase-mediated proteolysis	AT4G26740
Vitvi14g00029	304.113	5.8045	1.08706	5.33963	9.31e-08	1.04e-06	Aspartyl protease	Metabolism.Primary metabolism.Protein metabolism and modification.Proteolysis.Peptidase-mediated proteolysis	AT5G13930
Vitvi03g01704	323.06	-1.10783	0.204411	-5.41961	5.97e-08	6.94e-07	ATHVA22A (Arabidopsis thaliana HVA22 homologue A)	Signaling.Hormone Signaling.ABA Signaling.ABA-mediated Signaling pathway	AT3G23700
Vitvi18g01431	1484.12	2.05034	0.416757	4.91975	8.67e-07	7.91e-06	ATP synthase delta chain, chloroplast precursor	Metabolism.Primary metabolism.Generation of metabolite precursors and energy.Electron transport.Respiratory-chain phosphorylation	AT5G57090
Vitvi03g01367	6.13598	5.87497	1.35322	4.34148	1.42e-05	9.61e-05	Auxin responsive SAUR protein	Signaling.Hormone Signaling.Auxin Signaling.Auxin-mediated Signaling pathway	AT2G37170
Vitvi18g01405	118.675	-1.9825	0.798773	-2.48193	0.0130672	0.0365604	Auxin-binding protein ABP19	Signaling.Hormone Signaling.Auxin Signaling.Auxin-mediated Signaling pathway	AT5G07990
Vitvi11g00089	2468.07	4.9924	0.424589	11.7582	6.41e-32	1.51e-29	Auxin-binding protein ABP19a precursor	Signaling.Hormone Signaling.Auxin Signaling.Auxin-mediated Signaling pathway	AT2G34650
Vitvi07g01598	2294.16	-2.21092	0.306699	-7.20878	5.65e-13	1.55e-11	BT4 (BTB and TAZ Domain protein 4)	Regulation overview.Regulation of gene expression.Regulation of transcription.Transcription factor.TAZ family transcription factor	AT2G17500
Vitvi05g00819	107.121	-2.88914	0.282689	-10.2202	1.61e-24	1.82e-22	Caleosin	Signaling.Hormone Signaling.ABA Signaling.ABA-mediated Signaling pathway	AT3G22640
Vitvi05g00256	1925.68	1.93134	0.395489	4.88343	1.04e-06	9.34e-06	CBL-interacting protein kinase 1 (CIPK1)	Signaling.Signaling pathway.Protein kinase	AT1G17840
Vitvi05g01044	18214.3	1.78002	0.326698	5.44852	5.08e-08	5.97e-07	Chalcone synthase	Metabolism.Secondary metabolism.Phenylpropanoid metabolism.Flavonoid metabolism.Flavonoid biosynthesis	AT5G01600
Vitvi14g01449	8654.65	2.03541	0.34049	5.97789	2.26e-09	3.49e-08	Chalcone synthase	Metabolism.Secondary metabolism.Phenylpropanoid metabolism.Flavonoid metabolism.Flavonoid biosynthesis	AT1G15780
Vitvi14g01448	13576.1	1.72024	0.371115	4.63534	3.56e-06	2.8e-05	Chalcone synthase (CHS)	Metabolism.Secondary metabolism.Phenylpropanoid metabolism.Flavonoid metabolism.Flavonoid biosynthesis	AT5G60660
Vitvi18g02476	385.236	1.13452	0.167802	6.76103	1.37e-11	3.03e-10	Cinnamoyl-CoA reductase	Metabolism.Secondary metabolism.Phenylpropanoid metabolism.Phenylpropanoid biosynthesis	AT3G54050
Vitvi07g00164	570.201	-1.50113	0.270802	-5.54325	2.97e-08	3.69e-07	Circadian clock coupling factor ZGT	Signaling.Signaling pathway.Circadian clock Signaling	AT5G06320
Vitvi10g00567	18.645	2.54379	1.00062	2.54223	0.0110148	0.0317272	Cysteine protease RCR3	Response to stimulus.Stress response.Biotic stress response.Plant-pathogen interaction	AT1G74670
Vitvi04g00357	152.128	4.8037	0.829371	5.79198	6.96e-09	9.82e-08	Dehydration-responsive protein (RD22)	Response to stimulus.Stress response.Abiotic stress response.Drought stress response	AT5G09810
Vitvi18g01322	56.3546	-1.33703	0.518588	-2.57821	0.00993149	0.029053	DELLA protein RGL2 (RGA-like protein 2)	Signaling.Hormone Signaling.Gibberellic acid Signaling.Gibberellic acid-mediated Signaling pathway	AT3G09870
Vitvi05g01884	40.4911	1.63371	0.377269	4.33035	1.49e-05	0.000100544	Diamine oxidase	Metabolism.Primary metabolism.Amino acid metabolism.Arginine and proline metabolism.Urea cycle	AT5G40990
Vitvi01g01165	1739.67	1.25333	0.382049	3.28053	0.00103611	0.00420007	DREPP plasma membrane polypeptide	Unclassified	AT5G40990
Vitvi08g00763	63.4432	-1.98449	0.671247	-2.95643	0.00311225	0.0108361	ferritin	Metabolism.Primary metabolism.Cofactor metabolism.Tetrapyrrole metabolism	AT4G39330
Vitvi16g01336	10002.5	4.68964	0.532245	8.81106	1.24e-18	7.12e-17	Flavanone 3-hydroxylase	Metabolism.Secondary metabolism.Phenylpropanoid metabolism.Flavonoid metabolism.Flavonoid biosynthesis	AT1G61120
Vitvi19g00366	2112.96	1.36644	0.305994	4.46557	7.99e-06	5.79e-05	flavodoxin-like quinone reductase 1	Signaling.Hormone Signaling.Auxin Signaling.Auxin-mediated Signaling pathway	AT3G22060
Vitvi11g00074	533.931	5.96096	0.748591	7.96291	1.68e-15	6.62e-14	flavonoid 3-monooxygenase	Metabolism.Secondary metabolism.Phenylpropanoid metabolism.Flavonoid metabolism.Flavonoid biosynthesis	AT4G32551
Vitvi11g01337	8.27194	6.30351	1.9844	3.17653	0.00149047	0.00575652	flavonoid 3-monooxygenase	Metabolism.Secondary metabolism.Phenylpropanoid metabolism.Flavonoid metabolism.Flavonoid biosynthesis	AT4G16740
Vitvi06g01192	24.3083	3.49814	0.940302	3.72023	0.000199041	0.000993142	Flavonoid 3',5'-hydroxylase	Metabolism.Secondary metabolism.Phenylpropanoid metabolism.Flavonoid metabolism.Flavonoid biosynthesis	AT5G54490
Vitvi08g01637	128.729	1.04677	0.336429	3.11141	0.00186199	0.00698467	Flavonoid 3',5'-hydroxylase	Metabolism.Secondary metabolism.Phenylpropanoid metabolism.Flavonoid metabolism.Flavonoid biosynthesis	AT5G20820
Vitvi06g01888	88.6996	-2.12691	0.451204	-4.71385	2.43e-06	1.99e-05	flavonoid 3',5'-hydroxylase [Vitis vinifera]	Metabolism.Secondary metabolism.Phenylpropanoid metabolism.Flavonoid metabolism.Flavonoid biosynthesis	AT5G07990
Vitvi17g00698	2577.36	1.36739	0.262135	5.21635	1.82e-07	1.92e-06	Flavonoid-3'-hydroxylase	Metabolism.Secondary metabolism.Phenylpropanoid metabolism.Flavonoid metabolism.Flavonoid biosynthesis	AT5G20630
Vitvi13g01119	6555.58	1.85292	0.237395	7.80521	5.94e-15	2.18e-13	flavonol synthase	Metabolism.Secondary metabolism.Phenylpropanoid metabolism.Flavonoid metabolism.Flavonoid biosynthesis	AT2G47460
Vitvi18g02538	4988.92	-2.62158	0.259541	-10.1008	5.48e-24	5.53e-22	Flavonol synthase	Metabolism.Secondary metabolism.Phenylpropanoid metabolism.Flavonoid metabolism.Flavonoid biosynthesis	AT2G34650
Vitvi08g01301	598.582	2.33586	0.60795	3.84219	0.000121942	0.000649252	fructose 1,6-bisphosphatase	Metabolism.Primary metabolism.Carbohydrate metabolism.Glycolysis Gluconeogenesis.Gluconeogenesis	AT3G02850
Vitvi04g01421	1980.37	1.47707	0.51251	2.88203	0.00395125	0.0133278	fructose-bisphosphate aldolase, chloroplast precursor	Metabolism.Primary metabolism.Carbohydrate metabolism.Glycolysis Gluconeogenesis	AT1G80710
Vitvi18g00204	90.479	4.82757	1.79394	2.69104	0.00712301	0.0220606	GA 20-oxidase	Metabolism.Secondary metabolism.Terpenoid metabolism.Diterpenoid metabolism.Diterpenoid biosynthesis	AT1G75590
Vitvi07g00457	829.742	-3.32955	0.519759	-6.40596	1.49e-10	2.79e-09	Galactinol synthase	Metabolism.Primary metabolism.Carbohydrate metabolism.Monosaccharide metabolism.Galactose metabolism	AT5G57090
Vitvi14g01819	3467.73	5.79036	0.491653	11.7773	5.11e-32	1.24e-29	GASA like	Signaling.Hormone Signaling.Gibberellic acid Signaling.Gibberellic acid-mediated Signaling pathway	AT5G07990
Vitvi15g00782	116.34	-2.47829	0.381144	-6.50225	7.91e-11	1.54e-09	Gibberellin 20-oxidase	Metabolism.Secondary metabolism.Terpenoid metabolism.Diterpenoid metabolism.Diterpenoid biosynthesis	AT2G05710
Vitvi09g00448	25.8085	3.34115	1.22462	2.72831	0.00636588	0.0200499	Gibberellin 3beta-hydroxylase3	Metabolism.Secondary metabolism.Terpenoid metabolism.Diterpenoid metabolism.Diterpenoid biosynthesis	AT2G31180
Vitvi05g00403	610.935	1.77514	0.530561	3.34578	0.000820528	0.00343577	Glutamine synthetase	Metabolism.Primary metabolism.Amino acid metabolism.Glutamate metabolism	AT5G40010
Vitvi10g00508	1833.47	1.38903	0.209632	6.62606	3.45e-11	7.19e-10	Glutaredoxin	Response to stimulus.Stress response.Abiotic stress response.Oxidative stress response	AT5G40010
Vitvi07g02242	1119.49	-3.59123	0.530812	-6.76554	1.33e-11	2.95e-10	Glycosyl transferase family 8 protein	Metabolism.Primary metabolism.Carbohydrate metabolism.Glycosyl transference	AT3G54770
Vitvi08g01377	4468.06	-1.45827	0.523336	-2.78649	0.00532818	0.0172058	Harpin inducing protein 1-like 9	Response to stimulus.Stress response.Biotic stress response.Virus stress response	AT2G37170
Vitvi05g00381	515.154	1.60117	0.276134	5.79852	6.69e-09	9.47e-08	Inosine-uridine preferring nucleoside hydrolase	Metabolism.Primary metabolism.Nucleobase, nucleoside, nucleotide, nucleic acid metabolism.Nucleotide metabolism.Purine metabolism	AT3G45140
Vitvi07g01777	15275.1	1.02992	0.345838	2.97805	0.00290088	0.0102001	Inositol-3-phosphate synthase	Metabolism.Primary metabolism.Carbohydrate metabolism.Monosaccharide metabolism.Inositol phosphate metabolism	AT3G45140
Vitvi02g00435	9526.23	2.53391	0.25358	9.99252	1.64e-23	1.59e-21	Leucoanthocyanidin dioxgenase	Metabolism.Secondary metabolism.Phenylpropanoid metabolism.Flavonoid metabolism.Flavonoid biosynthesis.Anthocyanin biosynthesis	AT3G56400
Vitvi15g00004	6334.4	2.22892	0.39788	5.60198	2.12e-08	2.72e-07	LHCA3 (Photosystem I light harvesting complex gene 3)	Metabolism.Primary metabolism.Generation of metabolite precursors and energy.Photosynthesis.Antenna proteins	AT2G39730
Vitvi09g00038	289.56	4.05297	0.687632	5.89409	3.77e-09	5.56e-08	Lipase GDSL 1	Unclear	AT2G38750
Vitvi09g00039	311.114	3.2907	0.484554	6.7912	1.11e-11	2.49e-10	Lipase GDSL 1	Unclear	AT2G38750
Vitvi13g01782	232.838	4.11254	0.56259	7.31001	2.67e-13	7.75e-12	Lipoxygenase	Metabolism.Primary metabolism.Lipid metabolism.Fatty acid metabolism.Alpha-linolenic acid metabolism	AT2G38750
Vitvi06g00153	96.6837	-2.52583	0.583144	-4.3314	1.48e-05	0.000100117	Lipoxygenase LOX1	Metabolism.Primary metabolism.Lipid metabolism.Fatty acid metabolism.Alpha-linolenic acid metabolism	AT2G38750
Vitvi13g01780	3260.31	5.14146	0.522195	9.84586	7.14e-23	6.46e-21	Lipoxygenase LOX1	Metabolism.Primary metabolism.Lipid metabolism.Fatty acid metabolism.Alpha-linolenic acid metabolism	AT2G38750
Vitvi17g00750	2108.23	-1.65904	0.320298	-5.17967	2.22e-07	2.3e-06	LTCOR11	Signaling.Hormone Signaling.Gibberellic acid Signaling.Gibberellic acid-mediated Signaling pathway	AT2G38750
Vitvi18g00583	135.967	-1.8817	0.475654	-3.95603	7.62e-05	0.000427546	MATE efflux family protein ZF14	Transport overview.Electrochemical Potential-driven Transporters.Porters.Multidrug/Oligosaccharidyl-lipid/Polysaccharide Flippase.Multi Antimicrobial Extrusion	AT2G38750
Vitvi14g00612	583.865	-1.45025	0.303551	-4.77761	1.77e-06	1.5e-05	Myb domain protein 102	Regulation overview.Regulation of gene expression.Regulation of transcription.Transcription factor.MYB family transcription factor	AT2G38750
Vitvi11g00099	261.06	2.70893	0.374716	7.22929	4.86e-13	1.34e-11	Myb domain protein 13	Regulation overview.Regulation of gene expression.Regulation of transcription.Transcription factor.MYB family transcription factor	AT1G11910
Vitvi12g00625	90.4242	4.32719	0.488151	8.86446	7.69e-19	4.48e-17	Myb domain protein 14	Regulation overview.Regulation of gene expression.Regulation of transcription.Transcription factor.MYB family transcription factor	AT3G16640
Vitvi15g00871	691.927	2.34079	0.666197	3.51367	0.000441962	0.00200722	Naringenin,2-oxoglutarate 3-dioxygenase	Metabolism.Secondary metabolism.Phenylpropanoid metabolism.Flavonoid metabolism.Flavonoid biosynthesis	AT3G51550
Vitvi01g00037	348.318	-1.71596	0.243693	-7.0415	1.9e-12	4.86e-11	Nuclear transport factor 2 (NTF2)	Transport overview.Primary Active Transporters.P-P-bond hydrolysis-driven transporters.Nuclear mRNA Exporter	AT3G51550
Vitvi06g00465	40689.1	-2.19151	0.252142	-8.69156	3.58e-18	1.91e-16	Outer envelope protein 16	Transport overview.Channels and pores.√ü-Barrel porins.Plastid Outer Envelope Porin of 16 kDa	AT3G51550
Vitvi03g01651	2867.41	2.42622	0.737241	3.29095	0.000998489	0.00406775	Pathogenesis-related protein 1 precursor (PRP 1)	Signaling.Hormone Signaling.Jasmonate salicylate signaling.Jasmonate Signaling.Jasmonate-mediated Signaling pathway	AT5G13930
Vitvi04g00480	130.61	2.92957	0.663357	4.41628	1e-05	7.1e-05	Phospholipase D alpha 1 precursor (PLD 1) (Choline phosphatase 1)	Metabolism.Primary metabolism.Lipid metabolism.Glycerolipid metabolism.Glycerophospholipid metabolism.Glycerophospholipid catabolism	AT5G13930
Vitvi09g00595	34287.5	1.08743	0.167787	6.481	9.11e-11	1.75e-09	Phospholipase D alpha 1 precursor (PLD 1) (Choline phosphatase 1)	Metabolism.Primary metabolism.Lipid metabolism.Glycerolipid metabolism.Glycerophospholipid metabolism.Glycerophospholipid catabolism	AT3G01420
Vitvi16g00831	66031.4	-1.51415	0.243317	-6.22294	4.88e-10	8.44e-09	Phosphopyruvate hydratase.	Metabolism.Primary metabolism.Carbohydrate metabolism.Glycolysis Gluconeogenesis	AT5G14920
Vitvi03g00272	2199.01	1.31542	0.402101	3.27136	0.00107032	0.00431298	Phototropin-2	Transport overview.Channels and pores.a-Type channels.The Voltage-gated Ion Channel	AT3G51550
Vitvi19g00529	417.053	1.75663	0.341525	5.14348	2.7e-07	2.75e-06	Phytepsin	Transport overview.Channels and pores.Pore-forming toxins.Amoebapore	AT5G40010
Vitvi07g02005	830.561	1.76334	0.317454	5.55462	2.78e-08	3.47e-07	Protein kinase SPK-3 ASK1	Signaling.Hormone Signaling.ABA Signaling.ABA-mediated Signaling pathway	AT2G36530
Vitvi02g00126	101.753	-3.47396	0.445169	-7.8037	6.01e-15	2.2e-13	Protein phosphatase 2C DBP	Regulation overview.Regulation of gene expression.Regulation of transcription.Transcription factor.DBP family transcription factor	AT5G51760
Vitvi06g00533	4019.94	-1.84803	0.338847	-5.45388	4.93e-08	5.81e-07	Protein phosphatase 2C DBP	Signaling.Hormone Signaling.ABA Signaling.ABA-mediated Signaling pathway	AT5G13930
Vitvi17g00885	1444.66	-1.0956	0.419299	-2.61293	0.00897686	0.0267777	Raffinose synthase	Metabolism.Primary metabolism.Carbohydrate metabolism.Monosaccharide metabolism.Galactose metabolism	AT3G28860
Vitvi04g00350	239.194	-3.60348	0.531563	-6.77901	1.21e-11	2.7e-10	RD22	Response to stimulus.Stress response.Abiotic stress response.Drought stress response	AT5G24530
Vitvi04g00352	18465.6	5.06447	1.38183	3.66504	0.000247298	0.00120476	RD22	Response to stimulus.Stress response.Abiotic stress response.Drought stress response	AT5G24520
Vitvi04g01873	1425.4	1.69122	0.238387	7.09444	1.3e-12	3.41e-11	RD22	Response to stimulus.Stress response.Abiotic stress response.Drought stress response	AT2G46690
Vitvi04g00349	240.768	4.64542	1.60222	2.89936	0.00373927	0.0127248	RD22 [Vitis vinifera]	Response to stimulus.Stress response.Abiotic stress response.Drought stress response	AT5G13930
Vitvi04g01866	45.0555	8.74994	2.58355	3.38679	0.000707148	0.00302084	RD22 [Vitis vinifera]	Response to stimulus.Stress response.Abiotic stress response.Drought stress response	AT5G13930
Vitvi16g00997	532.726	-2.25828	0.651906	-3.46412	0.000531961	0.00236128	Resveratrol synthase (RS1)	Metabolism.Secondary metabolism.Phenylpropanoid metabolism.Phenylpropanoid biosynthesis	AT5G13930
Vitvi16g01474	1167.84	-2.1975	0.674876	-3.25616	0.00112932	0.0045182	Resveratrol synthase [Vitis vinifera]	Metabolism.Secondary metabolism.Phenylpropanoid metabolism.Phenylpropanoid biosynthesis	AT5G13930
Vitvi05g01317	1129.04	1.43403	0.354042	4.05045	5.11e-05	0.000300191	Ribosomal protein S1	Metabolism.Primary metabolism.Protein metabolism and modification.Protein synthesis.Ribosome	AT5G13930
Vitvi06g00513	5459.88	3.22099	0.596962	5.39564	6.83e-08	7.83e-07	Ribulose bisphosphate carboxylase/oxygenase activase, chloroplast	Metabolism.Primary metabolism.Generation of metabolite precursors and energy.Photosynthesis.Calvin cycle	AT1G18100
Vitvi13g01994	152.829	4.83304	1.87065	2.58362	0.00977701	0.0286798	Ribulose bisphosphate carboxylase/oxygenase activase, chloroplast	Metabolism.Primary metabolism.Generation of metabolite precursors and energy.Photosynthesis.Calvin cycle	AT1G74670
Vitvi13g00536	100.15	2.99847	0.682356	4.39429	1.11e-05	7.76e-05	RNA recognition motif (RRM)-containing protein	Unknown	AT5G07990
Vitvi10g00829	2888.23	1.22301	0.477517	2.56118	0.0104317	0.0302601	S-2-hydroxy-acid oxidase, peroxisomal	Metabolism.Primary metabolism.Generation of metabolite precursors and energy.Glyoxylate and dicarboxylate metabolism	AT5G14920
Vitvi19g01352	656.234	2.55736	0.584506	4.37525	1.21e-05	8.37e-05	S-2-hydroxy-acid oxidase, peroxisomal	Metabolism.Primary metabolism.Generation of metabolite precursors and energy.Glyoxylate and dicarboxylate metabolism	AT5G40390
Vitvi10g01600	8.34708	6.31796	2.01005	3.14319	0.00167117	0.00635831	S-linalool synthase	Metabolism.Secondary metabolism.Terpenoid metabolism.Terpenoid biosynthesis	AT4G24670
Vitvi10g00938	121.704	2.94874	1.05816	2.78667	0.00532534	0.0171988	Sinapyl alcohol dehydrogenase	Metabolism.Secondary metabolism.Phenylpropanoid metabolism.Phenylpropanoid biosynthesis	AT2G29420
Vitvi13g01676	370.202	6.88998	1.19769	5.75272	8.78e-09	1.21e-07	Steroid sulfotransferase	Metabolism.Primary metabolism.Amino acid metabolism.Cysteine metabolism	AT4G08980
Vitvi16g01475	34268.5	-3.71546	0.732954	-5.06915	4e-07	3.9e-06	Stilbene synthase	Metabolism.Secondary metabolism.Phenylpropanoid metabolism.Phenylpropanoid biosynthesis	AT4G34160
Vitvi16g01477	245.929	-1.48542	0.613638	-2.42068	0.0154913	0.0421459	Stilbene synthase	Metabolism.Secondary metabolism.Phenylpropanoid metabolism.Phenylpropanoid biosynthesis	AT3G50410
Vitvi16g01484	2565.51	-2.09735	0.622929	-3.36691	0.000760147	0.00321477	Stilbene synthase	Metabolism.Secondary metabolism.Phenylpropanoid metabolism.Phenylpropanoid biosynthesis	AT1G75590
Vitvi16g01486	1091.34	-2.03052	0.674195	-3.01177	0.00259733	0.0092723	Stilbene synthase	Metabolism.Secondary metabolism.Phenylpropanoid metabolism.Phenylpropanoid biosynthesis	AT1G75580
Vitvi16g01465	14.6705	7.13195	1.55984	4.57223	4.83e-06	3.67e-05	Stilbene synthase - grape	Metabolism.Secondary metabolism.Phenylpropanoid metabolism.Phenylpropanoid biosynthesis	AT4G24180
Vitvi16g01478	207.638	-1.51101	0.641241	-2.35639	0.0184536	0.04874	Stilbene synthase [Vitis vinifera]	Metabolism.Secondary metabolism.Phenylpropanoid metabolism.Phenylpropanoid biosynthesis	AT3G15360
Vitvi18g01213	158.729	5.35565	1.29688	4.12964	3.63e-05	0.000222633	Thioredoxin M-type	Cellular process.Cellular homeostasis.Cell redox homeostasis	AT1G21270
Vitvi10g01766	30.5117	-1.5148	0.380969	-3.97619	7e-05	0.000396522	Transcriptional corepressor LEUNIG	Development.Reproductive development.Flower development	AT2G33590
Vitvi11g00622	243.034	2.20508	0.258135	8.54236	1.32e-17	6.68e-16	Transducin family protein / WD-40 repeat	Unclear	AT5G42270
Vitvi05g00284	145170	-1.0422	0.19578	-5.32334	1.02e-07	1.13e-06	Translationally-controlled tumor protein	Unknown	AT5G08640
Vitvi14g00179	6637.88	-3.15346	0.580614	-5.43125	5.6e-08	6.53e-07	Translationally-controlled tumor protein	Unknown	AT1G75750
Vitvi02g00087	5001.1	1.21997	0.268634	4.5414	5.59e-06	4.18e-05	V-type H+-transporting ATPase subunit E	Metabolism.Primary metabolism.Generation of metabolite precursors and energy.Electron transport.Respiratory-chain phosphorylation	AT1G11910
Vitvi13g01916	586.256	2.28239	0.380705	5.99516	2.03e-09	3.17e-08	WRKY DNA-binding protein 70	Regulation overview.Regulation of gene expression.Regulation of transcription.Transcription factor.WRKY family transcription factor	AT1G79040
Vitvi11g01683	114.406	-1.93363	0.712588	-2.71353	0.00665713	0.0208361	Xyloglucan endotransglucosylase/hydrolase 23	Cellular process.Cellular component organization and biogenesis.Cell wall organization and biogenesis.Cell wall metabolism.Cell wall modification.Xyloglucan modification	AT5G54490

## Sheet: Other functions
V3 Gene ID	baseMean	log2FoldChange	lfcSE	stat	pvalue	padj	Functional annotation	Functionnal category	Best.arabidopsis match
Vitvi08g01627	2003.12	2.02142	0.182886	11.0529	2.12e-28	3.45e-26	ABC transporter B member 1	Transport overview.Macromolecule transport.Multidrug transport.Multidrug ABC transport	AT5G61210
Vitvi14g01928	1814.71	1.11744	0.387794	2.88152	0.00395756	0.0133436	ABC transporter B member 16	Transport overview.Macromolecule transport.Multidrug transport.Multidrug ABC transport	AT1G26120
Vitvi16g01307	135.967	-1.39798	0.407208	-3.43309	0.000596742	0.00261011	ABC transporter B member 16	Transport overview.Macromolecule transport.Multidrug transport.Multidrug ABC transport	AT1G10470
Vitvi09g00462	69.4765	1.96402	0.518028	3.79134	0.000149835	0.000776198	ABC transporter g family pleiotropic drug resistance 12 PDR12	Transport overview.Macromolecule transport.Multidrug transport.Multidrug ABC transport	AT4G25050
Vitvi09g00472	17.9432	2.19947	0.863808	2.54625	0.0108888	0.0313967	ABC transporter g family pleiotropic drug resistance 12 PDR12	Transport overview.Macromolecule transport.Multidrug transport.Multidrug ABC transport	AT3G51550
Vitvi09g00476	535.088	1.8172	0.629622	2.88617	0.00389957	0.013169	ABC transporter g family pleiotropic drug resistance 12 PDR12	Transport overview.Macromolecule transport.Multidrug transport.Multidrug ABC transport	AT1G24120
Vitvi11g01638	73.4223	-1.72807	0.550855	-3.13708	0.00170642	0.00646937	Accelerated cell death 11 (ACD11)	Cellular process.Cell growth and death.Cell death	AT1G31880
Vitvi01g01748	164.226	2.39752	0.503736	4.75949	1.94e-06	1.62e-05	ACP4 (Acyl carrier protein 4)	Transport overview.Primary Active Transporters.Oxidoreduction-driven transporters.Proton-translocating NADH Dehydrogenase	AT5G54490
Vitvi03g00502	12.5095	3.76667	1.21404	3.10259	0.00191837	0.00716685	Alpha-amylase / 1,4-alpha-D-glucan glucanohydrolase	Metabolism.Primary metabolism.Carbohydrate metabolism.Polysaccharide metabolism.Starch and sucrose metabolism.Starch biosynthesis catabolism.Starch catabolism	AT4G35100
Vitvi03g01572	5488.88	2.49938	0.348142	7.17919	7.01e-13	1.89e-11	Alpha-amylase / 1,4-alpha-D-glucan glucanohydrolase	Metabolism.Primary metabolism.Carbohydrate metabolism.Polysaccharide metabolism.Starch and sucrose metabolism.Starch biosynthesis catabolism.Starch catabolism	AT2G23460
Vitvi08g01038	3597.51	2.39384	0.365747	6.54508	5.95e-11	1.18e-09	Aquaporin PIP2;4	Transport overview.Channels and pores.a-Type channels.Major Intrinsic Protein	AT4G25000
Vitvi03g00155	21746.7	1.78674	0.18346	9.7391	2.05e-22	1.77e-20	Aquaporin PIP3	Transport overview.Channels and pores.a-Type channels.Major Intrinsic Protein	AT2G14960
Vitvi01g02093	3576.75	1.16267	0.295192	3.9387	8.19e-05	0.000456923	ARL1 (ARG1-like 1)	Transport overview.Primary Active Transporters.P-P-bond hydrolysis-driven transporters.General Secretory Pathway (Sec)	AT5G09660
Vitvi01g00857	1016.56	-1.141	0.268321	-4.25236	2.12e-05	0.000137445	ARR3 typeA	Signaling.Hormone Signaling.Cytokinin Signaling.Cytokinin-mediated Signaling pathway	AT1G75590
Vitvi13g02328	696.959	-1.05455	0.176893	-5.96152	2.5e-09	3.83e-08	ARR9 typeA	Signaling.Hormone Signaling.Cytokinin Signaling.Cytokinin-mediated Signaling pathway	AT1G75590
Vitvi13g00019	902.098	2.29931	0.164702	13.9604	2.72e-44	2.02e-41	AUX1 auxin influx carrier protein	Signaling.Hormone Signaling.Auxin Signaling.Auxin transport	AT4G25000
Vitvi07g01893	5764.68	2.33599	0.428539	5.45106	5.01e-08	5.9e-07	Auxin efflux carrier	Signaling.Hormone Signaling.Auxin Signaling.Auxin transport	AT4G38620
Vitvi03g01336	51.3755	3.37818	0.662383	5.10004	3.4e-07	3.38e-06	Auxin responsive SAUR protein	Signaling.Hormone Signaling.Auxin Signaling.Auxin-mediated Signaling pathway	AT4G34760
Vitvi08g01439	67.564	-1.50959	0.497425	-3.0348	0.00240693	0.00868822	Auxin responsive SAUR protein	Signaling.Hormone Signaling.Auxin Signaling.Auxin-mediated Signaling pathway	AT4G38620
Vitvi11g01053	131.336	1.04141	0.284264	3.66354	0.000248757	0.0012098	Auxin responsive SAUR protein	Signaling.Hormone Signaling.Auxin Signaling.Auxin-mediated Signaling pathway	AT3G51430
Vitvi18g01093	99.9134	5.20185	0.740188	7.02774	2.1e-12	5.34e-11	Auxin responsive SAUR protein	Signaling.Hormone Signaling.Auxin Signaling.Auxin-mediated Signaling pathway	AT3G51430
Vitvi10g00905	3490.19	1.3601	0.21931	6.20174	5.58e-10	9.56e-09	Auxin-Induced in Root cultures 9 AIR9	Signaling.Hormone Signaling.Auxin Signaling.Auxin-mediated Signaling pathway	AT3G51430
Vitvi03g01337	325.172	2.16161	0.396745	5.44837	5.08e-08	5.97e-07	Auxin-responsive	Signaling.Hormone Signaling.Auxin Signaling.Auxin-mediated Signaling pathway	AT2G38940
Vitvi08g02133	127.929	-1.03467	0.309602	-3.34195	0.000831913	0.00347548	Auxin-responsive family protein	Signaling.Hormone Signaling.Auxin Signaling.Auxin-mediated Signaling pathway	AT2G38940
Vitvi07g00293	106.27	2.5197	0.821331	3.06782	0.00215625	0.00791184	Auxin-responsive GH3	Signaling.Hormone Signaling.Auxin Signaling.Auxin-mediated Signaling pathway	AT5G57090
Vitvi16g01359	619.236	1.58228	0.337494	4.68832	2.75e-06	2.22e-05	Auxin-responsive SAUR29	Signaling.Hormone Signaling.Auxin Signaling.Auxin-mediated Signaling pathway	AT2G38940
Vitvi11g00033	112.338	1.84568	0.570639	3.23441	0.00121894	0.00482558	Auxin-responsive SAUR37	Signaling.Hormone Signaling.Auxin Signaling.Auxin-mediated Signaling pathway	AT2G34650
Vitvi09g01379	25.5441	7.9319	1.05259	7.53559	4.86e-14	1.58e-12	Auxin-responsive SAUR5	Signaling.Hormone Signaling.Auxin Signaling.Auxin-mediated Signaling pathway	AT2G47750
Vitvi04g01441	277.895	2.51043	0.612384	4.09945	4.14e-05	0.000250085	Auxin-responsive SAUR9	Signaling.Hormone Signaling.Auxin Signaling.Auxin-mediated Signaling pathway	AT2G38940
Vitvi10g02327	4.3675	5.38332	1.71193	3.1446	0.00166316	0.00633179	Avr9/Cf-9 rapidly elicited protein 20	Signaling.Signaling pathway.Calcium sensors and Signaling	AT2G29420
Vitvi02g01047	151.657	2.49809	0.301118	8.29606	1.08e-16	4.93e-15	BRXL1 (Brevis radix like 1)	Response to stimulus.Stress response.Biotic stress response	AT4G34160
Vitvi17g00975	12816.2	-2.09558	0.335001	-6.25545	3.96e-10	6.92e-09	BT1 (BTB and TAZ domain protein 1)	Regulation overview.Regulation of gene expression.Regulation of transcription.Transcription factor.TAZ family transcription factor	AT4G37580
Vitvi02g01486	16.3843	7.28934	1.08742	6.70336	2.04e-11	4.36e-10	Calcium-binding EF-hand	Unknown	AT2G17500
Vitvi19g01926	214.089	6.93409	1.4418	4.80933	1.51e-06	1.3e-05	Calcium-binding EF-hand	Unknown	AT4G08980
Vitvi01g00204	823.557	-1.00815	0.191681	-5.25954	1.44e-07	1.56e-06	Carboxylesterase	Metabolism.Cellular metabolism.Esterase activity	AT3G22640
Vitvi18g02496	6241.01	1.46325	0.330685	4.4249	9.65e-06	6.84e-05	Cell division protease FtsH	Transport overview.Primary Active Transporters.P-P-bond hydrolysis-driven transporters.Endoplasmic Reticular Retrotranslocon	AT1G15780
Vitvi14g01837	614.332	1.23254	0.325803	3.78306	0.00015491	0.000798609	Chaperone BCS1 mitochondrial	Diverse functions.Gene family with diverse functions.AAA-type ATPase domain family	AT5G60660
Vitvi08g00936	103.012	1.57957	0.410124	3.85146	0.000117418	0.000627891	CTV.22	Unknown	AT2G37710
Vitvi18g00731	1048.25	6.0826	0.384739	15.8097	2.67e-56	5.03e-53	Cyclin delta-3 (CYCD3_1)	Signaling.Hormone Signaling.Cytokinin Signaling.Cytokinin-mediated Signaling pathway	AT2G36210
Vitvi07g01564	20.6755	7.62664	1.12946	6.75247	1.45e-11	3.19e-10	Cyclin-D like protein	Cellular process.Cell growth and death	AT2G36910
Vitvi13g00070	3.97413	5.24969	2.16124	2.42901	0.01514	0.041346	Em protein GEA6 (EM6)	Metabolism.Primary metabolism.Generation of metabolite precursors and energy.Storage proteins	AT1G74670
Vitvi13g01893	8.23539	-6.69869	1.61164	-4.15644	3.23e-05	0.000200228	Em protein GEA6 (EM6)	Metabolism.Primary metabolism.Generation of metabolite precursors and energy.Storage proteins	AT3G09870
Vitvi03g00398	2284.32	-1.14364	0.14963	-7.64314	2.12e-14	7.19e-13	Extra-large G-protein (XLG1)	Signaling.Signaling pathway.G-protein signaling pathway	AT1G52230
Vitvi07g01993	14.5309	-5.11014	1.17884	-4.33489	1.46e-05	9.87e-05	F-box family protein	Metabolism.Primary metabolism.Protein metabolism and modification.Proteolysis.cytoplasmic and nuclear protein degradation.Ubiquitin-mediated proteolysis	AT1G15520
Vitvi18g00435	135.621	2.09004	0.429255	4.869	1.12e-06	9.97e-06	F-box protein (FBW2)	Metabolism.Primary metabolism.Protein metabolism and modification.Proteolysis.cytoplasmic and nuclear protein degradation.Ubiquitin-mediated proteolysis	AT1G15520
Vitvi01g01751	86.5652	-1.70294	0.60446	-2.81729	0.00484303	0.0158393	feronia receptor-like kinase	Signaling.Signaling pathway.Protein kinase	AT1G15520
Vitvi14g01365	1249.59	2.92515	0.348014	8.40527	4.27e-17	2.06e-15	feronia receptor-like kinase	Signaling.Signaling pathway.Protein kinase	AT4G37580
Vitvi14g01368	14528.5	1.03667	0.252478	4.10598	4.03e-05	0.000243971	feronia receptor-like kinase	Signaling.Signaling pathway.Protein kinase	AT3G43120
Vitvi14g01373	261.699	2.516	0.393436	6.39493	1.61e-10	2.99e-09	feronia receptor-like kinase	Signaling.Signaling pathway.Protein kinase	AT5G54270
Vitvi14g01375	4285.58	2.25417	0.314624	7.16466	7.8e-13	2.1e-11	feronia receptor-like kinase	Signaling.Signaling pathway.Protein kinase	AT2G34680
Vitvi14g01378	7.70726	3.49718	1.29537	2.69976	0.00693889	0.021594	feronia receptor-like kinase	Signaling.Signaling pathway.Protein kinase	AT3G22060
Vitvi14g01379	1156.95	1.25778	0.233466	5.38744	7.15e-08	8.17e-07	feronia receptor-like kinase	Signaling.Signaling pathway.Protein kinase	AT5G54490
Vitvi14g01380	425.641	1.86378	0.367153	5.07632	3.85e-07	3.78e-06	feronia receptor-like kinase	Signaling.Signaling pathway.Protein kinase	AT5G20820
Vitvi14g02927	59.6434	1.66683	0.658497	2.53127	0.011365	0.0325784	feronia receptor-like kinase	Signaling.Signaling pathway.Protein kinase	AT2G34650
Vitvi08g01686	204.975	1.68274	0.370195	4.54554	5.48e-06	4.11e-05	GASA like	Signaling.Hormone Signaling.Gibberellic acid Signaling.Gibberellic acid-mediated Signaling pathway	AT3G02850
Vitvi17g00601	66.5944	5.67203	0.930193	6.09769	1.08e-09	1.76e-08	GASA like	Signaling.Hormone Signaling.Gibberellic acid Signaling.Gibberellic acid-mediated Signaling pathway	AT1G75590
Vitvi18g01691	152.161	1.75947	0.450294	3.90737	9.33e-05	0.000513047	GASA like	Signaling.Hormone Signaling.Gibberellic acid Signaling.Gibberellic acid-mediated Signaling pathway	AT5G57090
Vitvi14g03084	10170.5	2.91912	0.200754	14.5408	6.68e-48	7.45e-45	GASA4	Signaling.Hormone Signaling.Gibberellic acid Signaling.Gibberellic acid-mediated Signaling pathway	AT3G51430
Vitvi12g00480	37.9716	3.85558	1.39998	2.75402	0.00588677	0.0187552	GH3-like protein	Signaling.Hormone Signaling.Auxin Signaling.Auxin metabolism	AT2G34690
Vitvi18g02797	5816.84	-2.57149	0.468176	-5.49258	3.96e-08	4.8e-07	Gibberellin-regulated protein 1 (GASA1)	Signaling.Hormone Signaling.Gibberellic acid Signaling.Gibberellic acid-mediated Signaling pathway	AT2G34690
Vitvi07g02127	153.455	1.41399	0.476199	2.96933	0.00298446	0.010446	Globulin-1 S allele precursor	Metabolism.Primary metabolism.Generation of metabolite precursors and energy.Storage proteins	AT4G03400
Vitvi07g00735	24.829	-1.86232	0.472997	-3.93728	8.24e-05	0.000459213	Glutathione S-transferase 25 GSTU7	Metabolism.Primary metabolism.Coenzyme and prosthetic group metabolism.Peptide derived compounds biosynthesis.Glutathione metabolism	AT2G04160
Vitvi17g01380	227.625	1.34225	0.495218	2.71042	0.00671983	0.0210056	Glutathione S-transferase 25 GSTU7	Metabolism.Primary metabolism.Coenzyme and prosthetic group metabolism.Peptide derived compounds biosynthesis.Glutathione metabolism	AT3G22060
Vitvi17g01382	986.726	1.60022	0.475287	3.36684	0.000760334	0.003215	Glutathione S-transferase 25 GSTU7	Metabolism.Primary metabolism.Coenzyme and prosthetic group metabolism.Peptide derived compounds biosynthesis.Glutathione metabolism	AT2G38120
Vitvi18g01623	3.93515	5.23296	2.14839	2.43576	0.0148607	0.0406963	Glutathione S-transferase 25 GSTU7	Metabolism.Primary metabolism.Coenzyme and prosthetic group metabolism.Peptide derived compounds biosynthesis.Glutathione metabolism	AT2G40170
Vitvi18g00262	2910.12	-1.0343	0.320124	-3.23093	0.00123388	0.00488002	IAA-amino acid hydrolase 6	Signaling.Hormone Signaling.Auxin Signaling.Auxin metabolism.Auxin activation by conjugation hydrolysis	AT5G07010
Vitvi03g00586	3726.27	1.51021	0.585615	2.57884	0.00991331	0.0290067	Indole-3-acetic acid-amido synthetase GH3.8	Signaling.Hormone Signaling.Auxin Signaling.Auxin metabolism.Auxin inactivation by conjugation	AT5G07010
Vitvi05g00733	3.59284	5.0999	1.69198	3.01416	0.00257688	0.00921538	Inorganic phosphate transporter 1-4	Transport overview.Electrochemical Potential-driven Transporters.Porters.Major Facilitator Superfamily.Phosphate: H+ Symporter	AT1G13420
Vitvi05g00734	1159.76	4.75146	0.584893	8.12364	4.52e-16	1.92e-14	Inorganic phosphate transporter 1-4	Transport overview.Electrochemical Potential-driven Transporters.Porters.Major Facilitator Superfamily.Phosphate: H+ Symporter	AT2G40170
Vitvi05g01956	12045.9	1.76133	0.378512	4.6533	3.27e-06	2.59e-05	Inorganic phosphate transporter 1-4	Transport overview.Electrochemical Potential-driven Transporters.Porters.Major Facilitator Superfamily.Phosphate: H+ Symporter	AT3G57040
Vitvi07g00594	165.989	2.29498	0.653907	3.50964	0.000448706	0.00203557	Inorganic phosphate transporter 1-4	Transport overview.Electrochemical Potential-driven Transporters.Porters.Major Facilitator Superfamily.Phosphate: H+ Symporter	AT3G51550
Vitvi08g01241	36.6386	4.23274	1.63202	2.59356	0.00949883	0.0280145	Lectin receptor kinase 7	Signaling.Signaling pathway.Protein kinase	AT3G51550
Vitvi10g00372	38.1713	5.34974	1.04961	5.09686	3.45e-07	3.42e-06	LHCB3 (light-harvesting chlorophyll binding protein 3)	Metabolism.Primary metabolism.Generation of metabolite precursors and energy.Photosynthesis.Antenna proteins	AT3G51550
Vitvi19g00298	2261.28	3.43266	0.481641	7.12701	1.03e-12	2.73e-11	LHCII type III, chloroplast precursor	Metabolism.Primary metabolism.Generation of metabolite precursors and energy.Photosynthesis.Antenna proteins	AT3G51550
Vitvi03g00785	682.964	2.25866	0.60071	3.75998	0.000169927	0.00086476	Malate dehydrogenase, glyoxysomal precursor	Metabolism.Primary metabolism.Generation of metabolite precursors and energy.Citric acid cycle	AT3G51550
Vitvi04g02192	188.048	1.34854	0.495782	2.72002	0.00652787	0.0204734	Mucin-like protein	Cellular process	AT3G51550
Vitvi04g00155	241.943	3.49631	0.373123	9.37041	7.22e-21	5.32e-19	Myb domain protein 4	Regulation overview.Regulation of gene expression.Regulation of transcription.Transcription factor.MYB family transcription factor	AT3G51550
Vitvi04g01486	94.3658	1.43868	0.397262	3.62149	0.000292913	0.00139865	Myb domain protein 4	Regulation overview.Regulation of gene expression.Regulation of transcription.Transcription factor.MYB family transcription factor	AT3G28580
Vitvi07g01604	366.179	-2.60677	0.41505	-6.28062	3.37e-10	5.97e-09	N-acetyltransferase hookless1 HLS1	Signaling.Hormone Signaling.Ethylene Signaling.Ethylene-mediated Signaling pathway	AT3G28860
Vitvi09g01127	42.933	-3.00819	0.673654	-4.46548	7.99e-06	5.79e-05	N-acetyltransferase hookless1 HLS1	Signaling.Hormone Signaling.Ethylene Signaling.Ethylene-mediated Signaling pathway	AT3G51550
Vitvi18g00858	2170.64	1.41237	0.385037	3.66816	0.000244307	0.00119232	OBF binding protein 1	Regulation overview.Regulation of gene expression.Regulation of transcription.Transcription factor.C2C2-DOF family transcription factor	AT5G15230
Vitvi09g00361	5125.26	1.0565	0.338737	3.11894	0.00181504	0.0068263	Photosystem I reaction center subunit VI PSAH	Metabolism.Primary metabolism.Generation of metabolite precursors and energy.Photosynthesis.Photosystem I	AT2G46820
Vitvi19g01479	9778.75	1.67134	0.393315	4.24935	2.14e-05	0.000138863	Photosystem II 10 kDa polypeptide PSBR	Metabolism.Primary metabolism.Generation of metabolite precursors and energy.Photosynthesis.Photosystem II	AT5G51760
Vitvi05g01348	543.734	1.77847	0.591648	3.00596	0.00264741	0.0094291	PIN1	Signaling.Hormone Signaling.Auxin Signaling.Auxin transport	AT3G28860
Vitvi11g01186	11.2665	2.75381	1.02814	2.67843	0.00739673	0.0227362	PIN1 auxin transport protein	Signaling.Hormone Signaling.Auxin Signaling.Auxin transport	AT5G24520
Vitvi06g01430	504.654	2.26734	0.310824	7.29461	3e-13	8.63e-12	PINOID	Signaling.Hormone Signaling.Auxin Signaling.Auxin transport	AT2G46690
Vitvi11g00435	50.4769	8.91403	1.16769	7.63392	2.28e-14	7.67e-13	PINOID	Signaling.Hormone Signaling.Auxin Signaling.Auxin transport	AT1G18100
Vitvi11g00515	304.352	-1.5765	0.337097	-4.67671	2.92e-06	2.34e-05	Potassium channel SKOR	Transport overview.Channels and pores.a-Type channels.The Voltage-gated Ion Channel.K+ channel	AT1G74670
Vitvi16g00879	11.7141	2.99906	1.15501	2.59658	0.00941577	0.0278164	Protein phosphatase 2CA AHG1 PP2CA	Signaling.Hormone Signaling.ABA Signaling.ABA-mediated Signaling pathway	AT5G63160
Vitvi10g01729	11.1045	6.72999	1.61703	4.16195	3.16e-05	0.000195944	Receptor protein kinase RK20-1	Signaling.Signaling pathway.Protein kinase	AT2G29420
Vitvi12g02419	540.008	3.02474	1.0573	2.86082	0.00422549	0.0141228	Receptor protein kinase RK20-1	Signaling.Signaling pathway.Protein kinase	AT2G29420
Vitvi18g01091	305.251	1.46138	0.30633	4.7706	1.84e-06	1.55e-05	SAUR_E	Signaling.Hormone Signaling.Auxin Signaling.Auxin-mediated Signaling pathway	AT1G44350
Vitvi01g00059	37.7676	5.47458	0.783421	6.98805	2.79e-12	6.96e-11	SNAP25A protein	Cellular process.Cellular transport.Protein trafficking.Vesicle-mediated trafficking.SNARE interactions in vesicular transport	AT4G08980
Vitvi13g01378	3104.39	-1.31582	0.402417	-3.2698	0.00107622	0.00433461	Steroid sulfotransferase	Metabolism.single reactions	AT4G34160
Vitvi13g01379	1398.52	1.94983	0.461811	4.22214	2.42e-05	0.000154457	Steroid sulfotransferase	Metabolism.single reactions	AT3G50410
Vitvi13g01682	162.075	10.5969	0.896356	11.8223	3e-32	7.57e-30	Steroid sulfotransferase	Metabolism.single reactions	AT1G75590
Vitvi04g01550	419.683	2.67157	0.662281	4.0339	5.49e-05	0.000319326	Strictosidine synthase	Metabolism.Secondary metabolism.Terpenoid metabolism.Terpenoid biosynthesis	AT1G75580
Vitvi04g02197	115.976	1.51256	0.364689	4.14754	3.36e-05	0.000207484	Strictosidine synthase	Metabolism.Secondary metabolism.Terpenoid metabolism.Terpenoid biosynthesis	AT4G24180
Vitvi11g01329	13.9956	3.33332	1.19145	2.7977	0.00514671	0.0167122	Strictosidine synthase (YLS2)	Metabolism.Secondary metabolism.Terpenoid metabolism.Terpenoid biosynthesis	AT2G29420
Vitvi12g00766	281.393	3.842	0.759621	5.05779	4.24e-07	4.12e-06	Subtilisin protease	Metabolism.Primary metabolism.Protein metabolism and modification.Proteolysis.Peptidase-mediated proteolysis.Subtilase-mediated proteolysis	AT1G22690
Vitvi17g00229	11.3883	-7.16823	1.12907	-6.34879	2.17e-10	3.95e-09	TFL1 (Terminal flower 1)	Development.Reproductive development.Flower development	AT1G21270
Vitvi18g01132	114.36	1.48931	0.432972	3.43974	0.000582281	0.00255369	Thaumatin	Response to stimulus.Stress response	AT5G42270
Vitvi15g01549	956.868	1.9591	0.487566	4.01811	5.87e-05	0.000338591	Thylakoid membrane phosphoprotein 14 kda, chloroplast precursor	Unknown	AT1G75750
Vitvi16g01337	2471.1	1.06801	0.180395	5.92041	3.21e-09	4.81e-08	Transparent testa glabra 1	Cellular process.Cell growth and death	AT5G54270
Vitvi11g01636	836.171	-2.07287	0.365975	-5.66397	1.48e-08	1.96e-07	Unknown protein	Unknown	AT1G79040
Vitvi18g01937	7.86301	6.23179	1.57514	3.95634	7.61e-05	0.000427182	Wall-associated receptor kinase 2	Signaling.Signaling pathway.Protein kinase	AT5G54490

## Sheet: ABA
V3 Gene ID	baseMean	log2FoldChange	lfcSE	stat	pvalue	padj	Functional annotation	Functionnal category	Best Arabidopsis match
Vitvi12g01975	3500.54	1.76627	0.287891	6.13518	8.51e-10	1.42e-08	AAA-type ATPase	Diverse functions.Gene family with diverse functions.AAA-type ATPase domain family	AT1G13740
Vitvi12g01976	2473.52	1.70881	0.275196	6.20941	5.32e-10	9.15e-09	AAA-type ATPase	Diverse functions.Gene family with diverse functions.AAA-type ATPase domain family	AT5G61210
Vitvi14g03044	141.595	1.65489	0.546807	3.02646	0.00247438	0.00889161	AAA-type ATPase	Diverse functions.Gene family with diverse functions.AAA-type ATPase domain family	AT1G26120
Vitvi12g02698	523.883	1.57787	0.376614	4.18961	2.79e-05	0.000175883	AAA-type ATPase	Diverse functions.Gene family with diverse functions.AAA-type ATPase domain family	AT1G70000
Vitvi12g01979	6301.43	1.04916	0.140595	7.46231	8.5e-14	2.66e-12	AAA-type ATPase	Diverse functions.Gene family with diverse functions.AAA-type ATPase domain family	AT1G74520
Vitvi01g00979	3868.59	2.27783	0.313259	7.27139	3.56e-13	1.02e-11	ABA-responsive protein (HVA22c)	Signaling.Hormone Signaling.ABA Signaling.ABA-mediated Signaling pathway	AT1G24120
Vitvi09g00296	71.014	-1.90512	0.60053	-3.17241	0.00151181	0.00582429	ABC transporter G member 21	Transport overview.Macromolecule transport.Multidrug transport.Multidrug ABC transport	AT5G59220
Vitvi03g01834	21.2808	7.66814	1.55585	4.92859	8.28e-07	7.59e-06	ABC transporter G member 7	Transport overview.Macromolecule transport.Multidrug transport.Multidrug ABC transport	AT1G31880
Vitvi03g01185	5152.33	4.88371	0.734587	6.64824	2.97e-11	6.25e-10	ABC transporter G member 7	Transport overview.Macromolecule transport.Multidrug transport.Multidrug ABC transport	AT4G35100
Vitvi03g01833	359.02	2.89694	1.05917	2.73509	0.00623624	0.0197048	ABC transporter G member 7	Transport overview.Macromolecule transport.Multidrug transport.Multidrug ABC transport	AT2G23460
Vitvi07g03053	1358.31	-2.43089	0.811494	-2.99558	0.00273926	0.00970994	ABC transporter G member 7	Transport overview.Macromolecule transport.Multidrug transport.Multidrug ABC transport	AT4G25000
Vitvi07g02605	831.652	-2.56047	0.679037	-3.77074	0.000162767	0.000833335	ABC transporter G member 7	Transport overview.Macromolecule transport.Multidrug transport.Multidrug ABC transport	AT5G67300
Vitvi12g00505	434.62	2.21067	0.295547	7.47994	7.44e-14	2.35e-12	Aconitate hydratase, cytoplasmic	Metabolism.Primary metabolism.Generation of metabolite precursors and energy.Citric acid cycle	AT1G17840
Vitvi18g01223	10659.9	1.62103	0.291968	5.55208	2.82e-08	3.52e-07	Alcohol dehydrogenase 1	Metabolism.Primary metabolism.Carbohydrate metabolism.Glycolysis Gluconeogenesis	AT4G25000
Vitvi03g00502	12.5095	3.76667	1.21404	3.10259	0.00191837	0.00716685	Alpha-amylase / 1,4-alpha-D-glucan glucanohydrolase	Metabolism.Primary metabolism.Carbohydrate metabolism.Polysaccharide metabolism.Starch and sucrose metabolism.Starch biosynthesis catabolism.Starch catabolism	AT1G74520
Vitvi03g01572	5488.88	2.49938	0.348142	7.17919	7.01e-13	1.89e-11	Alpha-amylase / 1,4-alpha-D-glucan glucanohydrolase	Metabolism.Primary metabolism.Carbohydrate metabolism.Polysaccharide metabolism.Starch and sucrose metabolism.Starch biosynthesis catabolism.Starch catabolism	AT1G17840
Vitvi14g01808	3192.48	-2.32963	0.601793	-3.87115	0.000108323	0.000585252	Alpha-dioxygenase	Metabolism.Primary metabolism.Lipid metabolism.Fatty acid metabolism.Alpha-linolenic acid metabolism	AT1G17840
Vitvi13g02416	1906.7	7.48055	0.934195	8.00749	1.17e-15	4.7e-14	Annexin ANN4	Transport overview.Channels and pores.a-Type channels.Annexin	AT4G34990
Vitvi13g02381	47.9566	6.93688	0.943299	7.35386	1.93e-13	5.66e-12	Annexin ANN4	Transport overview.Channels and pores.a-Type channels.Annexin	AT5G25610
Vitvi13g02398	11.4517	6.77376	1.05534	6.41855	1.38e-10	2.58e-09	Annexin ANN4	Transport overview.Channels and pores.a-Type channels.Annexin	AT5G25610
Vitvi13g02386	21.3074	6.6942	1.00949	6.6313	3.33e-11	6.96e-10	Annexin ANN4	Transport overview.Channels and pores.a-Type channels.Annexin	AT5G25610
Vitvi13g02400	6.43803	5.94327	1.97255	3.01299	0.00258689	0.00924038	Annexin ANN4	Transport overview.Channels and pores.a-Type channels.Annexin	AT5G25610
Vitvi13g02392	38.4178	4.77198	0.797084	5.9868	2.14e-09	3.33e-08	Annexin ANN4	Transport overview.Channels and pores.a-Type channels.Annexin	AT3G15730
Vitvi13g02369	31.2464	4.5752	1.21505	3.76544	0.000166254	0.000849062	Annexin ANN4	Transport overview.Channels and pores.a-Type channels.Annexin	AT4G38970
Vitvi13g02413	14.0573	3.32943	1.3445	2.47634	0.0132739	0.0370331	Annexin ANN4	Transport overview.Channels and pores.a-Type channels.Annexin	AT5G25610
Vitvi13g02363	112.947	3.26465	0.658533	4.95746	7.14e-07	6.63e-06	Annexin ANN4	Transport overview.Channels and pores.a-Type channels.Annexin	AT5G25610
Vitvi13g02362	27.9413	2.80587	0.94354	2.97377	0.00294163	0.0103167	Annexin ANN4	Transport overview.Channels and pores.a-Type channels.Annexin	AT3G17510
Vitvi13g02403	43.8059	2.51349	0.805596	3.12004	0.00180826	0.00680672	Annexin ANN4	Transport overview.Channels and pores.a-Type channels.Annexin	AT2G38940
Vitvi08g01038	3597.51	2.39384	0.365747	6.54508	5.95e-11	1.18e-09	Aquaporin PIP2;4	Transport overview.Channels and pores.a-Type channels.Major Intrinsic Protein	AT2G38940
Vitvi06g00281	2082.81	5.54767	0.416413	13.3225	1.71e-40	7.92e-38	Aquaporin PIP2B	Transport overview.Channels and pores.a-Type channels.Major Intrinsic Protein	AT4G26740
Vitvi13g00605	15534	1.30241	0.232284	5.60697	2.06e-08	2.65e-07	Aquaporin PIP2B	Transport overview.Channels and pores.a-Type channels.Major Intrinsic Protein	AT3G23700
Vitvi03g00155	21746.7	1.78674	0.18346	9.7391	2.05e-22	1.77e-20	Aquaporin PIP3	Transport overview.Channels and pores.a-Type channels.Major Intrinsic Protein	AT2G38940
Vitvi01g02093	3576.75	1.16267	0.295192	3.9387	8.19e-05	0.000456923	ARL1 (ARG1-like 1)	Transport overview.Primary Active Transporters.P-P-bond hydrolysis-driven transporters.General Secretory Pathway (Sec)	AT2G37170
Vitvi07g00134	85.8324	4.36608	0.81762	5.33998	9.3e-08	1.04e-06	ARMADILLO BTB Arabidopsis protein 1 ABAP1	Regulation overview.Regulation of gene expression.Regulation of transcription.Transcription factor.TRAF	AT5G59220
Vitvi03g01704	323.06	-1.10783	0.204411	-5.41961	5.97e-08	6.94e-07	ATHVA22A (Arabidopsis thaliana HVA22 homologue A)	Signaling.Hormone Signaling.ABA Signaling.ABA-mediated Signaling pathway	AT5G19330
Vitvi17g00036	13340.3	-1.33545	0.22988	-5.80932	6.27e-09	8.91e-08	Auxin response factor 2	Signaling.Hormone Signaling.Auxin Signaling.Auxin-mediated Signaling pathway	AT3G63060
Vitvi02g01047	151.657	2.49809	0.301118	8.29606	1.08e-16	4.93e-15	BRXL1 (Brevis radix like 1)	Response to stimulus.Stress response.Biotic stress response	AT3G03450
Vitvi05g00819	107.121	-2.88914	0.282689	-10.2202	1.61e-24	1.82e-22	Caleosin	Signaling.Hormone Signaling.ABA Signaling.ABA-mediated Signaling pathway	AT3G06490
Vitvi01g00204	823.557	-1.00815	0.191681	-5.25954	1.44e-07	1.56e-06	Carboxylesterase	Metabolism.Cellular metabolism.Esterase activity	AT2G47180
Vitvi05g00256	1925.68	1.93134	0.395489	4.88343	1.04e-06	9.34e-06	CBL-interacting protein kinase 1 (CIPK1)	Signaling.Signaling pathway.Protein kinase	AT2G38940
Vitvi14g01837	614.332	1.23254	0.325803	3.78306	0.00015491	0.000798609	Chaperone BCS1 mitochondrial	Diverse functions.Gene family with diverse functions.AAA-type ATPase domain family	AT4G08980
Vitvi18g02476	385.236	1.13452	0.167802	6.76103	1.37e-11	3.03e-10	Cinnamoyl-CoA reductase	Metabolism.Secondary metabolism.Phenylpropanoid metabolism.Phenylpropanoid biosynthesis	AT1G10940
Vitvi07g00164	570.201	-1.50113	0.270802	-5.54325	2.97e-08	3.69e-07	Circadian clock coupling factor ZGT	Signaling.Signaling pathway.Circadian clock Signaling	AT2G47180
Vitvi13g00116	1233.39	-2.28612	0.193661	-11.8048	3.69e-32	9.14e-30	Dehydration-responsive element-binding protein 2C	Signaling.Hormone Signaling.Ethylene Signaling.Ethylene-mediated Signaling pathway	AT1G17840
Vitvi04g00357	152.128	4.8037	0.829371	5.79198	6.96e-09	9.82e-08	Dehydration-responsive protein (RD22)	Response to stimulus.Stress response.Abiotic stress response.Drought stress response	AT1G17840
Vitvi07g00418	10.5358	3.68207	1.23424	2.98326	0.00285195	0.0100554	DELLA protein RGL2 (RGA-like protein 2)	Signaling.Hormone Signaling.Gibberellic acid Signaling.Gibberellic acid-mediated Signaling pathway	AT1G08810
Vitvi18g01322	56.3546	-1.33703	0.518588	-2.57821	0.00993149	0.029053	DELLA protein RGL2 (RGA-like protein 2)	Signaling.Hormone Signaling.Gibberellic acid Signaling.Gibberellic acid-mediated Signaling pathway	AT5G60660
Vitvi13g00070	3.97413	5.24969	2.16124	2.42901	0.01514	0.041346	Em protein GEA6 (EM6)	Metabolism.Primary metabolism.Generation of metabolite precursors and energy.Storage proteins	AT3G09600
Vitvi13g01893	8.23539	-6.69869	1.61164	-4.15644	3.23e-05	0.000200228	Em protein GEA6 (EM6)	Metabolism.Primary metabolism.Generation of metabolite precursors and energy.Storage proteins	AT1G59870
Vitvi03g00398	2284.32	-1.14364	0.14963	-7.64314	2.12e-14	7.19e-13	Extra-large G-protein (XLG1)	Signaling.Signaling pathway.G-protein signaling pathway	AT3G15730
Vitvi07g01993	14.5309	-5.11014	1.17884	-4.33489	1.46e-05	9.87e-05	F-box family protein	Metabolism.Primary metabolism.Protein metabolism and modification.Proteolysis.cytoplasmic and nuclear protein degradation.Ubiquitin-mediated proteolysis	AT5G54270
Vitvi18g00435	135.621	2.09004	0.429255	4.869	1.12e-06	9.97e-06	F-box protein (FBW2)	Metabolism.Primary metabolism.Protein metabolism and modification.Proteolysis.cytoplasmic and nuclear protein degradation.Ubiquitin-mediated proteolysis	AT3G22060
Vitvi04g01421	1980.37	1.47707	0.51251	2.88203	0.00395125	0.0133278	fructose-bisphosphate aldolase, chloroplast precursor	Metabolism.Primary metabolism.Carbohydrate metabolism.Glycolysis Gluconeogenesis	AT3G24500
Vitvi11g00409	839.372	1.45624	0.215309	6.76349	1.35e-11	2.99e-10	GAI protein.	Development.Reproductive development.Flower development	AT1G14920
Vitvi07g00457	829.742	-3.32955	0.519759	-6.40596	1.49e-10	2.79e-09	Galactinol synthase	Metabolism.Primary metabolism.Carbohydrate metabolism.Monosaccharide metabolism.Galactose metabolism	AT3G02850
Vitvi14g01819	3467.73	5.79036	0.491653	11.7773	5.11e-32	1.24e-29	GASA like	Signaling.Hormone Signaling.Gibberellic acid Signaling.Gibberellic acid-mediated Signaling pathway	AT1G80710
Vitvi18g02797	5816.84	-2.57149	0.468176	-5.49258	3.96e-08	4.8e-07	Gibberellin-regulated protein 1 (GASA1)	Signaling.Hormone Signaling.Gibberellic acid Signaling.Gibberellic acid-mediated Signaling pathway	AT2G05710
Vitvi07g02242	1119.49	-3.59123	0.530812	-6.76554	1.33e-11	2.95e-10	Glycosyl transferase family 8 protein	Metabolism.Primary metabolism.Carbohydrate metabolism.Glycosyl transference	AT5G40010
Vitvi05g00733	3.59284	5.0999	1.69198	3.01416	0.00257688	0.00921538	Inorganic phosphate transporter 1-4	Transport overview.Electrochemical Potential-driven Transporters.Porters.Major Facilitator Superfamily.Phosphate: H+ Symporter	AT5G40010
Vitvi05g00734	1159.76	4.75146	0.584893	8.12364	4.52e-16	1.92e-14	Inorganic phosphate transporter 1-4	Transport overview.Electrochemical Potential-driven Transporters.Porters.Major Facilitator Superfamily.Phosphate: H+ Symporter	AT5G40010
Vitvi07g00594	165.989	2.29498	0.653907	3.50964	0.000448706	0.00203557	Inorganic phosphate transporter 1-4	Transport overview.Electrochemical Potential-driven Transporters.Porters.Major Facilitator Superfamily.Phosphate: H+ Symporter	AT3G22060
Vitvi05g01956	12045.9	1.76133	0.378512	4.6533	3.27e-06	2.59e-05	Inorganic phosphate transporter 1-4	Transport overview.Electrochemical Potential-driven Transporters.Porters.Major Facilitator Superfamily.Phosphate: H+ Symporter	AT5G40010
Vitvi08g01149	381.63	1.60927	0.284303	5.6604	1.51e-08	2e-07	LCL1 (LHY/CCA1-like 1)	Signaling.Signaling pathway.Circadian clock Signaling	AT2G40170
Vitvi10g00372	38.1713	5.34974	1.04961	5.09686	3.45e-07	3.42e-06	LHCB3 (light-harvesting chlorophyll binding protein 3)	Metabolism.Primary metabolism.Generation of metabolite precursors and energy.Photosynthesis.Antenna proteins	AT2G40340
Vitvi19g00298	2261.28	3.43266	0.481641	7.12701	1.03e-12	2.73e-11	LHCII type III, chloroplast precursor	Metabolism.Primary metabolism.Generation of metabolite precursors and energy.Photosynthesis.Antenna proteins	AT3G54770
Vitvi17g00750	2108.23	-1.65904	0.320298	-5.17967	2.22e-07	2.3e-06	LTCOR11	Signaling.Hormone Signaling.Gibberellic acid Signaling.Gibberellic acid-mediated Signaling pathway	AT2G37170
Vitvi18g00583	135.967	-1.8817	0.475654	-3.95603	7.62e-05	0.000427546	MATE efflux family protein ZF14	Transport overview.Electrochemical Potential-driven Transporters.Porters.Multidrug/Oligosaccharidyl-lipid/Polysaccharide Flippase.Multi Antimicrobial Extrusion	AT2G40170
Vitvi11g00351	2228.78	-1.24823	0.301266	-4.14329	3.42e-05	0.000211161	Multiprotein-bridging factor 1c MBF1C	Signaling.Hormone Signaling.Ethylene Signaling.Ethylene-mediated Signaling pathway	AT2G38750
Vitvi04g00157	11.3651	6.27245	1.36647	4.59025	4.43e-06	3.39e-05	Myb domain protein 32	Regulation overview.Regulation of gene expression.Regulation of transcription.Transcription factor.MYB family transcription factor	AT2G38750
Vitvi18g01209	250.729	-1.66123	0.608728	-2.72902	0.00635232	0.0200197	Myb domain protein 52	Regulation overview.Regulation of gene expression.Regulation of transcription.Transcription factor.MYB family transcription factor	AT2G38750
Vitvi08g00069	69.1732	2.94829	0.734772	4.01252	6.01e-05	0.000345746	Myb domain protein 60	Regulation overview.Regulation of gene expression.Regulation of transcription.Transcription factor.MYB family transcription factor	AT2G38750
Vitvi18g00843	774.34	-1.06151	0.262016	-4.05132	5.09e-05	0.000299146	Myb domain protein 73	Regulation overview.Regulation of gene expression.Regulation of transcription.Transcription factor.MYB family transcription factor	AT2G38750
Vitvi07g00455	107.384	-1.43924	0.398426	-3.61231	0.000303485	0.00144295	Myb domain protein 78	Regulation overview.Regulation of gene expression.Regulation of transcription.Transcription factor.MYB family transcription factor	AT2G38750
Vitvi03g00559	728.835	-1.69882	0.322256	-5.27163	1.35e-07	1.47e-06	Myb domain protein R1	Regulation overview.Regulation of gene expression.Regulation of transcription.Transcription factor.MYB family transcription factor	AT2G38750
Vitvi01g00867	2320.43	1.19076	0.233414	5.1015	3.37e-07	3.35e-06	Myb family	Regulation overview.Regulation of gene expression.Regulation of transcription.Transcription factor.MYB-related family transcription factor	AT2G38750
Vitvi15g01097	7077.8	-1.53764	0.13245	-11.6092	3.7e-31	8.25e-29	Myb family	Regulation overview.Regulation of gene expression.Regulation of transcription.Transcription factor.MYB-related family transcription factor	AT2G38750
Vitvi15g00938	4996.09	1.2855	0.289132	4.44605	8.75e-06	6.27e-05	MYBPA1 protein [Vitis vinifera]	Regulation overview.Regulation of gene expression.Regulation of transcription.Transcription factor.MYB family transcription factor	AT2G38750
Vitvi14g01499	3035.79	-1.74731	0.229925	-7.59945	2.97e-14	9.83e-13	NAC domain-containing protein 83	Regulation overview.Regulation of gene expression.Regulation of transcription.Transcription factor.NAC family transcription factor	AT2G38750
Vitvi01g00037	348.318	-1.71596	0.243693	-7.0415	1.9e-12	4.86e-11	Nuclear transport factor 2 (NTF2)	Transport overview.Primary Active Transporters.P-P-bond hydrolysis-driven transporters.Nuclear mRNA Exporter	AT5G13180
Vitvi04g00480	130.61	2.92957	0.663357	4.41628	1e-05	7.1e-05	Phospholipase D alpha 1 precursor (PLD 1) (Choline phosphatase 1)	Metabolism.Primary metabolism.Lipid metabolism.Glycerolipid metabolism.Glycerophospholipid metabolism.Glycerophospholipid catabolism	AT3G01420
Vitvi09g00595	34287.5	1.08743	0.167787	6.481	9.11e-11	1.75e-09	Phospholipase D alpha 1 precursor (PLD 1) (Choline phosphatase 1)	Metabolism.Primary metabolism.Lipid metabolism.Glycerolipid metabolism.Glycerophospholipid metabolism.Glycerophospholipid catabolism	AT5G14920
Vitvi16g00831	66031.4	-1.51415	0.243317	-6.22294	4.88e-10	8.44e-09	Phosphopyruvate hydratase.	Metabolism.Primary metabolism.Carbohydrate metabolism.Glycolysis Gluconeogenesis	AT3G28580
Vitvi11g00515	304.352	-1.5765	0.337097	-4.67671	2.92e-06	2.34e-05	Potassium channel SKOR	Transport overview.Channels and pores.a-Type channels.The Voltage-gated Ion Channel.K+ channel	AT5G40010
Vitvi07g02005	830.561	1.76334	0.317454	5.55462	2.78e-08	3.47e-07	Protein kinase SPK-3 ASK1	Signaling.Hormone Signaling.ABA Signaling.ABA-mediated Signaling pathway	AT1G22640
Vitvi06g00533	4019.94	-1.84803	0.338847	-5.45388	4.93e-08	5.81e-07	Protein phosphatase 2C DBP	Signaling.Hormone Signaling.ABA Signaling.ABA-mediated Signaling pathway	AT5G52660
Vitvi02g00126	101.753	-3.47396	0.445169	-7.8037	6.01e-15	2.2e-13	Protein phosphatase 2C DBP	Regulation overview.Regulation of gene expression.Regulation of transcription.Transcription factor.DBP family transcription factor	AT2G46820
Vitvi16g00879	11.7141	2.99906	1.15501	2.59658	0.00941577	0.0278164	Protein phosphatase 2CA AHG1 PP2CA	Signaling.Hormone Signaling.ABA Signaling.ABA-mediated Signaling pathway	AT2G36530
Vitvi17g00885	1444.66	-1.0956	0.419299	-2.61293	0.00897686	0.0267777	Raffinose synthase	Metabolism.Primary metabolism.Carbohydrate metabolism.Monosaccharide metabolism.Galactose metabolism	AT5G51760
Vitvi04g00352	18465.6	5.06447	1.38183	3.66504	0.000247298	0.00120476	RD22	Response to stimulus.Stress response.Abiotic stress response.Drought stress response	AT5G62000
Vitvi04g01873	1425.4	1.69122	0.238387	7.09444	1.3e-12	3.41e-11	RD22	Response to stimulus.Stress response.Abiotic stress response.Drought stress response	AT1G18100
Vitvi04g00350	239.194	-3.60348	0.531563	-6.77901	1.21e-11	2.7e-10	RD22	Response to stimulus.Stress response.Abiotic stress response.Drought stress response	AT5G14920
Vitvi04g01866	45.0555	8.74994	2.58355	3.38679	0.000707148	0.00302084	RD22 [Vitis vinifera]	Response to stimulus.Stress response.Abiotic stress response.Drought stress response	AT5G40390
Vitvi04g00349	240.768	4.64542	1.60222	2.89936	0.00373927	0.0127248	RD22 [Vitis vinifera]	Response to stimulus.Stress response.Abiotic stress response.Drought stress response	AT4G08980
Vitvi10g01729	11.1045	6.72999	1.61703	4.16195	3.16e-05	0.000195944	Receptor protein kinase RK20-1	Signaling.Signaling pathway.Protein kinase	AT1G58340
Vitvi12g02419	540.008	3.02474	1.0573	2.86082	0.00422549	0.0141228	Receptor protein kinase RK20-1	Signaling.Signaling pathway.Protein kinase	AT4G37260
Vitvi05g01317	1129.04	1.43403	0.354042	4.05045	5.11e-05	0.000300191	Ribosomal protein S1	Metabolism.Primary metabolism.Protein metabolism and modification.Protein synthesis.Ribosome	AT1G17950
Vitvi13g00536	100.15	2.99847	0.682356	4.39429	1.11e-05	7.76e-05	RNA recognition motif (RRM)-containing protein	Unknown	AT1G77120
Vitvi01g00059	37.7676	5.47458	0.783421	6.98805	2.79e-12	6.96e-11	SNAP25A protein	Cellular process.Cellular transport.Protein trafficking.Vesicle-mediated trafficking.SNARE interactions in vesicular transport	AT3G03450
Vitvi17g00229	11.3883	-7.16823	1.12907	-6.34879	2.17e-10	3.95e-09	TFL1 (Terminal flower 1)	Development.Reproductive development.Flower development	AT1G71930
Vitvi15g01549	956.868	1.9591	0.487566	4.01811	5.87e-05	0.000338591	Thylakoid membrane phosphoprotein 14 kda, chloroplast precursor	Unknown	AT2G33590
Vitvi11g00622	243.034	2.20508	0.258135	8.54236	1.32e-17	6.68e-16	Transducin family protein / WD-40 repeat	Unclear	AT1G75750
Vitvi18g01684	23.1017	3.60877	0.991051	3.64136	0.000271204	0.00130823	Vascular related NAC-domain protein 7	Regulation overview.Regulation of gene expression.Regulation of transcription.Transcription factor.NAC family transcription factor	AT5G54270

## Sheet: Auxin
V3 Gene ID	baseMean	log2FoldChange	lfcSE	stat	pvalue	padj	Functional annotation	Functionnal category	Best Arabidopsis match
Vitvi13g01145	89.207	1.75951	0.721717	2.43795	0.0147709	0.0404811	6-hydroxyisobutyryl-coenzyme A hydrolase	Metabolism.Primary metabolism.Amino acid metabolism.Valine, leucine, and isoleucine metabolism.Valine, leucine, and isoleucine catabolism	AT5G65940
Vitvi08g01627	2003.12	2.02142	0.182886	11.0529	2.12e-28	3.45e-26	ABC transporter B member 1	Transport overview.Macromolecule transport.Multidrug transport.Multidrug ABC transport	AT2G36910
Vitvi14g01928	1814.71	1.11744	0.387794	2.88152	0.00395756	0.0133436	ABC transporter B member 16	Transport overview.Macromolecule transport.Multidrug transport.Multidrug ABC transport	AT3G28860
Vitvi16g01307	135.967	-1.39798	0.407208	-3.43309	0.000596742	0.00261011	ABC transporter B member 16	Transport overview.Macromolecule transport.Multidrug transport.Multidrug ABC transport	AT3G28860
Vitvi08g01740	829.474	2.87382	0.346103	8.30337	1.01e-16	4.68e-15	Actin beta/gamma 1	Cellular process.Cellular component organization and biogenesis.Cytoskeleton organization and biogenesis.Actin organization and biogenesis	AT5G09810
Vitvi13g00019	902.098	2.29931	0.164702	13.9604	2.72e-44	2.02e-41	AUX1 auxin influx carrier protein	Signaling.Hormone Signaling.Auxin Signaling.Auxin transport	AT2G38120
Vitvi07g01893	5764.68	2.33599	0.428539	5.45106	5.01e-08	5.9e-07	Auxin efflux carrier	Signaling.Hormone Signaling.Auxin Signaling.Auxin transport	AT2G17500
Vitvi03g01367	6.13598	5.87497	1.35322	4.34148	1.42e-05	9.61e-05	Auxin responsive SAUR protein	Signaling.Hormone Signaling.Auxin Signaling.Auxin-mediated Signaling pathway	AT4G38840
Vitvi18g01093	99.9134	5.20185	0.740188	7.02774	2.1e-12	5.34e-11	Auxin responsive SAUR protein	Signaling.Hormone Signaling.Auxin Signaling.Auxin-mediated Signaling pathway	AT1G75580
Vitvi03g01336	51.3755	3.37818	0.662383	5.10004	3.4e-07	3.38e-06	Auxin responsive SAUR protein	Signaling.Hormone Signaling.Auxin Signaling.Auxin-mediated Signaling pathway	AT1G75590
Vitvi11g01053	131.336	1.04141	0.284264	3.66354	0.000248757	0.0012098	Auxin responsive SAUR protein	Signaling.Hormone Signaling.Auxin Signaling.Auxin-mediated Signaling pathway	AT1G75590
Vitvi08g01439	67.564	-1.50959	0.497425	-3.0348	0.00240693	0.00868822	Auxin responsive SAUR protein	Signaling.Hormone Signaling.Auxin Signaling.Auxin-mediated Signaling pathway	AT2G36210
Vitvi10g00905	3490.19	1.3601	0.21931	6.20174	5.58e-10	9.56e-09	Auxin-Induced in Root cultures 9 AIR9	Signaling.Hormone Signaling.Auxin Signaling.Auxin-mediated Signaling pathway	AT2G34680
Vitvi03g01337	325.172	2.16161	0.396745	5.44837	5.08e-08	5.97e-07	Auxin-responsive	Signaling.Hormone Signaling.Auxin Signaling.Auxin-mediated Signaling pathway	AT1G75590
Vitvi08g02133	127.929	-1.03467	0.309602	-3.34195	0.000831913	0.00347548	Auxin-responsive family protein	Signaling.Hormone Signaling.Auxin Signaling.Auxin-mediated Signaling pathway	AT3G09870
Vitvi07g00293	106.27	2.5197	0.821331	3.06782	0.00215625	0.00791184	Auxin-responsive GH3	Signaling.Hormone Signaling.Auxin Signaling.Auxin-mediated Signaling pathway	AT2G47750
Vitvi16g01359	619.236	1.58228	0.337494	4.68832	2.75e-06	2.22e-05	Auxin-responsive SAUR29	Signaling.Hormone Signaling.Auxin Signaling.Auxin-mediated Signaling pathway	AT2G46690
Vitvi11g00033	112.338	1.84568	0.570639	3.23441	0.00121894	0.00482558	Auxin-responsive SAUR37	Signaling.Hormone Signaling.Auxin Signaling.Auxin-mediated Signaling pathway	AT5G20820
Vitvi09g01379	25.5441	7.9319	1.05259	7.53559	4.86e-14	1.58e-12	Auxin-responsive SAUR5	Signaling.Hormone Signaling.Auxin Signaling.Auxin-mediated Signaling pathway	AT3G43120
Vitvi04g01441	277.895	2.51043	0.612384	4.09945	4.14e-05	0.000250085	Auxin-responsive SAUR9	Signaling.Hormone Signaling.Auxin Signaling.Auxin-mediated Signaling pathway	AT4G34760
Vitvi10g02327	4.3675	5.38332	1.71193	3.1446	0.00166316	0.00633179	Avr9/Cf-9 rapidly elicited protein 20	Signaling.Signaling pathway.Calcium sensors and Signaling	AT5G54490
Vitvi17g00975	12816.2	-2.09558	0.335001	-6.25545	3.96e-10	6.92e-09	BT1 (BTB and TAZ domain protein 1)	Regulation overview.Regulation of gene expression.Regulation of transcription.Transcription factor.TAZ family transcription factor	AT5G63160
Vitvi07g01598	2294.16	-2.21092	0.306699	-7.20878	5.65e-13	1.55e-11	BT4 (BTB and TAZ Domain protein 4)	Regulation overview.Regulation of gene expression.Regulation of transcription.Transcription factor.TAZ family transcription factor	AT5G67480
Vitvi02g01486	16.3843	7.28934	1.08742	6.70336	2.04e-11	4.36e-10	Calcium-binding EF-hand	Unknown	AT5G54490
Vitvi19g01926	214.089	6.93409	1.4418	4.80933	1.51e-06	1.3e-05	Calcium-binding EF-hand	Unknown	AT5G54490
Vitvi14g01449	8654.65	2.03541	0.34049	5.97789	2.26e-09	3.49e-08	Chalcone synthase	Metabolism.Secondary metabolism.Phenylpropanoid metabolism.Flavonoid metabolism.Flavonoid biosynthesis	AT5G13930
Vitvi05g01044	18214.3	1.78002	0.326698	5.44852	5.08e-08	5.97e-07	Chalcone synthase	Metabolism.Secondary metabolism.Phenylpropanoid metabolism.Flavonoid metabolism.Flavonoid biosynthesis	AT5G13930
Vitvi14g01448	13576.1	1.72024	0.371115	4.63534	3.56e-06	2.8e-05	Chalcone synthase (CHS)	Metabolism.Secondary metabolism.Phenylpropanoid metabolism.Flavonoid metabolism.Flavonoid biosynthesis	AT5G13930
Vitvi10g00567	18.645	2.54379	1.00062	2.54223	0.0110148	0.0317272	Cysteine protease RCR3	Response to stimulus.Stress response.Biotic stress response.Plant-pathogen interaction	AT5G45890
Vitvi19g00366	2112.96	1.36644	0.305994	4.46557	7.99e-06	5.79e-05	flavodoxin-like quinone reductase 1	Signaling.Hormone Signaling.Auxin Signaling.Auxin-mediated Signaling pathway	AT5G54500
Vitvi11g01337	8.27194	6.30351	1.9844	3.17653	0.00149047	0.00575652	flavonoid 3-monooxygenase	Metabolism.Secondary metabolism.Phenylpropanoid metabolism.Flavonoid metabolism.Flavonoid biosynthesis	AT5G07990
Vitvi11g00074	533.931	5.96096	0.748591	7.96291	1.68e-15	6.62e-14	flavonoid 3-monooxygenase	Metabolism.Secondary metabolism.Phenylpropanoid metabolism.Flavonoid metabolism.Flavonoid biosynthesis	AT5G07990
Vitvi06g01192	24.3083	3.49814	0.940302	3.72023	0.000199041	0.000993142	Flavonoid 3',5'-hydroxylase	Metabolism.Secondary metabolism.Phenylpropanoid metabolism.Flavonoid metabolism.Flavonoid biosynthesis	AT5G07990
Vitvi08g01637	128.729	1.04677	0.336429	3.11141	0.00186199	0.00698467	Flavonoid 3',5'-hydroxylase	Metabolism.Secondary metabolism.Phenylpropanoid metabolism.Flavonoid metabolism.Flavonoid biosynthesis	AT5G07990
Vitvi06g01888	88.6996	-2.12691	0.451204	-4.71385	2.43e-06	1.99e-05	flavonoid 3',5'-hydroxylase [Vitis vinifera]	Metabolism.Secondary metabolism.Phenylpropanoid metabolism.Flavonoid metabolism.Flavonoid biosynthesis	AT5G07990
Vitvi17g00698	2577.36	1.36739	0.262135	5.21635	1.82e-07	1.92e-06	Flavonoid-3'-hydroxylase	Metabolism.Secondary metabolism.Phenylpropanoid metabolism.Flavonoid metabolism.Flavonoid biosynthesis	AT5G07990
Vitvi18g02538	4988.92	-2.62158	0.259541	-10.1008	5.48e-24	5.53e-22	Flavonol synthase	Metabolism.Secondary metabolism.Phenylpropanoid metabolism.Flavonoid metabolism.Flavonoid biosynthesis	AT5G08640
Vitvi12g00480	37.9716	3.85558	1.39998	2.75402	0.00588677	0.0187552	GH3-like protein	Signaling.Hormone Signaling.Auxin Signaling.Auxin metabolism	AT4G03400
Vitvi13g02039	5.58386	-6.14232	1.99284	-3.08219	0.00205485	0.00759856	Homeodomain transcription factor 5	Regulation overview.Regulation of gene expression.Regulation of transcription.Transcription factor.Homeobox domain family transcription factor	AT3G11260
Vitvi05g00838	2496.12	-1.0287	0.260878	-3.9432	8.04e-05	0.000448729	IAA13	Signaling.Hormone Signaling.Auxin Signaling.Auxin-mediated Signaling pathway	AT2G33310
Vitvi14g00484	2922.45	1.67064	0.239789	6.96715	3.23e-12	7.92e-11	IAA16	Signaling.Hormone Signaling.Auxin Signaling.Auxin-mediated Signaling pathway	AT3G04730
Vitvi09g00437	1196.07	-1.07989	0.315377	-3.42412	0.000616789	0.0026863	IAA17	Signaling.Hormone Signaling.Auxin Signaling.Auxin-mediated Signaling pathway	AT4G14550
Vitvi09g00436	1389.32	-1.95775	0.64329	-3.04333	0.00233973	0.00848104	IAA19	Signaling.Hormone Signaling.Auxin Signaling.Auxin-mediated Signaling pathway	AT3G15540
Vitvi11g00497	89.1104	-2.13685	0.715105	-2.98817	0.00280655	0.00992243	IAA29	Signaling.Hormone Signaling.Auxin Signaling.Auxin-mediated Signaling pathway	AT4G32280
Vitvi05g00271	67.3381	2.48664	0.915634	2.71576	0.0066123	0.0207117	IAA31	Signaling.Hormone Signaling.Auxin Signaling.Auxin-mediated Signaling pathway	AT3G17600
Vitvi11g01235	550.497	1.33491	0.500217	2.66865	0.00761565	0.0232981	IAA33	Signaling.Hormone Signaling.Auxin Signaling.Auxin-mediated Signaling pathway	AT5G57420
Vitvi04g00013	48.5189	-2.03304	0.806023	-2.52231	0.0116588	0.0332573	IAA6	Signaling.Hormone Signaling.Auxin Signaling.Auxin-mediated Signaling pathway	AT3G16500
Vitvi03g00586	3726.27	1.51021	0.585615	2.57884	0.00991331	0.0290067	Indole-3-acetic acid-amido synthetase GH3.8	Signaling.Hormone Signaling.Auxin Signaling.Auxin metabolism.Auxin inactivation by conjugation	AT2G14960
Vitvi07g01777	15275.1	1.02992	0.345838	2.97805	0.00290088	0.0102001	Inositol-3-phosphate synthase	Metabolism.Primary metabolism.Carbohydrate metabolism.Monosaccharide metabolism.Inositol phosphate metabolism	AT2G22240
Vitvi08g01149	381.63	1.60927	0.284303	5.6604	1.51e-08	2e-07	LCL1 (LHY/CCA1-like 1)	Signaling.Signaling pathway.Circadian clock Signaling	AT3G09600
Vitvi09g00300	2819.35	1.08125	0.233869	4.62331	3.78e-06	2.95e-05	MYB divaricata	Development.Reproductive development.Flower development	AT3G16350
Vitvi14g00612	583.865	-1.45025	0.303551	-4.77761	1.77e-06	1.5e-05	Myb domain protein 102	Regulation overview.Regulation of gene expression.Regulation of transcription.Transcription factor.MYB family transcription factor	AT3G23250
Vitvi07g00393	262.113	3.03193	0.82469	3.67645	0.000236503	0.00115769	Myb domain protein 12	Regulation overview.Regulation of gene expression.Regulation of transcription.Transcription factor.MYB family transcription factor	AT2G47460
Vitvi11g00099	261.06	2.70893	0.374716	7.22929	4.86e-13	1.34e-11	Myb domain protein 13	Regulation overview.Regulation of gene expression.Regulation of transcription.Transcription factor.MYB family transcription factor	AT2G47460
Vitvi12g00625	90.4242	4.32719	0.488151	8.86446	7.69e-19	4.48e-17	Myb domain protein 14	Regulation overview.Regulation of gene expression.Regulation of transcription.Transcription factor.MYB family transcription factor	AT2G31180
Vitvi05g01732	40.5752	1.72356	0.652834	2.64012	0.00828766	0.0250139	Myb domain protein 14	Regulation overview.Regulation of gene expression.Regulation of transcription.Transcription factor.MYB family transcription factor	AT3G23250
Vitvi07g00598	2854.97	-1.51684	0.346133	-4.38225	1.17e-05	8.14e-05	Myb domain protein 14	Regulation overview.Regulation of gene expression.Regulation of transcription.Transcription factor.MYB family transcription factor	AT2G31180
Vitvi05g00275	1966.69	-3.60476	0.362996	-9.93059	3.06e-23	2.87e-21	Myb domain protein 61	Regulation overview.Regulation of gene expression.Regulation of transcription.Transcription factor.MYB family transcription factor	AT1G09540
Vitvi08g01203	150.983	1.34202	0.42513	3.15673	0.00159547	0.00610438	Myb domain protein 91	Regulation overview.Regulation of gene expression.Regulation of transcription.Transcription factor.MYB family transcription factor	AT2G37630
Vitvi03g00559	728.835	-1.69882	0.322256	-5.27163	1.35e-07	1.47e-06	Myb domain protein R1	Regulation overview.Regulation of gene expression.Regulation of transcription.Transcription factor.MYB family transcription factor	AT5G67300
Vitvi01g00867	2320.43	1.19076	0.233414	5.1015	3.37e-07	3.35e-06	Myb family	Regulation overview.Regulation of gene expression.Regulation of transcription.Transcription factor.MYB-related family transcription factor	AT1G70000
Vitvi07g01298	575.262	2.93199	0.259753	11.2876	1.51e-29	2.81e-27	OBF binding protein 1	Regulation overview.Regulation of gene expression.Regulation of transcription.Transcription factor.C2C2-DOF family transcription factor	AT3G50410
Vitvi18g00858	2170.64	1.41237	0.385037	3.66816	0.000244307	0.00119232	OBF binding protein 1	Regulation overview.Regulation of gene expression.Regulation of transcription.Transcription factor.C2C2-DOF family transcription factor	AT3G50410
Vitvi05g01348	543.734	1.77847	0.591648	3.00596	0.00264741	0.0094291	PIN1	Signaling.Hormone Signaling.Auxin Signaling.Auxin transport	AT5G57090
Vitvi11g01186	11.2665	2.75381	1.02814	2.67843	0.00739673	0.0227362	PIN1 auxin transport protein	Signaling.Hormone Signaling.Auxin Signaling.Auxin transport	AT5G57090
Vitvi11g00435	50.4769	8.91403	1.16769	7.63392	2.28e-14	7.67e-13	PINOID	Signaling.Hormone Signaling.Auxin Signaling.Auxin transport	AT2G34650
Vitvi06g01430	504.654	2.26734	0.310824	7.29461	3e-13	8.63e-12	PINOID	Signaling.Hormone Signaling.Auxin Signaling.Auxin transport	AT2G34650
Vitvi16g00997	532.726	-2.25828	0.651906	-3.46412	0.000531961	0.00236128	Resveratrol synthase (RS1)	Metabolism.Secondary metabolism.Phenylpropanoid metabolism.Phenylpropanoid biosynthesis	AT5G13930
Vitvi16g01474	1167.84	-2.1975	0.674876	-3.25616	0.00112932	0.0045182	Resveratrol synthase [Vitis vinifera]	Metabolism.Secondary metabolism.Phenylpropanoid metabolism.Phenylpropanoid biosynthesis	AT5G13930
Vitvi18g01091	305.251	1.46138	0.30633	4.7706	1.84e-06	1.55e-05	SAUR_E	Signaling.Hormone Signaling.Auxin Signaling.Auxin-mediated Signaling pathway	AT1G75590
Vitvi16g01477	245.929	-1.48542	0.613638	-2.42068	0.0154913	0.0421459	Stilbene synthase	Metabolism.Secondary metabolism.Phenylpropanoid metabolism.Phenylpropanoid biosynthesis	AT5G13930
Vitvi16g01486	1091.34	-2.03052	0.674195	-3.01177	0.00259733	0.0092723	Stilbene synthase	Metabolism.Secondary metabolism.Phenylpropanoid metabolism.Phenylpropanoid biosynthesis	AT5G13930
Vitvi16g01484	2565.51	-2.09735	0.622929	-3.36691	0.000760147	0.00321477	Stilbene synthase	Metabolism.Secondary metabolism.Phenylpropanoid metabolism.Phenylpropanoid biosynthesis	AT5G13930
Vitvi16g01475	34268.5	-3.71546	0.732954	-5.06915	4e-07	3.9e-06	Stilbene synthase	Metabolism.Secondary metabolism.Phenylpropanoid metabolism.Phenylpropanoid biosynthesis	AT5G13930
Vitvi16g01465	14.6705	7.13195	1.55984	4.57223	4.83e-06	3.67e-05	Stilbene synthase - grape	Metabolism.Secondary metabolism.Phenylpropanoid metabolism.Phenylpropanoid biosynthesis	AT5G13930
Vitvi16g01478	207.638	-1.51101	0.641241	-2.35639	0.0184536	0.04874	Stilbene synthase [Vitis vinifera]	Metabolism.Secondary metabolism.Phenylpropanoid metabolism.Phenylpropanoid biosynthesis	AT5G13930
Vitvi12g00766	281.393	3.842	0.759621	5.05779	4.24e-07	4.12e-06	Subtilisin protease	Metabolism.Primary metabolism.Protein metabolism and modification.Proteolysis.Peptidase-mediated proteolysis.Subtilase-mediated proteolysis	AT2G04160
Vitvi10g01766	30.5117	-1.5148	0.380969	-3.97619	7e-05	0.000396522	Transcriptional corepressor LEUNIG	Development.Reproductive development.Flower development	AT4G32551
Vitvi16g01337	2471.1	1.06801	0.180395	5.92041	3.21e-09	4.81e-08	Transparent testa glabra 1	Cellular process.Cell growth and death	AT5G24520
Vitvi18g01684	23.1017	3.60877	0.991051	3.64136	0.000271204	0.00130823	Vascular related NAC-domain protein 7	Regulation overview.Regulation of gene expression.Regulation of transcription.Transcription factor.NAC family transcription factor	AT1G71930
Vitvi11g01683	114.406	-1.93363	0.712588	-2.71353	0.00665713	0.0208361	Xyloglucan endotransglucosylase/hydrolase 23	Cellular process.Cellular component organization and biogenesis.Cell wall organization and biogenesis.Cell wall metabolism.Cell wall modification.Xyloglucan modification	AT5G57560

## Sheet: SA
V3 Gene ID	baseMean	log2FoldChange	lfcSE	stat	pvalue	padj	Functional annotation	Functionnal category	Best Arabidopsis match
Vitvi18g02138	94.8042	1.67285	0.500826	3.34018	0.000837228	0.00349201	12-oxophytodienoate reductase 1	Metabolism.Primary metabolism.Lipid metabolism.Fatty acid metabolism.Alpha-linolenic acid metabolism	AT1G76680
Vitvi09g00472	17.9432	2.19947	0.863808	2.54625	0.0108888	0.0313967	ABC transporter g family pleiotropic drug resistance 12 PDR12	Transport overview.Macromolecule transport.Multidrug transport.Multidrug ABC transport	AT1G15520
Vitvi09g00462	69.4765	1.96402	0.518028	3.79134	0.000149835	0.000776198	ABC transporter g family pleiotropic drug resistance 12 PDR12	Transport overview.Macromolecule transport.Multidrug transport.Multidrug ABC transport	AT1G15520
Vitvi09g00476	535.088	1.8172	0.629622	2.88617	0.00389957	0.013169	ABC transporter g family pleiotropic drug resistance 12 PDR12	Transport overview.Macromolecule transport.Multidrug transport.Multidrug ABC transport	AT1G15520
Vitvi11g01638	73.4223	-1.72807	0.550855	-3.13708	0.00170642	0.00646937	Accelerated cell death 11 (ACD11)	Cellular process.Cell growth and death.Cell death	AT2G34690
Vitvi14g01808	3192.48	-2.32963	0.601793	-3.87115	0.000108323	0.000585252	Alpha-dioxygenase	Metabolism.Primary metabolism.Lipid metabolism.Fatty acid metabolism.Alpha-linolenic acid metabolism	AT3G01420
Vitvi17g00975	12816.2	-2.09558	0.335001	-6.25545	3.96e-10	6.92e-09	BT1 (BTB and TAZ domain protein 1)	Regulation overview.Regulation of gene expression.Regulation of transcription.Transcription factor.TAZ family transcription factor	AT5G63160
Vitvi07g01598	2294.16	-2.21092	0.306699	-7.20878	5.65e-13	1.55e-11	BT4 (BTB and TAZ Domain protein 4)	Regulation overview.Regulation of gene expression.Regulation of transcription.Transcription factor.TAZ family transcription factor	AT5G67480
Vitvi08g00936	103.012	1.57957	0.410124	3.85146	0.000117418	0.000627891	CTV.22	Unknown	AT1G15780
Vitvi16g01336	10002.5	4.68964	0.532245	8.81106	1.24e-18	7.12e-17	Flavanone 3-hydroxylase	Metabolism.Secondary metabolism.Phenylpropanoid metabolism.Flavonoid metabolism.Flavonoid biosynthesis	AT5G24530
Vitvi13g01119	6555.58	1.85292	0.237395	7.80521	5.94e-15	2.18e-13	flavonol synthase	Metabolism.Secondary metabolism.Phenylpropanoid metabolism.Flavonoid metabolism.Flavonoid biosynthesis	AT5G24530
Vitvi10g00508	1833.47	1.38903	0.209632	6.62606	3.45e-11	7.19e-10	Glutaredoxin	Response to stimulus.Stress response.Abiotic stress response.Oxidative stress response	AT1G28480
Vitvi18g01623	3.93515	5.23296	2.14839	2.43576	0.0148607	0.0406963	Glutathione S-transferase 25 GSTU7	Metabolism.Primary metabolism.Coenzyme and prosthetic group metabolism.Peptide derived compounds biosynthesis.Glutathione metabolism	AT2G29420
Vitvi17g01382	986.726	1.60022	0.475287	3.36684	0.000760334	0.003215	Glutathione S-transferase 25 GSTU7	Metabolism.Primary metabolism.Coenzyme and prosthetic group metabolism.Peptide derived compounds biosynthesis.Glutathione metabolism	AT2G29420
Vitvi17g01380	227.625	1.34225	0.495218	2.71042	0.00671983	0.0210056	Glutathione S-transferase 25 GSTU7	Metabolism.Primary metabolism.Coenzyme and prosthetic group metabolism.Peptide derived compounds biosynthesis.Glutathione metabolism	AT2G29420
Vitvi07g00735	24.829	-1.86232	0.472997	-3.93728	8.24e-05	0.000459213	Glutathione S-transferase 25 GSTU7	Metabolism.Primary metabolism.Coenzyme and prosthetic group metabolism.Peptide derived compounds biosynthesis.Glutathione metabolism	AT2G29420
Vitvi08g01377	4468.06	-1.45827	0.523336	-2.78649	0.00532818	0.0172058	Harpin inducing protein 1-like 9	Response to stimulus.Stress response.Biotic stress response.Virus stress response	AT5G06320
Vitvi08g01149	381.63	1.60927	0.284303	5.6604	1.51e-08	2e-07	LCL1 (LHY/CCA1-like 1)	Signaling.Signaling pathway.Circadian clock Signaling	AT3G09600
Vitvi08g01241	36.6386	4.23274	1.63202	2.59356	0.00949883	0.0280145	Lectin receptor kinase 7	Signaling.Signaling pathway.Protein kinase	AT2G37710
Vitvi09g00038	289.56	4.05297	0.687632	5.89409	3.77e-09	5.56e-08	Lipase GDSL 1	Unclear	AT5G40990
Vitvi09g00039	311.114	3.2907	0.484554	6.7912	1.11e-11	2.49e-10	Lipase GDSL 1	Unclear	AT5G40990
Vitvi04g02192	188.048	1.34854	0.495782	2.72002	0.00652787	0.0204734	Mucin-like protein	Cellular process	AT3G51430
Vitvi12g00625	90.4242	4.32719	0.488151	8.86446	7.69e-19	4.48e-17	Myb domain protein 14	Regulation overview.Regulation of gene expression.Regulation of transcription.Transcription factor.MYB family transcription factor	AT2G31180
Vitvi07g00598	2854.97	-1.51684	0.346133	-4.38225	1.17e-05	8.14e-05	Myb domain protein 14	Regulation overview.Regulation of gene expression.Regulation of transcription.Transcription factor.MYB family transcription factor	AT2G31180
Vitvi04g00157	11.3651	6.27245	1.36647	4.59025	4.43e-06	3.39e-05	Myb domain protein 32	Regulation overview.Regulation of gene expression.Regulation of transcription.Transcription factor.MYB family transcription factor	AT4G34990
Vitvi04g00155	241.943	3.49631	0.373123	9.37041	7.22e-21	5.32e-19	Myb domain protein 4	Regulation overview.Regulation of gene expression.Regulation of transcription.Transcription factor.MYB family transcription factor	AT4G38620
Vitvi04g01486	94.3658	1.43868	0.397262	3.62149	0.000292913	0.00139865	Myb domain protein 4	Regulation overview.Regulation of gene expression.Regulation of transcription.Transcription factor.MYB family transcription factor	AT4G38620
Vitvi01g00401	1021.05	1.05496	0.260829	4.04464	5.24e-05	0.000306785	Myb domain protein 4	Regulation overview.Regulation of gene expression.Regulation of transcription.Transcription factor.MYB family transcription factor	AT4G38620
Vitvi19g01669	654.959	-1.22635	0.206292	-5.94474	2.77e-09	4.2e-08	Myb domain protein 58	Regulation overview.Regulation of gene expression.Regulation of transcription.Transcription factor.MYB family transcription factor	AT1G79180
Vitvi08g00069	69.1732	2.94829	0.734772	4.01252	6.01e-05	0.000345746	Myb domain protein 60	Regulation overview.Regulation of gene expression.Regulation of transcription.Transcription factor.MYB family transcription factor	AT1G08810
Vitvi06g01139	177.303	-1.03372	0.194081	-5.32621	1e-07	1.12e-06	Myb domain protein 65	Regulation overview.Regulation of gene expression.Regulation of transcription.Transcription factor.MYB family transcription factor	AT3G11440
Vitvi04g00049	147.314	2.63303	0.520253	5.06107	4.17e-07	4.06e-06	Myb domain protein 68	Regulation overview.Regulation of gene expression.Regulation of transcription.Transcription factor.MYB family transcription factor	AT5G65790
Vitvi17g00231	1154.46	-1.32052	0.27346	-4.82893	1.37e-06	1.19e-05	Myb domain protein 7	Regulation overview.Regulation of gene expression.Regulation of transcription.Transcription factor.MYB family transcription factor	AT2G16720
Vitvi18g00843	774.34	-1.06151	0.262016	-4.05132	5.09e-05	0.000299146	Myb domain protein 73	Regulation overview.Regulation of gene expression.Regulation of transcription.Transcription factor.MYB family transcription factor	AT4G37260
Vitvi08g01203	150.983	1.34202	0.42513	3.15673	0.00159547	0.00610438	Myb domain protein 91	Regulation overview.Regulation of gene expression.Regulation of transcription.Transcription factor.MYB family transcription factor	AT2G37630
Vitvi17g00598	600.863	2.38066	0.67623	3.52049	0.00043075	0.00196282	Myb domain protein 94	Regulation overview.Regulation of gene expression.Regulation of transcription.Transcription factor.MYB family transcription factor	AT1G74650
Vitvi03g00559	728.835	-1.69882	0.322256	-5.27163	1.35e-07	1.47e-06	Myb domain protein R1	Regulation overview.Regulation of gene expression.Regulation of transcription.Transcription factor.MYB family transcription factor	AT5G67300
Vitvi01g00867	2320.43	1.19076	0.233414	5.1015	3.37e-07	3.35e-06	Myb family	Regulation overview.Regulation of gene expression.Regulation of transcription.Transcription factor.MYB-related family transcription factor	AT1G70000
Vitvi15g01097	7077.8	-1.53764	0.13245	-11.6092	3.7e-31	8.25e-29	Myb family	Regulation overview.Regulation of gene expression.Regulation of transcription.Transcription factor.MYB-related family transcription factor	AT5G52660
Vitvi15g00938	4996.09	1.2855	0.289132	4.44605	8.75e-06	6.27e-05	MYBPA1 protein [Vitis vinifera]	Regulation overview.Regulation of gene expression.Regulation of transcription.Transcription factor.MYB family transcription factor	AT1G22640
Vitvi15g00871	691.927	2.34079	0.666197	3.51367	0.000441962	0.00200722	Naringenin,2-oxoglutarate 3-dioxygenase	Metabolism.Secondary metabolism.Phenylpropanoid metabolism.Flavonoid metabolism.Flavonoid biosynthesis	AT4G10500
Vitvi07g01298	575.262	2.93199	0.259753	11.2876	1.51e-29	2.81e-27	OBF binding protein 1	Regulation overview.Regulation of gene expression.Regulation of transcription.Transcription factor.C2C2-DOF family transcription factor	AT3G50410
Vitvi18g00858	2170.64	1.41237	0.385037	3.66816	0.000244307	0.00119232	OBF binding protein 1	Regulation overview.Regulation of gene expression.Regulation of transcription.Transcription factor.C2C2-DOF family transcription factor	AT3G50410
Vitvi03g01651	2867.41	2.42622	0.737241	3.29095	0.000998489	0.00406775	Pathogenesis-related protein 1 precursor (PRP 1)	Signaling.Hormone Signaling.Jasmonate salicylate signaling.Jasmonate Signaling.Jasmonate-mediated Signaling pathway	AT2G14580
Vitvi13g01676	370.202	6.88998	1.19769	5.75272	8.78e-09	1.21e-07	Steroid sulfotransferase	Metabolism.Primary metabolism.Amino acid metabolism.Cysteine metabolism	AT2G03760
Vitvi04g01550	419.683	2.67157	0.662281	4.0339	5.49e-05	0.000319326	Strictosidine synthase	Metabolism.Secondary metabolism.Terpenoid metabolism.Terpenoid biosynthesis	AT3G51430
Vitvi04g02197	115.976	1.51256	0.364689	4.14754	3.36e-05	0.000207484	Strictosidine synthase	Metabolism.Secondary metabolism.Terpenoid metabolism.Terpenoid biosynthesis	AT3G51430
Vitvi11g01329	13.9956	3.33332	1.19145	2.7977	0.00514671	0.0167122	Strictosidine synthase (YLS2)	Metabolism.Secondary metabolism.Terpenoid metabolism.Terpenoid biosynthesis	AT3G51430
Vitvi11g01636	836.171	-2.07287	0.365975	-5.66397	1.48e-08	1.96e-07	Unknown protein	Unknown	AT2G34690
Vitvi18g01937	7.86301	6.23179	1.57514	3.95634	7.61e-05	0.000427182	Wall-associated receptor kinase 2	Signaling.Signaling pathway.Protein kinase	AT1G21270
Vitvi04g00510	395.494	1.09214	0.326838	3.34154	0.00083315	0.00347971	WRKY DNA-binding protein 18	Regulation overview.Regulation of gene expression.Regulation of transcription.Transcription factor.WRKY family transcription factor	AT4G31800
Vitvi08g00868	5390.45	2.85726	0.375894	7.60124	2.93e-14	9.72e-13	WRKY DNA-binding protein 70	Regulation overview.Regulation of gene expression.Regulation of transcription.Transcription factor.WRKY family transcription factor	AT3G56400
Vitvi13g01916	586.256	2.28239	0.380705	5.99516	2.03e-09	3.17e-08	WRKY DNA-binding protein 70	Regulation overview.Regulation of gene expression.Regulation of transcription.Transcription factor.WRKY family transcription factor	AT3G56400

## Sheet: JA
V3 Gene ID	baseMean	log2FoldChange	lfcSE	stat	pvalue	padj	Functional annotation	Functionnal category	Best Arabidopsis match
Vitvi10g02181	11.9641	6.83782	1.60824	4.25174	2.12e-05	0.000137718	(E,E)-alpha-farnesene synthase	Metabolism.Secondary metabolism.Terpenoid metabolism.Monoterpenoid metabolism.Monoterpenoid biosynthesis	AT4G16740
Vitvi09g00472	17.9432	2.19947	0.863808	2.54625	0.0108888	0.0313967	ABC transporter g family pleiotropic drug resistance 12 PDR12	Transport overview.Macromolecule transport.Multidrug transport.Multidrug ABC transport	AT1G15520
Vitvi09g00462	69.4765	1.96402	0.518028	3.79134	0.000149835	0.000776198	ABC transporter g family pleiotropic drug resistance 12 PDR12	Transport overview.Macromolecule transport.Multidrug transport.Multidrug ABC transport	AT1G15520
Vitvi09g00476	535.088	1.8172	0.629622	2.88617	0.00389957	0.013169	ABC transporter g family pleiotropic drug resistance 12 PDR12	Transport overview.Macromolecule transport.Multidrug transport.Multidrug ABC transport	AT1G15520
Vitvi03g00392	145.794	-2.91428	1.06767	-2.72956	0.0063419	0.0199924	AOS (allene oxide synthase)	Metabolism.Primary metabolism.Lipid metabolism.Fatty acid metabolism.Alpha-linolenic acid metabolism	AT5G42650
Vitvi07g01598	2294.16	-2.21092	0.306699	-7.20878	5.65e-13	1.55e-11	BT4 (BTB and TAZ Domain protein 4)	Regulation overview.Regulation of gene expression.Regulation of transcription.Transcription factor.TAZ family transcription factor	AT5G67480
Vitvi14g01449	8654.65	2.03541	0.34049	5.97789	2.26e-09	3.49e-08	Chalcone synthase	Metabolism.Secondary metabolism.Phenylpropanoid metabolism.Flavonoid metabolism.Flavonoid biosynthesis	AT5G13930
Vitvi05g01044	18214.3	1.78002	0.326698	5.44852	5.08e-08	5.97e-07	Chalcone synthase	Metabolism.Secondary metabolism.Phenylpropanoid metabolism.Flavonoid metabolism.Flavonoid biosynthesis	AT5G13930
Vitvi14g01448	13576.1	1.72024	0.371115	4.63534	3.56e-06	2.8e-05	Chalcone synthase (CHS)	Metabolism.Secondary metabolism.Phenylpropanoid metabolism.Flavonoid metabolism.Flavonoid biosynthesis	AT5G13930
Vitvi05g01884	40.4911	1.63371	0.377269	4.33035	1.49e-05	0.000100544	Diamine oxidase	Metabolism.Primary metabolism.Amino acid metabolism.Arginine and proline metabolism.Urea cycle	AT4G14940
Vitvi18g00262	2910.12	-1.0343	0.320124	-3.23093	0.00123388	0.00488002	IAA-amino acid hydrolase 6	Signaling.Hormone Signaling.Auxin Signaling.Auxin metabolism.Auxin activation by conjugation hydrolysis	AT1G44350
Vitvi05g00381	515.154	1.60117	0.276134	5.79852	6.69e-09	9.47e-08	Inosine-uridine preferring nucleoside hydrolase	Metabolism.Primary metabolism.Nucleobase, nucleoside, nucleotide, nucleic acid metabolism.Nucleotide metabolism.Purine metabolism	AT5G18860
Vitvi08g01149	381.63	1.60927	0.284303	5.6604	1.51e-08	2e-07	LCL1 (LHY/CCA1-like 1)	Signaling.Signaling pathway.Circadian clock Signaling	AT3G09600
Vitvi02g00435	9526.23	2.53391	0.25358	9.99252	1.64e-23	1.59e-21	Leucoanthocyanidin dioxgenase	Metabolism.Secondary metabolism.Phenylpropanoid metabolism.Flavonoid metabolism.Flavonoid biosynthesis.Anthocyanin biosynthesis	AT4G22880
Vitvi13g01782	232.838	4.11254	0.56259	7.31001	2.67e-13	7.75e-12	Lipoxygenase	Metabolism.Primary metabolism.Lipid metabolism.Fatty acid metabolism.Alpha-linolenic acid metabolism	AT3G45140
Vitvi13g01780	3260.31	5.14146	0.522195	9.84586	7.14e-23	6.46e-21	Lipoxygenase LOX1	Metabolism.Primary metabolism.Lipid metabolism.Fatty acid metabolism.Alpha-linolenic acid metabolism	AT3G45140
Vitvi06g00153	96.6837	-2.52583	0.583144	-4.3314	1.48e-05	0.000100117	Lipoxygenase LOX1	Metabolism.Primary metabolism.Lipid metabolism.Fatty acid metabolism.Alpha-linolenic acid metabolism	AT3G45140
Vitvi04g02192	188.048	1.34854	0.495782	2.72002	0.00652787	0.0204734	Mucin-like protein	Cellular process	AT3G51430
Vitvi09g00300	2819.35	1.08125	0.233869	4.62331	3.78e-06	2.95e-05	MYB divaricata	Development.Reproductive development.Flower development	AT3G16350
Vitvi14g00612	583.865	-1.45025	0.303551	-4.77761	1.77e-06	1.5e-05	Myb domain protein 102	Regulation overview.Regulation of gene expression.Regulation of transcription.Transcription factor.MYB family transcription factor	AT3G23250
Vitvi14g00930	166.522	5.05231	1.7893	2.82362	0.00474847	0.0155778	Myb domain protein 113	Regulation overview.Regulation of gene expression.Regulation of transcription.Transcription factor.MYB family transcription factor	AT1G66380
Vitvi12g00625	90.4242	4.32719	0.488151	8.86446	7.69e-19	4.48e-17	Myb domain protein 14	Regulation overview.Regulation of gene expression.Regulation of transcription.Transcription factor.MYB family transcription factor	AT2G31180
Vitvi05g01732	40.5752	1.72356	0.652834	2.64012	0.00828766	0.0250139	Myb domain protein 14	Regulation overview.Regulation of gene expression.Regulation of transcription.Transcription factor.MYB family transcription factor	AT3G23250
Vitvi07g00598	2854.97	-1.51684	0.346133	-4.38225	1.17e-05	8.14e-05	Myb domain protein 14	Regulation overview.Regulation of gene expression.Regulation of transcription.Transcription factor.MYB family transcription factor	AT2G31180
Vitvi04g00157	11.3651	6.27245	1.36647	4.59025	4.43e-06	3.39e-05	Myb domain protein 32	Regulation overview.Regulation of gene expression.Regulation of transcription.Transcription factor.MYB family transcription factor	AT4G34990
Vitvi04g00155	241.943	3.49631	0.373123	9.37041	7.22e-21	5.32e-19	Myb domain protein 4	Regulation overview.Regulation of gene expression.Regulation of transcription.Transcription factor.MYB family transcription factor	AT4G38620
Vitvi04g01486	94.3658	1.43868	0.397262	3.62149	0.000292913	0.00139865	Myb domain protein 4	Regulation overview.Regulation of gene expression.Regulation of transcription.Transcription factor.MYB family transcription factor	AT4G38620
Vitvi01g00401	1021.05	1.05496	0.260829	4.04464	5.24e-05	0.000306785	Myb domain protein 4	Regulation overview.Regulation of gene expression.Regulation of transcription.Transcription factor.MYB family transcription factor	AT4G38620
Vitvi19g01669	654.959	-1.22635	0.206292	-5.94474	2.77e-09	4.2e-08	Myb domain protein 58	Regulation overview.Regulation of gene expression.Regulation of transcription.Transcription factor.MYB family transcription factor	AT1G79180
Vitvi08g00069	69.1732	2.94829	0.734772	4.01252	6.01e-05	0.000345746	Myb domain protein 60	Regulation overview.Regulation of gene expression.Regulation of transcription.Transcription factor.MYB family transcription factor	AT1G08810
Vitvi18g00843	774.34	-1.06151	0.262016	-4.05132	5.09e-05	0.000299146	Myb domain protein 73	Regulation overview.Regulation of gene expression.Regulation of transcription.Transcription factor.MYB family transcription factor	AT4G37260
Vitvi07g00455	107.384	-1.43924	0.398426	-3.61231	0.000303485	0.00144295	Myb domain protein 78	Regulation overview.Regulation of gene expression.Regulation of transcription.Transcription factor.MYB family transcription factor	AT3G06490
Vitvi08g01203	150.983	1.34202	0.42513	3.15673	0.00159547	0.00610438	Myb domain protein 91	Regulation overview.Regulation of gene expression.Regulation of transcription.Transcription factor.MYB family transcription factor	AT2G37630
Vitvi03g00559	728.835	-1.69882	0.322256	-5.27163	1.35e-07	1.47e-06	Myb domain protein R1	Regulation overview.Regulation of gene expression.Regulation of transcription.Transcription factor.MYB family transcription factor	AT5G67300
Vitvi01g00867	2320.43	1.19076	0.233414	5.1015	3.37e-07	3.35e-06	Myb family	Regulation overview.Regulation of gene expression.Regulation of transcription.Transcription factor.MYB-related family transcription factor	AT1G70000
Vitvi15g01097	7077.8	-1.53764	0.13245	-11.6092	3.7e-31	8.25e-29	Myb family	Regulation overview.Regulation of gene expression.Regulation of transcription.Transcription factor.MYB-related family transcription factor	AT5G52660
Vitvi08g01052	7.73514	3.33963	1.41382	2.36213	0.0181702	0.0481781	NAC domain containing protein 2	Regulation overview.Regulation of gene expression.Regulation of transcription.Transcription factor.NAC family transcription factor	AT3G15510
Vitvi06g00465	40689.1	-2.19151	0.252142	-8.69156	3.58e-18	1.91e-16	Outer envelope protein 16	Transport overview.Channels and pores.√ü-Barrel porins.Plastid Outer Envelope Porin of 16 kDa	AT2G28900
Vitvi03g01651	2867.41	2.42622	0.737241	3.29095	0.000998489	0.00406775	Pathogenesis-related protein 1 precursor (PRP 1)	Signaling.Hormone Signaling.Jasmonate salicylate signaling.Jasmonate Signaling.Jasmonate-mediated Signaling pathway	AT2G14580
Vitvi16g00997	532.726	-2.25828	0.651906	-3.46412	0.000531961	0.00236128	Resveratrol synthase (RS1)	Metabolism.Secondary metabolism.Phenylpropanoid metabolism.Phenylpropanoid biosynthesis	AT5G13930
Vitvi16g01474	1167.84	-2.1975	0.674876	-3.25616	0.00112932	0.0045182	Resveratrol synthase [Vitis vinifera]	Metabolism.Secondary metabolism.Phenylpropanoid metabolism.Phenylpropanoid biosynthesis	AT5G13930
Vitvi13g01994	152.829	4.83304	1.87065	2.58362	0.00977701	0.0286798	Ribulose bisphosphate carboxylase/oxygenase activase, chloroplast	Metabolism.Primary metabolism.Generation of metabolite precursors and energy.Photosynthesis.Calvin cycle	AT2G39730
Vitvi06g00513	5459.88	3.22099	0.596962	5.39564	6.83e-08	7.83e-07	Ribulose bisphosphate carboxylase/oxygenase activase, chloroplast	Metabolism.Primary metabolism.Generation of metabolite precursors and energy.Photosynthesis.Calvin cycle	AT2G39730
Vitvi10g01600	8.34708	6.31796	2.01005	3.14319	0.00167117	0.00635831	S-linalool synthase	Metabolism.Secondary metabolism.Terpenoid metabolism.Terpenoid biosynthesis	AT1G61120
Vitvi13g01379	1398.52	1.94983	0.461811	4.22214	2.42e-05	0.000154457	Steroid sulfotransferase	Metabolism.single reactions	AT5G07010
Vitvi13g01378	3104.39	-1.31582	0.402417	-3.2698	0.00107622	0.00433461	Steroid sulfotransferase	Metabolism.single reactions	AT5G07010
Vitvi16g01477	245.929	-1.48542	0.613638	-2.42068	0.0154913	0.0421459	Stilbene synthase	Metabolism.Secondary metabolism.Phenylpropanoid metabolism.Phenylpropanoid biosynthesis	AT5G13930
Vitvi16g01486	1091.34	-2.03052	0.674195	-3.01177	0.00259733	0.0092723	Stilbene synthase	Metabolism.Secondary metabolism.Phenylpropanoid metabolism.Phenylpropanoid biosynthesis	AT5G13930
Vitvi16g01484	2565.51	-2.09735	0.622929	-3.36691	0.000760147	0.00321477	Stilbene synthase	Metabolism.Secondary metabolism.Phenylpropanoid metabolism.Phenylpropanoid biosynthesis	AT5G13930
Vitvi16g01475	34268.5	-3.71546	0.732954	-5.06915	4e-07	3.9e-06	Stilbene synthase	Metabolism.Secondary metabolism.Phenylpropanoid metabolism.Phenylpropanoid biosynthesis	AT5G13930
Vitvi16g01465	14.6705	7.13195	1.55984	4.57223	4.83e-06	3.67e-05	Stilbene synthase - grape	Metabolism.Secondary metabolism.Phenylpropanoid metabolism.Phenylpropanoid biosynthesis	AT5G13930
Vitvi16g01478	207.638	-1.51101	0.641241	-2.35639	0.0184536	0.04874	Stilbene synthase [Vitis vinifera]	Metabolism.Secondary metabolism.Phenylpropanoid metabolism.Phenylpropanoid biosynthesis	AT5G13930
Vitvi04g01550	419.683	2.67157	0.662281	4.0339	5.49e-05	0.000319326	Strictosidine synthase	Metabolism.Secondary metabolism.Terpenoid metabolism.Terpenoid biosynthesis	AT3G51430
Vitvi04g02197	115.976	1.51256	0.364689	4.14754	3.36e-05	0.000207484	Strictosidine synthase	Metabolism.Secondary metabolism.Terpenoid metabolism.Terpenoid biosynthesis	AT3G51430
Vitvi11g01329	13.9956	3.33332	1.19145	2.7977	0.00514671	0.0167122	Strictosidine synthase (YLS2)	Metabolism.Secondary metabolism.Terpenoid metabolism.Terpenoid biosynthesis	AT3G51430
Vitvi08g00868	5390.45	2.85726	0.375894	7.60124	2.93e-14	9.72e-13	WRKY DNA-binding protein 70	Regulation overview.Regulation of gene expression.Regulation of transcription.Transcription factor.WRKY family transcription factor	AT3G56400
Vitvi13g01916	586.256	2.28239	0.380705	5.99516	2.03e-09	3.17e-08	WRKY DNA-binding protein 70	Regulation overview.Regulation of gene expression.Regulation of transcription.Transcription factor.WRKY family transcription factor	AT3G56400

## Sheet: ET
V3 Gene ID	baseMean	log2FoldChange	lfcSE	stat	pvalue	padj	Functional annotation	Functionnal category	Best Arabidopsis match
Vitvi09g00472	17.9432	2.19947	0.863808	2.54625	0.0108888	0.0313967	ABC transporter g family pleiotropic drug resistance 12 PDR12	Transport overview.Macromolecule transport.Multidrug transport.Multidrug ABC transport	AT1G15520
Vitvi09g00462	69.4765	1.96402	0.518028	3.79134	0.00014984	0.0007762	ABC transporter g family pleiotropic drug resistance 12 PDR12	Transport overview.Macromolecule transport.Multidrug transport.Multidrug ABC transport	AT1G15520
Vitvi09g00476	535.088	1.8172	0.629622	2.88617	0.00389957	0.013169	ABC transporter g family pleiotropic drug resistance 12 PDR12	Transport overview.Macromolecule transport.Multidrug transport.Multidrug ABC transport	AT1G15520
Vitvi17g00889	294.286	-1.87235	0.190949	-9.80546	1.07e-22	9.48e-21	Alliinase	Metabolism.Primary metabolism.Amino acid metabolism.Cysteine metabolism	AT4G24670
Vitvi13g00019	902.098	2.29931	0.164702	13.9604	2.72e-44	2.02e-41	AUX1 auxin influx carrier protein	Signaling.Hormone Signaling.Auxin Signaling.Auxin transport	AT2G38120
Vitvi10g00567	18.645	2.54379	1.00062	2.54223	0.0110148	0.0317272	Cysteine protease RCR3	Response to stimulus.Stress response.Biotic stress response.Plant-pathogen interaction	AT5G45890
Vitvi07g00418	10.5358	3.68207	1.23424	2.98326	0.00285195	0.0100554	DELLA protein RGL2 (RGA-like protein 2)	Signaling.Hormone Signaling.Gibberellic acid Signaling.Gibberellic acid-mediated Signaling pathway	AT3G03450
Vitvi18g01322	56.3546	-1.33703	0.518588	-2.57821	0.00993149	0.029053	DELLA protein RGL2 (RGA-like protein 2)	Signaling.Hormone Signaling.Gibberellic acid Signaling.Gibberellic acid-mediated Signaling pathway	AT3G03450
Vitvi14g01378	7.70726	3.49718	1.29537	2.69976	0.00693889	0.021594	feronia receptor-like kinase	Signaling.Signaling pathway.Protein kinase	AT3G51550
Vitvi14g01365	1249.59	2.92515	0.348014	8.40527	4.27e-17	2.06e-15	feronia receptor-like kinase	Signaling.Signaling pathway.Protein kinase	AT3G51550
Vitvi14g01373	261.699	2.516	0.393436	6.39493	1.61e-10	2.99e-09	feronia receptor-like kinase	Signaling.Signaling pathway.Protein kinase	AT3G51550
Vitvi14g01375	4285.58	2.25417	0.314624	7.16466	7.8e-13	2.1e-11	feronia receptor-like kinase	Signaling.Signaling pathway.Protein kinase	AT3G51550
Vitvi14g01380	425.641	1.86378	0.367153	5.07632	3.85e-07	3.78e-06	feronia receptor-like kinase	Signaling.Signaling pathway.Protein kinase	AT3G51550
Vitvi14g02927	59.6434	1.66683	0.658497	2.53127	0.011365	0.0325784	feronia receptor-like kinase	Signaling.Signaling pathway.Protein kinase	AT3G51550
Vitvi14g01379	1156.95	1.25778	0.233466	5.38744	7.15e-08	8.17e-07	feronia receptor-like kinase	Signaling.Signaling pathway.Protein kinase	AT3G51550
Vitvi14g01368	14528.5	1.03667	0.252478	4.10598	4.03e-05	0.00024397	feronia receptor-like kinase	Signaling.Signaling pathway.Protein kinase	AT3G51550
Vitvi01g01751	86.5652	-1.70294	0.60446	-2.81729	0.00484303	0.0158393	feronia receptor-like kinase	Signaling.Signaling pathway.Protein kinase	AT3G51550
Vitvi11g00409	839.372	1.45624	0.215309	6.76349	1.35e-11	2.99e-10	GAI protein.	Development.Reproductive development.Flower development	AT1G14920
Vitvi08g01149	381.63	1.60927	0.284303	5.6604	1.51e-08	2e-07	LCL1 (LHY/CCA1-like 1)	Signaling.Signaling pathway.Circadian clock Signaling	AT3G09600
Vitvi04g02192	188.048	1.34854	0.495782	2.72002	0.00652787	0.0204734	Mucin-like protein	Cellular process	AT3G51430
Vitvi11g00351	2228.78	-1.24823	0.301266	-4.14329	3.42e-05	0.00021116	Multiprotein-bridging factor 1c MBF1C	Signaling.Hormone Signaling.Ethylene Signaling.Ethylene-mediated Signaling pathway	AT3G24500
Vitvi09g00300	2819.35	1.08125	0.233869	4.62331	3.78e-06	2.95e-05	MYB divaricata	Development.Reproductive development.Flower development	AT3G16350
Vitvi14g00612	583.865	-1.45025	0.303551	-4.77761	1.77e-06	1.5e-05	Myb domain protein 102	Regulation overview.Regulation of gene expression.Regulation of transcription.Transcription factor.MYB family transcription factor	AT3G23250
Vitvi07g00393	262.113	3.03193	0.82469	3.67645	0.0002365	0.00115769	Myb domain protein 12	Regulation overview.Regulation of gene expression.Regulation of transcription.Transcription factor.MYB family transcription factor	AT2G47460
Vitvi11g00099	261.06	2.70893	0.374716	7.22929	4.86e-13	1.34e-11	Myb domain protein 13	Regulation overview.Regulation of gene expression.Regulation of transcription.Transcription factor.MYB family transcription factor	AT2G47460
Vitvi12g00625	90.4242	4.32719	0.488151	8.86446	7.69e-19	4.48e-17	Myb domain protein 14	Regulation overview.Regulation of gene expression.Regulation of transcription.Transcription factor.MYB family transcription factor	AT2G31180
Vitvi05g01732	40.5752	1.72356	0.652834	2.64012	0.00828766	0.0250139	Myb domain protein 14	Regulation overview.Regulation of gene expression.Regulation of transcription.Transcription factor.MYB family transcription factor	AT3G23250
Vitvi07g00598	2854.97	-1.51684	0.346133	-4.38225	1.17e-05	8.14e-05	Myb domain protein 14	Regulation overview.Regulation of gene expression.Regulation of transcription.Transcription factor.MYB family transcription factor	AT2G31180
Vitvi04g00157	11.3651	6.27245	1.36647	4.59025	4.43e-06	3.39e-05	Myb domain protein 32	Regulation overview.Regulation of gene expression.Regulation of transcription.Transcription factor.MYB family transcription factor	AT4G34990
Vitvi06g01139	177.303	-1.03372	0.194081	-5.32621	1e-07	1.12e-06	Myb domain protein 65	Regulation overview.Regulation of gene expression.Regulation of transcription.Transcription factor.MYB family transcription factor	AT3G11440
Vitvi18g00843	774.34	-1.06151	0.262016	-4.05132	5.09e-05	0.00029915	Myb domain protein 73	Regulation overview.Regulation of gene expression.Regulation of transcription.Transcription factor.MYB family transcription factor	AT4G37260
Vitvi07g00455	107.384	-1.43924	0.398426	-3.61231	0.00030349	0.00144295	Myb domain protein 78	Regulation overview.Regulation of gene expression.Regulation of transcription.Transcription factor.MYB family transcription factor	AT3G06490
Vitvi03g00559	728.835	-1.69882	0.322256	-5.27163	1.35e-07	1.47e-06	Myb domain protein R1	Regulation overview.Regulation of gene expression.Regulation of transcription.Transcription factor.MYB family transcription factor	AT5G67300
Vitvi01g00867	2320.43	1.19076	0.233414	5.1015	3.37e-07	3.35e-06	Myb family	Regulation overview.Regulation of gene expression.Regulation of transcription.Transcription factor.MYB-related family transcription factor	AT1G70000
Vitvi15g01097	7077.8	-1.53764	0.13245	-11.6092	3.7e-31	8.25e-29	Myb family	Regulation overview.Regulation of gene expression.Regulation of transcription.Transcription factor.MYB-related family transcription factor	AT5G52660
Vitvi07g01604	366.179	-2.60677	0.41505	-6.28062	3.37e-10	5.97e-09	N-acetyltransferase hookless1 HLS1	Signaling.Hormone Signaling.Ethylene Signaling.Ethylene-mediated Signaling pathway	AT4G37580
Vitvi09g01127	42.933	-3.00819	0.673654	-4.46548	7.99e-06	5.79e-05	N-acetyltransferase hookless1 HLS1	Signaling.Hormone Signaling.Ethylene Signaling.Ethylene-mediated Signaling pathway	AT4G37580
Vitvi03g01651	2867.41	2.42622	0.737241	3.29095	0.00099849	0.00406775	Pathogenesis-related protein 1 precursor (PRP 1)	Signaling.Hormone Signaling.Jasmonate salicylate signaling.Jasmonate Signaling.Jasmonate-mediated Signaling pathway	AT2G14580
Vitvi05g01348	543.734	1.77847	0.591648	3.00596	0.00264741	0.0094291	PIN1	Signaling.Hormone Signaling.Auxin Signaling.Auxin transport	AT5G57090
Vitvi11g01186	11.2665	2.75381	1.02814	2.67843	0.00739673	0.0227362	PIN1 auxin transport protein	Signaling.Hormone Signaling.Auxin Signaling.Auxin transport	AT5G57090
Vitvi04g01550	419.683	2.67157	0.662281	4.0339	5.49e-05	0.00031933	Strictosidine synthase	Metabolism.Secondary metabolism.Terpenoid metabolism.Terpenoid biosynthesis	AT3G51430
Vitvi04g02197	115.976	1.51256	0.364689	4.14754	3.36e-05	0.00020748	Strictosidine synthase	Metabolism.Secondary metabolism.Terpenoid metabolism.Terpenoid biosynthesis	AT3G51430
Vitvi11g01329	13.9956	3.33332	1.19145	2.7977	0.00514672	0.0167122	Strictosidine synthase (YLS2)	Metabolism.Secondary metabolism.Terpenoid metabolism.Terpenoid biosynthesis	AT3G51430
Vitvi18g01132	114.36	1.48931	0.432972	3.43974	0.00058228	0.00255369	Thaumatin	Response to stimulus.Stress response	AT4G24180
Vitvi16g01337	2471.1	1.06801	0.180395	5.92041	3.21e-09	4.81e-08	Transparent testa glabra 1	Cellular process.Cell growth and death	AT5G24520

## Sheet: CK
V3 Gene ID	baseMean	log2FoldChange	lfcSE	stat	pvalue	padj	Functional annotation	Functionnal category	Best Arabidopsis match
Vitvi16g01036	1098.61	-1.44681	0.354761	-4.07827	4.54e-05	0.000270652	4-coumarate-CoA ligase	Metabolism.Secondary metabolism.Phenylpropanoid metabolism.Phenylpropanoid biosynthesis	AT1G10470
Vitvi01g01748	164.226	2.39752	0.503736	4.75949	1.94e-06	1.62e-05	ACP4 (Acyl carrier protein 4)	Transport overview.Primary Active Transporters.Oxidoreduction-driven transporters.Proton-translocating NADH Dehydrogenase	AT1G69690
Vitvi07g00374	77.7028	-2.77091	0.599786	-4.61982	3.84e-06	3e-05	ARR2 type-B response regulator	Signaling.Hormone Signaling.Cytokinin Signaling.Cytokinin-mediated Signaling pathway	AT4G20260
Vitvi01g00857	1016.56	-1.141	0.268321	-4.25236	2.12e-05	0.000137445	ARR3 typeA	Signaling.Hormone Signaling.Cytokinin Signaling.Cytokinin-mediated Signaling pathway	AT4G25050
Vitvi13g02328	696.959	-1.05455	0.176893	-5.96152	2.5e-09	3.83e-08	ARR9 typeA	Signaling.Hormone Signaling.Cytokinin Signaling.Cytokinin-mediated Signaling pathway	AT4G11150
Vitvi04g02166	262.727	2.20609	0.425463	5.18515	2.16e-07	2.24e-06	Ascorbate peroxidase	Metabolism.Primary metabolism.Organic acid metabolism.Ascorbate and aldarate metabolism	AT5G58140
Vitvi05g00266	185.539	10.7922	1.00819	10.7044	9.7e-27	1.38e-24	Aspartyl protease	Metabolism.Primary metabolism.Protein metabolism and modification.Proteolysis.Peptidase-mediated proteolysis	AT5G09660
Vitvi14g00029	304.113	5.8045	1.08706	5.33963	9.31e-08	1.04e-06	Aspartyl protease	Metabolism.Primary metabolism.Protein metabolism and modification.Proteolysis.Peptidase-mediated proteolysis	AT4G26150
Vitvi18g01431	1484.12	2.05034	0.416757	4.91975	8.67e-07	7.91e-06	ATP synthase delta chain, chloroplast precursor	Metabolism.Primary metabolism.Generation of metabolite precursors and energy.Electron transport.Respiratory-chain phosphorylation	AT4G35000
Vitvi18g01405	118.675	-1.9825	0.798773	-2.48193	0.0130672	0.0365604	Auxin-binding protein ABP19	Signaling.Hormone Signaling.Auxin Signaling.Auxin-mediated Signaling pathway	AT1G11910
Vitvi11g00089	2468.07	4.9924	0.424589	11.7582	6.41e-32	1.51e-29	Auxin-binding protein ABP19a precursor	Signaling.Hormone Signaling.Auxin Signaling.Auxin-mediated Signaling pathway	AT3G16640
Vitvi18g02496	6241.01	1.46325	0.330685	4.4249	9.65e-06	6.84e-05	Cell division protease FtsH	Transport overview.Primary Active Transporters.P-P-bond hydrolysis-driven transporters.Endoplasmic Reticular Retrotranslocon	AT5G35630
Vitvi04g00111	468.312	4.02796	1.6574	2.43029	0.0150867	0.0412325	CGA1 (cytokinin-responsive GATA factor 1)	Signaling.Hormone Signaling.Cytokinin Signaling.Cytokinin-mediated Signaling pathway	AT3G16857
Vitvi18g00731	1048.25	6.0826	0.384739	15.8097	2.67e-56	5.03e-53	Cyclin delta-3 (CYCD3_1)	Signaling.Hormone Signaling.Cytokinin Signaling.Cytokinin-mediated Signaling pathway	AT4G34160
Vitvi07g01564	20.6755	7.62664	1.12946	6.75247	1.45e-11	3.19e-10	Cyclin-D like protein	Cellular process.Cell growth and death	AT3G22640
Vitvi10g00567	18.645	2.54379	1.00062	2.54223	0.0110148	0.0317272	Cysteine protease RCR3	Response to stimulus.Stress response.Biotic stress response.Plant-pathogen interaction	AT5G01600
Vitvi01g01165	1739.67	1.25333	0.382049	3.28053	0.00103611	0.00420007	DREPP plasma membrane polypeptide	Unclassified	AT3G54050
Vitvi08g00763	63.4432	-1.98449	0.671247	-2.95643	0.00311225	0.0108361	ferritin	Metabolism.Primary metabolism.Cofactor metabolism.Tetrapyrrole metabolism	AT1G52230
Vitvi08g01301	598.582	2.33586	0.60795	3.84219	0.000121942	0.000649252	fructose 1,6-bisphosphatase	Metabolism.Primary metabolism.Carbohydrate metabolism.Glycolysis Gluconeogenesis.Gluconeogenesis	AT5G45890
Vitvi07g02127	153.455	1.41399	0.476199	2.96933	0.00298446	0.010446	Globulin-1 S allele precursor	Metabolism.Primary metabolism.Generation of metabolite precursors and energy.Storage proteins	AT3G14420
Vitvi05g00403	610.935	1.77514	0.530561	3.34578	0.000820528	0.00343577	Glutamine synthetase	Metabolism.Primary metabolism.Amino acid metabolism.Glutamate metabolism	AT4G39330
Vitvi15g00004	6334.4	2.22892	0.39788	5.60198	2.12e-08	2.72e-07	LHCA3 (Photosystem I light harvesting complex gene 3)	Metabolism.Primary metabolism.Generation of metabolite precursors and energy.Photosynthesis.Antenna proteins	AT5G20630
Vitvi03g00785	682.964	2.25866	0.60071	3.75998	0.000169927	0.00086476	Malate dehydrogenase, glyoxysomal precursor	Metabolism.Primary metabolism.Generation of metabolite precursors and energy.Citric acid cycle	AT1G13420
Vitvi09g00361	5125.26	1.0565	0.338737	3.11894	0.00181504	0.0068263	Photosystem I reaction center subunit VI PSAH	Metabolism.Primary metabolism.Generation of metabolite precursors and energy.Photosynthesis.Photosystem I	AT3G57040
Vitvi19g01479	9778.75	1.67134	0.393315	4.24935	2.14e-05	0.000138863	Photosystem II 10 kDa polypeptide PSBR	Metabolism.Primary metabolism.Generation of metabolite precursors and energy.Photosynthesis.Photosystem II	AT1G11910
Vitvi03g00272	2199.01	1.31542	0.402101	3.27136	0.00107032	0.00431298	Phototropin-2	Transport overview.Channels and pores.a-Type channels.The Voltage-gated Ion Channel	AT3G16640
Vitvi19g00529	417.053	1.75663	0.341525	5.14348	2.7e-07	2.75e-06	Phytepsin	Transport overview.Channels and pores.Pore-forming toxins.Amoebapore	AT1G61520
Vitvi19g01352	656.234	2.55736	0.584506	4.37525	1.21e-05	8.37e-05	S-2-hydroxy-acid oxidase, peroxisomal	Metabolism.Primary metabolism.Generation of metabolite precursors and energy.Glyoxylate and dicarboxylate metabolism	AT3G48990
Vitvi10g00829	2888.23	1.22301	0.477517	2.56118	0.0104317	0.0302601	S-2-hydroxy-acid oxidase, peroxisomal	Metabolism.Primary metabolism.Generation of metabolite precursors and energy.Glyoxylate and dicarboxylate metabolism	AT4G34160
Vitvi10g00938	121.704	2.94874	1.05816	2.78667	0.00532534	0.0171988	Sinapyl alcohol dehydrogenase	Metabolism.Secondary metabolism.Phenylpropanoid metabolism.Phenylpropanoid biosynthesis	AT3G15360
Vitvi13g01682	162.075	10.5969	0.896356	11.8223	3e-32	7.57e-30	Steroid sulfotransferase	Metabolism.single reactions	AT5G20630
Vitvi01g00980	199.231	3.1563	0.517456	6.09965	1.06e-09	1.74e-08	TCP family transcription factor TCP15	Regulation overview.Regulation of gene expression.Regulation of transcription.Transcription factor.TCP family transcription factor	AT4G09650
Vitvi18g01213	158.729	5.35565	1.29688	4.12964	3.63e-05	0.000222633	Thioredoxin M-type	Cellular process.Cellular homeostasis.Cell redox homeostasis	AT1G71930
Vitvi05g00284	145170	-1.0422	0.19578	-5.32334	1.02e-07	1.13e-06	Translationally-controlled tumor protein	Unknown	AT5G42270
Vitvi14g00179	6637.88	-3.15346	0.580614	-5.43125	5.6e-08	6.53e-07	Translationally-controlled tumor protein	Unknown	AT1G11910
Vitvi02g00087	5001.1	1.21997	0.268634	4.5414	5.59e-06	4.18e-05	V-type H+-transporting ATPase subunit E	Metabolism.Primary metabolism.Generation of metabolite precursors and energy.Electron transport.Respiratory-chain phosphorylation	AT3G14420
Vitvi18g01684	23.1017	3.60877	0.991051	3.64136	0.000271204	0.00130823	Vascular related NAC-domain protein 7	Regulation overview.Regulation of gene expression.Regulation of transcription.Transcription factor.NAC family transcription factor	AT1G79040

## Sheet: GA
V3 Gene ID	baseMean	log2FoldChange	lfcSE	stat	pvalue	padj	Functional annotation	Functionnal category	Best Arabidopsis match
Vitvi03g00502	12.5095	3.76667	1.21404	3.10259	0.00191837	0.00716685	Alpha-amylase / 1,4-alpha-D-glucan glucanohydrolase	Metabolism.Primary metabolism.Carbohydrate metabolism.Polysaccharide metabolism.Starch and sucrose metabolism.Starch biosynthesis catabolism.Starch catabolism	AT4G25000
Vitvi03g01572	5488.88	2.49938	0.348142	7.17919	7.01e-13	1.89e-11	Alpha-amylase / 1,4-alpha-D-glucan glucanohydrolase	Metabolism.Primary metabolism.Carbohydrate metabolism.Polysaccharide metabolism.Starch and sucrose metabolism.Starch biosynthesis catabolism.Starch catabolism	AT4G25000
Vitvi07g01598	2294.16	-2.21092	0.306699	-7.20878	5.65e-13	1.55e-11	BT4 (BTB and TAZ Domain protein 4)	Regulation overview.Regulation of gene expression.Regulation of transcription.Transcription factor.TAZ family transcription factor	AT5G67480
Vitvi07g00418	10.5358	3.68207	1.23424	2.98326	0.00285195	0.0100554	DELLA protein RGL2 (RGA-like protein 2)	Signaling.Hormone Signaling.Gibberellic acid Signaling.Gibberellic acid-mediated Signaling pathway	AT3G03450
Vitvi18g01322	56.3546	-1.33703	0.518588	-2.57821	0.00993149	0.029053	DELLA protein RGL2 (RGA-like protein 2)	Signaling.Hormone Signaling.Gibberellic acid Signaling.Gibberellic acid-mediated Signaling pathway	AT3G03450
Vitvi18g00204	90.479	4.82757	1.79394	2.69104	0.00712301	0.0220606	GA 20-oxidase	Metabolism.Secondary metabolism.Terpenoid metabolism.Diterpenoid metabolism.Diterpenoid biosynthesis	AT5G51810
Vitvi11g00409	839.372	1.45624	0.215309	6.76349	1.35e-11	2.99e-10	GAI protein.	Development.Reproductive development.Flower development	AT1G14920
Vitvi14g01819	3467.73	5.79036	0.491653	11.7773	5.11e-32	1.24e-29	GASA like	Signaling.Hormone Signaling.Gibberellic acid Signaling.Gibberellic acid-mediated Signaling pathway	AT5G14920
Vitvi17g00601	66.5944	5.67203	0.930193	6.09769	1.08e-09	1.76e-08	GASA like	Signaling.Hormone Signaling.Gibberellic acid Signaling.Gibberellic acid-mediated Signaling pathway	AT1G74670
Vitvi18g01691	152.161	1.75947	0.450294	3.90737	9.33e-05	0.000513047	GASA like	Signaling.Hormone Signaling.Gibberellic acid Signaling.Gibberellic acid-mediated Signaling pathway	AT1G22690
Vitvi08g01686	204.975	1.68274	0.370195	4.54554	5.48e-06	4.11e-05	GASA like	Signaling.Hormone Signaling.Gibberellic acid Signaling.Gibberellic acid-mediated Signaling pathway	AT1G74670
Vitvi14g03084	10170.5	2.91912	0.200754	14.5408	6.68e-48	7.45e-45	GASA4	Signaling.Hormone Signaling.Gibberellic acid Signaling.Gibberellic acid-mediated Signaling pathway	AT5G15230
Vitvi15g00782	116.34	-2.47829	0.381144	-6.50225	7.91e-11	1.54e-09	Gibberellin 20-oxidase	Metabolism.Secondary metabolism.Terpenoid metabolism.Diterpenoid metabolism.Diterpenoid biosynthesis	AT5G51810
Vitvi09g00448	25.8085	3.34115	1.22462	2.72831	0.00636588	0.0200499	Gibberellin 3beta-hydroxylase3	Metabolism.Secondary metabolism.Terpenoid metabolism.Diterpenoid metabolism.Diterpenoid biosynthesis	AT1G15550
Vitvi18g02797	5816.84	-2.57149	0.468176	-5.49258	3.96e-08	4.8e-07	Gibberellin-regulated protein 1 (GASA1)	Signaling.Hormone Signaling.Gibberellic acid Signaling.Gibberellic acid-mediated Signaling pathway	AT1G75750
Vitvi08g01149	381.63	1.60927	0.284303	5.6604	1.51e-08	2e-07	LCL1 (LHY/CCA1-like 1)	Signaling.Signaling pathway.Circadian clock Signaling	AT3G09600
Vitvi17g00750	2108.23	-1.65904	0.320298	-5.17967	2.22e-07	2.3e-06	LTCOR11	Signaling.Hormone Signaling.Gibberellic acid Signaling.Gibberellic acid-mediated Signaling pathway	AT5G14920
Vitvi09g00300	2819.35	1.08125	0.233869	4.62331	3.78e-06	2.95e-05	MYB divaricata	Development.Reproductive development.Flower development	AT3G16350
Vitvi09g00142	5.40338	5.69166	1.72248	3.30435	0.000951986	0.00389642	Myb domain protein 26	Regulation overview.Regulation of gene expression.Regulation of transcription.Transcription factor.MYB family transcription factor	AT3G13890
Vitvi04g00049	147.314	2.63303	0.520253	5.06107	4.17e-07	4.06e-06	Myb domain protein 68	Regulation overview.Regulation of gene expression.Regulation of transcription.Transcription factor.MYB family transcription factor	AT5G65790
Vitvi08g01203	150.983	1.34202	0.42513	3.15673	0.00159547	0.00610438	Myb domain protein 91	Regulation overview.Regulation of gene expression.Regulation of transcription.Transcription factor.MYB family transcription factor	AT2G37630
Vitvi17g00598	600.863	2.38066	0.67623	3.52049	0.00043075	0.00196282	Myb domain protein 94	Regulation overview.Regulation of gene expression.Regulation of transcription.Transcription factor.MYB family transcription factor	AT1G74650
Vitvi03g00559	728.835	-1.69882	0.322256	-5.27163	1.35e-07	1.47e-06	Myb domain protein R1	Regulation overview.Regulation of gene expression.Regulation of transcription.Transcription factor.MYB family transcription factor	AT5G67300
Vitvi01g00867	2320.43	1.19076	0.233414	5.1015	3.37e-07	3.35e-06	Myb family	Regulation overview.Regulation of gene expression.Regulation of transcription.Transcription factor.MYB-related family transcription factor	AT1G70000
Vitvi15g01097	7077.8	-1.53764	0.13245	-11.6092	3.7e-31	8.25e-29	Myb family	Regulation overview.Regulation of gene expression.Regulation of transcription.Transcription factor.MYB-related family transcription factor	AT5G52660
Vitvi13g00191	183.505	-3.28048	0.377222	-8.69642	3.43e-18	1.84e-16	Transcription elongation factor S-II	Metabolism.Primary metabolism.Nucleobase, nucleoside, nucleotide, nucleic acid metabolism.Nucleic acid metabolism.RNA metabolism.Basal transcription factors	AT2G38560
Vitvi02g00039	207.95	1.41745	0.52692	2.69006	0.0071439	0.0221139	WRKY DNA-binding protein 27	Regulation overview.Regulation of gene expression.Regulation of transcription.Transcription factor.WRKY family transcription factor	AT5G52830
