# Supplementary material for: Deciphering genome-wide transcriptomic changes in grapevines heavily infested by spotted lanternflies
Source: Front Insect Sci. 2022 Aug 25;2:971221. doi: 10.3389/finsc.2022.971221 (PMC10926465; doi:10.3389/finsc.2022.971221)
Supplement: Supplementary Figure 1 — Scatter plots for each replicate of the treatments (A): Control, (B): SLF. No replicate showed any abnormal distribution of gene expression for the pairwise comparison. [file DataSheet_1.zip › Supplementary Material/Supplementary Table 10.xlsx]

## Sheet: Callose deposition
V3 Gene ID	baseMean	log2FoldChange	lfcSE	stat	pvalue	padj	Functional annotation	Functionnal category	Best Arabidopsis match
Vitvi18g02138	94.8042	1.67285	0.500826	3.34018	0.000837228	0.00349201	12-oxophytodienoate reductase 1	Metabolism.Primary metabolism.Lipid metabolism.Fatty acid metabolism.Alpha-linolenic acid metabolism	AT1G76680
Vitvi16g01036	1098.61	-1.44681	0.354761	-4.07827	4.54e-05	0.000270652	4-coumarate-CoA ligase	Metabolism.Secondary metabolism.Phenylpropanoid metabolism.Phenylpropanoid biosynthesis	AT3G48990
Vitvi12g00505	434.62	2.21067	0.295547	7.47994	7.44e-14	2.35e-12	Aconitate hydratase, cytoplasmic	Metabolism.Primary metabolism.Generation of metabolite precursors and energy.Citric acid cycle	AT2G05710
Vitvi18g01223	10659.9	1.62103	0.291968	5.55208	2.82e-08	3.52e-07	Alcohol dehydrogenase 1	Metabolism.Primary metabolism.Carbohydrate metabolism.Glycolysis Gluconeogenesis	AT1G77120
Vitvi06g00583	7198.59	-1.64736	0.15994	-10.2999	7.06e-25	8.24e-23	Alpha-glucan phosphorylase, H isozyme	Metabolism.Primary metabolism.Carbohydrate metabolism.Polysaccharide metabolism.Starch and sucrose metabolism.Starch biosynthesis catabolism.Starch catabolism	AT3G46970
Vitvi01g00280	2653.86	1.24509	0.286907	4.33971	1.43e-05	9.68e-05	Alpha-glucosidase	Metabolism.Primary metabolism.Carbohydrate metabolism.Monosaccharide metabolism.Galactose metabolism	AT1G68560
Vitvi10g00078	3008.5	1.08152	0.262145	4.12565	3.7e-05	0.000226194	Aminomethyltransferase	Metabolism.Primary metabolism.Amino acid metabolism.Glycine, serine, and threonine metabolism	AT1G11860
Vitvi12g00261	769.55	-2.60983	0.311184	-8.38678	5e-17	2.39e-15	Caffeoyl-CoA 3-O-methyltransferase	Metabolism.Secondary metabolism.Phenylpropanoid metabolism.Phenylpropanoid biosynthesis	AT4G34050
Vitvi18g02476	385.236	1.13452	0.167802	6.76103	1.37e-11	3.03e-10	Cinnamoyl-CoA reductase	Metabolism.Secondary metabolism.Phenylpropanoid metabolism.Phenylpropanoid biosynthesis	AT2G33590
Vitvi14g00405	4.88353	5.54377	1.30263	4.25582	2.08e-05	0.000135515	Cysteine synthase 7, cytosolic	Metabolism.Primary metabolism.Amino acid metabolism.Cysteine metabolism.Cysteine biosynthesis	AT4G14880
Vitvi01g00722	3120.79	-1.37595	0.269999	-5.09615	3.47e-07	3.44e-06	DC1 domain-containing protein	Unknown	AT1G60420
Vitvi08g01669	423.398	1.46371	0.595697	2.45713	0.0140051	0.0387384	Embryo-abundant protein	Unknown	AT2G41380
Vitvi08g01670	330.45	-1.49101	0.487563	-3.05809	0.00222753	0.00813928	Embryo-abundant protein	Unknown	AT2G41380
Vitvi03g00206	105094	-2.73023	0.30398	-8.98163	2.67e-19	1.64e-17	Endochitinase 1, basic	Metabolism.Primary metabolism.Carbohydrate metabolism.Monosaccharide metabolism.Amino sugar metabolism	AT3G12500
Vitvi15g00775	142.432	1.11474	0.298213	3.73807	0.000185436	0.00093323	fructokinase 1	Metabolism.Primary metabolism.Carbohydrate metabolism.Monosaccharide metabolism.Fructose and mannose metabolism	AT5G51830
Vitvi03g00048	3883.99	1.96383	0.588395	3.3376	0.000845067	0.0035193	fructose-bisphosphate aldolase, chloroplast precursor	Metabolism.Primary metabolism.Carbohydrate metabolism.Glycolysis Gluconeogenesis	AT2G21330
Vitvi04g01421	1980.37	1.47707	0.51251	2.88203	0.00395125	0.0133278	fructose-bisphosphate aldolase, chloroplast precursor	Metabolism.Primary metabolism.Carbohydrate metabolism.Glycolysis Gluconeogenesis	AT4G38970
Vitvi03g01233	3.41147	-5.42692	2.11919	-2.56085	0.0104416	0.0302782	Gamma-aminobutyrate transaminase subunit precursor isozyme 3	Metabolism.Primary metabolism.Amino acid metabolism.Glutamate metabolism	AT3G22200
Vitvi01g00568	3547.38	-1.87782	0.326431	-5.75258	8.79e-09	1.22e-07	Glutamate decarboxylase	Metabolism.Primary metabolism.Amino acid metabolism.Glutamate metabolism.Glutamate catabolism	AT5G17330
Vitvi08g01812	895.309	1.27101	0.271179	4.68699	2.77e-06	2.23e-05	Glutamate dehydrogenase 1	Metabolism.Primary metabolism.Amino acid metabolism.Glutamate metabolism.Glutamate catabolism	AT5G18170
Vitvi16g01559	63.3421	-1.50861	0.480245	-3.14134	0.00168174	0.00639261	Glutamate dehydrogenase 2 (GDH2)	Metabolism.Primary metabolism.Amino acid metabolism.Glutamate metabolism.Glutamate catabolism	AT5G07440
Vitvi05g00403	610.935	1.77514	0.530561	3.34578	0.000820528	0.00343577	Glutamine synthetase	Metabolism.Primary metabolism.Amino acid metabolism.Glutamate metabolism	AT5G35630
Vitvi07g02190	785.401	1.62449	0.202506	8.02193	1.04e-15	4.19e-14	Glutathione S-transferase 11 GSTF7	Metabolism.Primary metabolism.Coenzyme and prosthetic group metabolism.Peptide derived compounds biosynthesis.Glutathione metabolism	AT1G02920
Vitvi15g01736	2620.49	2.41197	0.479799	5.02704	4.98e-07	4.77e-06	Glutathione S-transferase 8 GSTU8	Metabolism.Primary metabolism.Coenzyme and prosthetic group metabolism.Peptide derived compounds biosynthesis.Glutathione metabolism	AT3G09270
Vitvi17g01381	16.9304	2.19028	0.83388	2.62662	0.00862385	0.0258884	Glutathione S-transferase 8 GSTU8	Metabolism.Primary metabolism.Coenzyme and prosthetic group metabolism.Peptide derived compounds biosynthesis.Glutathione metabolism	AT3G09270
Vitvi16g01498	120.717	1.62648	0.408742	3.97923	6.91e-05	0.000392021	Glutathione S-transferase 8 GSTU8	Metabolism.Primary metabolism.Coenzyme and prosthetic group metabolism.Peptide derived compounds biosynthesis.Glutathione metabolism	AT3G09270
Vitvi16g01499	439.614	1.35688	0.326075	4.16126	3.16e-05	0.000196433	Glutathione S-transferase 8 GSTU8	Metabolism.Primary metabolism.Coenzyme and prosthetic group metabolism.Peptide derived compounds biosynthesis.Glutathione metabolism	AT3G09270
Vitvi08g02227	506.82	-1.71452	0.618017	-2.77422	0.0055334	0.0177827	Glutathione S-transferase 8 GSTU8	Metabolism.Primary metabolism.Coenzyme and prosthetic group metabolism.Peptide derived compounds biosynthesis.Glutathione metabolism	AT3G09270
Vitvi08g02226	1271.32	-1.97188	0.492821	-4.00121	6.3e-05	0.000360744	Glutathione S-transferase 8 GSTU8	Metabolism.Primary metabolism.Coenzyme and prosthetic group metabolism.Peptide derived compounds biosynthesis.Glutathione metabolism	AT3G09270
Vitvi12g00081	12776.9	-1.01564	0.261526	-3.88353	0.000102952	0.000558997	Glutathione S-transferase 9 GSTF9	Metabolism.Primary metabolism.Coenzyme and prosthetic group metabolism.Peptide derived compounds biosynthesis.Glutathione metabolism	AT2G30860
Vitvi18g00068	4779.4	1.09948	0.322398	3.41033	0.000648849	0.00280612	Glyceraldehyde-3-phosphate dehydrogenase B, chloroplast precursor	Metabolism.Primary metabolism.Carbohydrate metabolism.Glycolysis Gluconeogenesis	AT1G42970
Vitvi04g00112	5399.11	1.55536	0.40247	3.86452	0.000111306	0.000598994	Glycine dehydrogenase	Metabolism.Primary metabolism.Amino acid metabolism.Glycine, serine, and threonine metabolism	AT4G33010
Vitvi19g02023	45.9415	-1.90404	0.493754	-3.85626	0.000115136	0.000617978	Glyoxalase I	Metabolism.Primary metabolism.Carbohydrate metabolism.Monosaccharide metabolism.Pyruvate metabolism	AT1G11840
Vitvi13g00281	62.0691	4.84233	1.17107	4.13496	3.55e-05	0.000218301	Heat shock protein 70	Metabolism.Primary metabolism.Protein metabolism and modification.Protein folding.Chaperone-mediated protein folding.HSP-mediated protein folding	AT5G02500
Vitvi13g00300	71527.7	1.44865	0.300313	4.82381	1.41e-06	1.22e-05	Heat shock protein 70	Metabolism.Primary metabolism.Protein metabolism and modification.Protein folding.Chaperone-mediated protein folding.HSP-mediated protein folding	AT5G02500
Vitvi07g01990	1172.97	1.46068	0.531172	2.74991	0.00596109	0.0189526	Isoflavone reductase	Metabolism.Secondary metabolism.Phenylpropanoid metabolism.Flavonoid metabolism.Isoflavonoid metabolism.Isoflavonoid biosynthesis	AT1G75280
Vitvi18g00979	1453.31	1.40099	0.264474	5.29726	1.18e-07	1.29e-06	Isoflavone reductase protein 4	Metabolism.Secondary metabolism.Phenylpropanoid metabolism.Flavonoid metabolism.Isoflavonoid metabolism.Isoflavonoid biosynthesis	AT1G75280
Vitvi10g00087	10510.1	-1.01863	0.146084	-6.9729	3.1e-12	7.64e-11	Lactoylglutathione lyase	Metabolism.Primary metabolism.Carbohydrate metabolism.Monosaccharide metabolism.Pyruvate metabolism	AT1G11840
Vitvi08g01149	381.63	1.60927	0.284303	5.6604	1.51e-08	2e-07	LCL1 (LHY/CCA1-like 1)	Signaling.Signaling pathway.Circadian clock Signaling	AT3G09600
Vitvi17g00738	2617.81	2.31799	0.268672	8.6276	6.27e-18	3.28e-16	Mannose-1-phosphate guanyltransferase	Metabolism.Primary metabolism.Carbohydrate metabolism.Monosaccharide metabolism.Amino sugar metabolism	AT1G74910
Vitvi09g00300	2819.35	1.08125	0.233869	4.62331	3.78e-06	2.95e-05	MYB divaricata	Development.Reproductive development.Flower development	AT3G16350
Vitvi14g00612	583.865	-1.45025	0.303551	-4.77761	1.77e-06	1.5e-05	Myb domain protein 102	Regulation overview.Regulation of gene expression.Regulation of transcription.Transcription factor.MYB family transcription factor	AT3G23250
Vitvi05g01732	40.5752	1.72356	0.652834	2.64012	0.00828766	0.0250139	Myb domain protein 14	Regulation overview.Regulation of gene expression.Regulation of transcription.Transcription factor.MYB family transcription factor	AT3G23250
Vitvi04g00157	11.3651	6.27245	1.36647	4.59025	4.43e-06	3.39e-05	Myb domain protein 32	Regulation overview.Regulation of gene expression.Regulation of transcription.Transcription factor.MYB family transcription factor	AT4G34990
Vitvi18g00843	774.34	-1.06151	0.262016	-4.05132	5.09e-05	0.000299146	Myb domain protein 73	Regulation overview.Regulation of gene expression.Regulation of transcription.Transcription factor.MYB family transcription factor	AT4G37260
Vitvi08g01203	150.983	1.34202	0.42513	3.15673	0.00159547	0.00610438	Myb domain protein 91	Regulation overview.Regulation of gene expression.Regulation of transcription.Transcription factor.MYB family transcription factor	AT2G37630
Vitvi03g00559	728.835	-1.69882	0.322256	-5.27163	1.35e-07	1.47e-06	Myb domain protein R1	Regulation overview.Regulation of gene expression.Regulation of transcription.Transcription factor.MYB family transcription factor	AT5G67300
Vitvi01g00867	2320.43	1.19076	0.233414	5.1015	3.37e-07	3.35e-06	Myb family	Regulation overview.Regulation of gene expression.Regulation of transcription.Transcription factor.MYB-related family transcription factor	AT1G70000
Vitvi15g01097	7077.8	-1.53764	0.13245	-11.6092	3.7e-31	8.25e-29	Myb family	Regulation overview.Regulation of gene expression.Regulation of transcription.Transcription factor.MYB-related family transcription factor	AT5G52660
Vitvi16g01561	531.5	-1.90399	0.337878	-5.63515	1.75e-08	2.28e-07	NADH glutamate dehydrogenase	Metabolism.Primary metabolism.Amino acid metabolism.Glutamate metabolism	AT5G07440
Vitvi07g02233	19.4765	5.15699	1.05873	4.8709	1.11e-06	9.89e-06	Patatin	Metabolism.Primary metabolism.Generation of metabolite precursors and energy.Storage proteins	AT2G26560
Vitvi07g02239	29.9918	4.34145	1.04001	4.17445	2.99e-05	0.000186724	Patatin	Metabolism.Primary metabolism.Generation of metabolite precursors and energy.Storage proteins	AT2G26560
Vitvi07g02231	476.13	3.59704	0.454028	7.92252	2.33e-15	8.99e-14	Patatin	Metabolism.Primary metabolism.Generation of metabolite precursors and energy.Storage proteins	AT2G26560
Vitvi18g02695	325.451	-1.12336	0.388793	-2.88936	0.0038603	0.0130516	Patatin	Metabolism.Primary metabolism.Generation of metabolite precursors and energy.Storage proteins	AT2G26560
Vitvi07g01333	184.966	-1.41968	0.499639	-2.84141	0.00449147	0.0148639	Patatin	Metabolism.Primary metabolism.Generation of metabolite precursors and energy.Storage proteins	AT2G26560
Vitvi04g00480	130.61	2.92957	0.663357	4.41628	1e-05	7.1e-05	Phospholipase D alpha 1 precursor (PLD 1) (Choline phosphatase 1)	Metabolism.Primary metabolism.Lipid metabolism.Glycerolipid metabolism.Glycerophospholipid metabolism.Glycerophospholipid catabolism	AT3G15730
Vitvi09g00595	34287.5	1.08743	0.167787	6.481	9.11e-11	1.75e-09	Phospholipase D alpha 1 precursor (PLD 1) (Choline phosphatase 1)	Metabolism.Primary metabolism.Lipid metabolism.Glycerolipid metabolism.Glycerophospholipid metabolism.Glycerophospholipid catabolism	AT3G15730
Vitvi01g00304	46.1332	1.58038	0.546592	2.89133	0.00383614	0.0129896	Phosphomannose isomerase	Metabolism.Primary metabolism.Carbohydrate metabolism.Monosaccharide metabolism.Fructose and mannose metabolism	AT1G67070
Vitvi16g00831	66031.4	-1.51415	0.243317	-6.22294	4.88e-10	8.44e-09	Phosphopyruvate hydratase.	Metabolism.Primary metabolism.Carbohydrate metabolism.Glycolysis Gluconeogenesis	AT2G36530
Vitvi18g00054	666.702	3.03381	0.627752	4.83282	1.35e-06	1.17e-05	PMI1 (plastid movement impaired1)	Unknown	AT1G42550
Vitvi01g00719	71.8405	3.4078	0.749768	4.54514	5.49e-06	4.12e-05	Protein disulfide isomerase	Metabolism.Primary metabolism.Protein metabolism and modification.Protein folding.Disulfide bond rearrangement	AT1G60420
Vitvi01g02058	11227.8	1.42648	0.231391	6.16481	7.06e-10	1.19e-08	Protein disulfide isomerase	Metabolism.Primary metabolism.Protein metabolism and modification.Protein folding.Disulfide bond rearrangement	AT1G60420
Vitvi01g02061	279.866	1.0274	0.387106	2.65405	0.00795321	0.024195	Protein disulfide isomerase	Metabolism.Primary metabolism.Protein metabolism and modification.Protein folding.Disulfide bond rearrangement	AT1G60420
Vitvi18g00177	14420.2	-1.64974	0.118041	-13.9759	2.19e-44	1.68e-41	Protein disulfide isomerase	Metabolism.Primary metabolism.Protein metabolism and modification.Protein folding.Disulfide bond rearrangement	AT1G60420
Vitvi13g00723	4248.81	-1.58538	0.161647	-9.80763	1.04e-22	9.31e-21	Pyruvate kinase	Metabolism.Primary metabolism.Carbohydrate metabolism.Glycolysis Gluconeogenesis.Glycolysis	AT3G52990
Vitvi07g00062	1309.22	1.44747	0.203129	7.1259	1.03e-12	2.75e-11	Pyruvate kinase isozyme A, chloroplast precursor	Metabolism.Primary metabolism.Carbohydrate metabolism.Glycolysis Gluconeogenesis.Glycolysis	AT3G22960
Vitvi07g01875	1284.85	1.02438	0.132923	7.70659	1.29e-14	4.52e-13	Ribonucleotide reductase large subunit A	Metabolism.Primary metabolism.Nucleobase, nucleoside, nucleotide, nucleic acid metabolism.Nucleotide metabolism.Purine metabolism	AT2G21790
Vitvi02g01681	62.3431	1.26928	0.405286	3.13181	0.00173729	0.0065732	Stress-induced-phosphoprotein 1	Metabolism.Primary metabolism.Protein metabolism and modification.Protein folding.Chaperone-mediated protein folding.HSP-mediated protein folding	AT1G62740
Vitvi13g02005	43.5929	6.53393	1.14531	5.70496	1.16e-08	1.57e-07	Subtilisin protease C1	Metabolism.Primary metabolism.Protein metabolism and modification.Proteolysis.Peptidase-mediated proteolysis.Subtilase-mediated proteolysis	AT5G59190
Vitvi13g02008	2127.19	4.62754	0.328512	14.0864	4.61e-45	3.9e-42	Subtilisin protease C1	Metabolism.Primary metabolism.Protein metabolism and modification.Proteolysis.Peptidase-mediated proteolysis.Subtilase-mediated proteolysis	AT5G59190
Vitvi13g02009	5441.16	4.23422	0.286546	14.7767	2.07e-49	2.54e-46	Subtilisin protease C1	Metabolism.Primary metabolism.Protein metabolism and modification.Proteolysis.Peptidase-mediated proteolysis.Subtilase-mediated proteolysis	AT5G59190
Vitvi15g00690	1329.78	3.63193	0.337894	10.7487	6.01e-27	8.83e-25	Transketolase, chloroplast precursor	Metabolism.Primary metabolism.Carbohydrate metabolism.Monosaccharide metabolism.Monosaccharide catabolism.Pentose-phosphate shunt	AT2G45290
Vitvi05g00284	145170	-1.0422	0.19578	-5.32334	1.02e-07	1.13e-06	Translationally-controlled tumor protein	Unknown	AT3G16640
Vitvi14g00179	6637.88	-3.15346	0.580614	-5.43125	5.6e-08	6.53e-07	Translationally-controlled tumor protein	Unknown	AT3G16640
Vitvi07g01365	2626.13	1.08842	0.356155	3.05603	0.00224287	0.00818802	Trehalose-6-phosphate phosphatase	Metabolism.Primary metabolism.Carbohydrate metabolism.Polysaccharide metabolism.Starch and sucrose metabolism	AT5G65140
Vitvi08g00999	353.732	-1.67943	0.316915	-5.29929	1.16e-07	1.28e-06	TRNA (guanine-N(7)-)-methyltransferase	Metabolism.Primary metabolism.Amino acid metabolism.Methionine metabolism	AT3G12780
