# Supplementary material for: Deciphering genome-wide transcriptomic changes in grapevines heavily infested by spotted lanternflies
Source: Front Insect Sci. 2022 Aug 25;2:971221. doi: 10.3389/finsc.2022.971221 (PMC10926465; doi:10.3389/finsc.2022.971221)
Supplement: Supplementary Figure 1 — Scatter plots for each replicate of the treatments (A): Control, (B): SLF. No replicate showed any abnormal distribution of gene expression for the pairwise comparison. [file DataSheet_1.zip › Supplementary Material/Supplementary Table 1.xlsx]

## Sheet: Mapping and alignment
Sample ID	Total reads	Aligned 0 times (%)	Aligned exactly 1 time (%)	Aligned >1 times (%)	Overall alignment rate (%)
C1	55899789	6696461 (11.98)	47399414 (84.79)	1803914 (3.23)	88.02
C2	59885636	8175884 (13.65)	49637255 (82.89)	2072497 (3.46)	86.35
C3	54329189	7355644 (13.54)	45319560 (83.42)	1653985 (3.04)	86.46
C4	53168040	6282880 (11.82)	45252402 (85.11)	1632758 (3.07)	88.18
C5	59475429	6928413 (11.65)	50474125 (84.87)	2072891 (3.49)	88.35
C6	48644990	6108519 (12.56)	40997583 (84.28)	1538888 (3.16)	87.44
S1	60675609	7378661 (12.16)	51349215 (84.63)	1947733 (3.21)	87.84
S2	62761542	6524298 (10.40)	54121700 (86.23)	2115544 (3.37)	89.6
S3	59605162	5201385 (8.73)	52074207 (87.37)	2329570 (3.91)	91.27
S4	53399497	5575778 (10.44)	46002018 (86.15)	1821701 (3.41)	89.56
S5	67886269	7509510 (11.06)	58109076 (85.60)	2267683 (3.34)	88.94
S6	64975488	6514095 (10.03)	56095009 (86.33)	2366384 (3.64)	89.97
