# Supplementary material for: Deciphering genome-wide transcriptomic changes in grapevines heavily infested by spotted lanternflies
Source: Front Insect Sci. 2022 Aug 25;2:971221. doi: 10.3389/finsc.2022.971221 (PMC10926465; doi:10.3389/finsc.2022.971221)
Supplement: Supplementary Figure 1 — Scatter plots for each replicate of the treatments (A): Control, (B): SLF. No replicate showed any abnormal distribution of gene expression for the pairwise comparison. [file DataSheet_1.zip › Supplementary Material/Supplementary Table 3.xlsx]

## Sheet: Biologiocal pathways
Category	Term	Function	Count	%	PValue	Genes	List Total	Pop Hits	Pop Total	Fold Enrichment	Bonferroni	Benjamini	FDR
GOTERM_BP_DIRECT	GO:0055114	oxidation-reduction process	237	8.51599	3.58831e-12	AT5G67030, AT3G09640, AT3G56630, AT5G18660, AT1G59960, AT5G42650, AT3G26300, AT4G01690, AT5G05580, AT4G33040, AT1G74790, AT2G42490, AT5G05340, AT5G35790, AT1G22430, AT2G21790, AT4G24220, AT3G02580, AT5G51810, AT4G25310, AT5G24530, AT2G30840, AT4G39830, AT1G48130, AT5G59530, AT3G14440, AT1G50450, AT3G14680, AT5G52100, AT5G50160, AT2G30490, AT1G07180, AT1G31490, AT1G71500, AT5G57800, AT3G66658, AT3…	2141	1330	18499	1.53967	5.64448e-09	3.19236e-09	3.06856e-09
GOTERM_BP_DIRECT	GO:0007169	transmembrane receptor protein tyrosine kinase signaling pathway	46	1.65289	4.05895e-12	AT2G27060, AT4G20270, AT5G46330, AT5G45780, AT3G24240, AT5G20480, AT3G24660, AT2G41820, AT1G35710, AT3G56370, AT2G36570, AT1G10850, AT1G53730, AT5G63410, AT5G45800, AT5G51560, AT3G47110, AT3G51740, AT1G07650, AT1G09970, AT3G47570, AT4G18640, AT2G45340, AT1G06840, AT2G25790, AT3G57830, AT3G47090, AT3G03770, AT1G34110, AT1G68400, AT5G14210, AT5G67200, AT1G48480, AT4G20140, AT2G23300, AT5G58300, AT5…	2141	130	18499	3.05736	6.38477e-09	3.19236e-09	3.06856e-09
GOTERM_BP_DIRECT	GO:0007018	microtubule-based movement	30	1.07797	1.34178e-11	AT1G59540, AT3G23670, AT3G54870, AT4G39050, AT5G27550, AT1G18550, AT3G19050, AT3G16060, AT2G37420, AT5G54670, AT1G72250, AT5G02370, AT3G17360, AT3G45850, AT3G43210, AT3G20150, AT5G23910, AT4G21270, AT3G51150, AT3G49650, AT5G27000, AT2G36200, AT1G20060, AT3G10180, AT5G60930, AT3G44730, AT1G18370, AT2G22610, AT3G44050, AT4G14330	2141	64	18499	4.05017	2.11062e-08	7.03539e-09	6.76256e-09
GOTERM_BP_DIRECT	GO:0080167	response to karrikin	43	1.5451	1.46425e-10	AT4G01970, AT5G17050, AT2G34650, AT2G30490, AT1G80460, AT4G02940, AT5G62680, AT2G37040, AT3G53260, AT2G39980, AT2G41040, AT4G38210, AT1G74670, AT2G23910, AT5G59800, AT5G66920, AT3G61220, AT5G64620, AT1G61800, AT3G47470, AT1G06520, AT5G05600, AT5G48500, AT5G51810, AT3G52360, AT3G52740, AT4G30400, AT4G03280, AT4G27030, AT5G08050, AT1G10960, AT2G47730, AT4G37470, AT5G13750, AT4G37370, AT5G64410, AT5…	2141	128	18499	2.90262	2.30326e-07	5.75816e-08	5.53486e-08
GOTERM_BP_DIRECT	GO:0009813	flavonoid biosynthetic process	44	1.58103	3.10593e-09	AT2G30150, AT3G51240, AT5G17050, AT3G07020, AT4G14090, AT4G01070, AT5G65550, AT2G36970, AT5G35550, AT5G12890, AT1G22370, AT2G43820, AT2G47460, AT3G11340, AT4G15550, AT1G61720, AT2G40890, AT4G25310, AT5G24530, AT3G22250, AT1G07250, AT4G27570, AT3G21760, AT3G02100, AT5G66230, AT2G36780, AT5G49690, AT5G13930, AT1G22360, AT5G03490, AT2G15490, AT1G22340, AT1G24100, AT3G16520, AT5G53990, AT5G08640, AT1…	2141	145	18499	2.6219	4.88561e-06	9.77124e-07	9.39232e-07
GOTERM_BP_DIRECT	GO:0051301	cell division	56	2.01222	1.4098e-08	AT2G29680, AT5G67270, AT4G32830, AT4G03270, AT1G57820, AT5G11300, AT5G13840, AT5G06150, AT5G54670, AT1G01370, AT1G49910, AT2G40550, AT4G21270, AT5G48600, AT5G67260, AT1G08560, AT5G20490, AT1G30690, AT3G51670, AT5G48520, AT5G61480, AT3G59550, AT2G34680, AT2G42260, AT4G20900, AT5G61600, AT5G62410, AT3G60660, AT3G19210, AT1G03780, AT1G02970, AT4G31400, AT1G16330, AT3G21870, AT3G57060, AT5G43080, AT3…	2141	218	18499	2.21954	2.21758e-05	3.69601e-06	3.55268e-06
GOTERM_BP_DIRECT	GO:0008152	metabolic process	70	2.51527	2.08751e-08	AT2G30150, AT5G23530, AT5G17050, AT4G20050, AT1G61680, AT4G14090, AT4G20850, AT2G36970, AT1G49430, AT4G16740, AT5G58830, AT2G43820, AT4G34135, AT5G45650, AT4G00230, AT3G22250, AT4G27570, AT3G21760, AT1G56500, AT2G36780, AT5G49690, AT3G62040, AT1G22360, AT5G03490, AT1G47480, AT1G24100, AT5G59810, AT1G26120, AT5G53990, AT2G05710, AT3G14240, AT2G26870, AT1G05680, AT3G48990, AT3G50740, AT4G34980, AT2…	2141	303	18499	1.99612	3.2836e-05	4.31392e-06	4.14663e-06
GOTERM_BP_DIRECT	GO:0005975	carbohydrate metabolic process	84	3.01833	2.19399e-08	AT4G01970, AT5G40390, AT1G80160, AT1G60590, AT2G28470, AT5G24540, AT3G07020, AT3G57240, AT1G66250, AT3G54690, AT5G14500, AT5G66460, AT3G18080, AT1G67070, AT4G38650, AT1G74790, AT3G62110, AT5G01260, AT5G09660, AT1G48100, AT3G05170, AT3G15800, AT3G01090, AT2G28100, AT5G67460, AT3G54420, AT4G00110, AT3G55430, AT3G29320, AT5G17520, AT5G14650, AT4G23730, AT2G16230, AT1G45191, AT5G24090, AT3G23820, AT1…	2141	390	18499	1.861	3.45108e-05	4.31392e-06	4.14663e-06
GOTERM_BP_DIRECT	GO:0006468	protein phosphorylation	154	5.5336	5.33482e-08	AT5G01820, AT5G46330, AT4G04960, AT3G24240, AT5G16000, AT5G23170, AT5G18700, AT1G34300, AT4G03230, AT3G26700, AT1G10850, AT5G10530, AT5G54590, AT1G54820, AT1G53730, AT1G29740, AT4G27290, AT5G45800, AT3G09010, AT3G47110, AT3G51740, AT3G01090, AT1G53050, AT1G09970, AT5G38260, AT2G23450, AT3G55950, AT3G55550, AT5G24010, AT3G51990, AT5G14210, AT4G29990, AT4G20140, AT2G02800, AT2G23200, AT1G21230, AT4…	2141	870	18499	1.52944	8.39132e-05	9.32408e-06	8.9625e-06
GOTERM_BP_DIRECT	GO:0071555	cell wall organization	68	2.44341	4.43746e-07	AT5G44670, AT4G20050, AT3G24480, AT5G44030, AT1G60590, AT2G14620, AT1G11545, AT1G70630, AT1G19940, AT1G64390, AT3G62110, AT1G48100, AT5G03760, AT1G08200, AT2G32540, AT1G65610, AT1G71930, AT5G14650, AT3G19020, AT1G55850, AT4G02290, AT1G68560, AT5G57550, AT1G02730, AT1G22880, AT4G39350, AT4G31590, AT5G58480, AT4G17220, AT2G32990, AT3G02230, AT4G03210, AT4G23820, AT1G32860, AT4G29360, AT2G36870, AT3…	2141	314	18499	1.87116	0.000697768	6.98012e-05	6.70943e-05
GOTERM_BP_DIRECT	GO:0006270	DNA replication initiation	14	0.503054	8.66218e-07	AT1G44900, AT4G29910, AT2G29680, AT4G02110, AT3G25100, AT1G67630, AT3G09660, AT5G46280, AT4G02060, AT2G16440, AT2G20980, AT5G44635, AT4G16970, AT2G07690	2141	25	18499	4.8386	0.00136163	0.000123869	0.000119066
GOTERM_BP_DIRECT	GO:0009809	lignin biosynthetic process	24	0.862379	1.12421e-06	AT2G29130, AT5G48100, AT4G01070, AT5G09360, AT5G60020, AT1G12840, AT2G33590, AT2G38080, AT4G36220, AT4G37990, AT4G34050, AT5G05170, AT2G23910, AT5G03260, AT5G05340, AT5G58490, AT4G39330, AT2G46570, AT2G40890, AT1G61820, AT2G46770, AT1G61810, AT5G54160, AT3G16920	2141	68	18499	3.04954	0.00176681	0.000147365	0.00014165
GOTERM_BP_DIRECT	GO:0009408	response to heat	41	1.47323	1.62928e-06	AT5G67030, AT1G08550, AT1G18650, AT4G21320, AT1G48050, AT3G24500, AT2G38750, AT5G57560, AT5G59720, AT5G28540, AT1G52340, AT1G52560, AT1G74310, AT5G37670, AT5G03720, AT2G22240, AT2G32120, AT3G53990, AT1G58340, AT5G52640, AT2G47180, AT1G17870, AT4G21870, AT2G33590, AT4G27670, AT2G38760, AT2G43130, AT4G10250, AT1G53540, AT5G63860, AT1G16030, AT5G12020, AT2G25140, AT5G47910, AT2G29500, AT2G26150, AT2…	2141	160	18499	2.21409	0.00255958	0.000197143	0.000189498
GOTERM_BP_DIRECT	GO:0052696	flavonoid glucuronidation	32	1.14984	2.44071e-06	AT2G30150, AT5G17050, AT3G07020, AT4G14090, AT4G01070, AT5G65550, AT2G36970, AT5G12890, AT1G22370, AT2G43820, AT3G11340, AT4G34135, AT4G15550, AT3G22250, AT1G07250, AT4G27570, AT3G21760, AT3G02100, AT2G36780, AT5G49690, AT1G22360, AT5G03490, AT2G15490, AT1G22340, AT1G24100, AT3G16520, AT5G53990, AT1G22380, AT1G05680, AT3G50740, AT2G22590, AT1G22400	2141	112	18499	2.46867	0.00383189	0.000274232	0.000263597
GOTERM_BP_DIRECT	GO:0006952	defense response	113	4.06037	1.54439e-05	AT4G24970, AT5G42650, AT1G66250, AT1G27170, AT2G20900, AT4G28130, AT4G03230, AT5G66900, AT4G27290, AT1G50180, AT3G45290, AT3G11840, AT2G33550, AT5G17680, AT2G14610, AT1G70520, AT2G42260, AT4G26090, AT3G46530, AT3G15810, AT2G44840, AT1G11000, AT5G15130, AT1G02170, AT1G32860, AT2G37040, AT4G29360, AT5G15410, AT4G27220, AT4G27190, AT3G11340, AT1G79340, AT3G03450, AT1G12220, AT5G41590, AT4G05220, AT3…	2141	658	18499	1.48383	0.0240008	0.00161955	0.00155675
GOTERM_BP_DIRECT	GO:0051707	response to other organism	19	0.682716	2.69942e-05	AT3G54950, AT5G24540, AT4G24180, AT3G51660, AT3G01420, AT4G36010, AT2G15490, AT4G38660, AT1G77700, AT4G11650, AT1G18250, AT5G61210, AT1G19250, AT5G02140, AT3G11480, AT1G75030, AT4G34135, AT3G45140, AT2G28790	2141	55	18499	2.98485	0.0415736	0.00249776	0.0024009
GOTERM_BP_DIRECT	GO:0009644	response to high light intensity	19	0.682716	2.69942e-05	AT2G32120, AT1G61520, AT1G07350, AT3G54890, AT2G47180, AT1G17870, AT4G27670, AT5G59720, AT1G74310, AT1G52560, AT2G05620, AT2G41430, AT2G29500, AT2G46240, AT2G26150, AT3G47470, AT2G22240, AT5G54270, AT5G58140	2141	55	18499	2.98485	0.0415736	0.00249776	0.0024009
GOTERM_BP_DIRECT	GO:0009751	response to salicylic acid	37	1.3295	3.02129e-05	AT4G31800, AT3G09600, AT1G15520, AT1G15780, AT2G16720, AT5G40990, AT4G10500, AT1G28480, AT2G31180, AT5G65790, AT2G34690, AT3G01420, AT2G14580, AT1G74650, AT4G37260, AT2G03760, AT3G50410, AT3G11440, AT4G34990, AT3G56400, AT1G79180, AT2G37710, AT3G51430, AT5G24530, AT5G67300, AT2G37630, AT5G67480, AT5G63160, AT1G21270, AT5G06320, AT1G70000, AT5G52660, AT1G76680, AT1G08810, AT1G22640, AT4G38620, AT2…	2141	155	18499	2.06254	0.046414	0.00264028	0.00253789
GOTERM_BP_DIRECT	GO:0007067	mitotic nuclear division	24	0.862379	5.6376e-05	AT4G21270, AT1G61000, AT5G51600, AT5G67270, AT2G38720, AT4G32830, AT3G25980, AT1G09450, AT5G48520, AT2G20635, AT3G59550, AT2G34680, AT2G42260, AT4G33270, AT4G34160, AT5G13840, AT5G54670, AT5G06150, AT3G19210, AT1G49910, AT2G40550, AT1G03780, AT1G27920, AT1G02970	2141	84	18499	2.46867	0.0848635	0.00466734	0.00448635
GOTERM_BP_DIRECT	GO:0009773	photosynthetic electron transport in photosystem I	9	0.323392	0.000172576	AT2G46820, AT1G64770, AT1G70760, AT3G16250, AT1G55670, AT2G05620, AT3G54050, AT4G09650, AT5G64040	2141	16	18499	4.8602	0.237754	0.0135731	0.0130467
GOTERM_BP_DIRECT	GO:0009414	response to water deprivation	54	1.94035	0.000182102	AT1G12110, AT5G67030, AT5G40390, AT3G54770, AT3G14080, AT2G38750, AT2G45960, AT2G05620, AT4G32551, AT3G16857, AT4G00430, AT2G35930, AT3G29320, AT2G14610, AT5G67300, AT1G74920, AT2G33590, AT4G20260, AT2G38760, AT1G02730, AT2G22430, AT5G59970, AT3G14440, AT1G74520, AT3G46970, AT3G61430, AT1G80710, AT5G45340, AT4G39090, AT5G40010, AT3G24500, AT1G13740, AT2G37170, AT1G52340, AT4G18780, AT1G77120, AT5…	2141	279	18499	1.67233	0.249092	0.0136403	0.0131113
GOTERM_BP_DIRECT	GO:0007049	cell cycle	29	1.04204	0.000272545	AT1G44900, AT4G32830, AT4G02060, AT4G03270, AT1G16330, AT3G21870, AT2G16440, AT5G43080, AT3G50070, AT3G51280, AT5G11300, AT1G47230, AT4G09160, AT1G70210, AT1G76310, AT5G44635, AT5G67260, AT1G08560, AT2G32840, AT1G30690, AT3G51670, AT5G22110, AT2G45080, AT5G46280, AT2G31270, AT1G44110, AT2G22490, AT2G44740, AT2G07690	2141	122	18499	2.05385	0.348691	0.0194869	0.0187312
GOTERM_BP_DIRECT	GO:0051726	regulation of cell cycle	21	0.754581	0.000300863	AT5G67260, AT2G29680, AT1G15570, AT2G45080, AT5G24330, AT4G03270, AT1G16330, AT3G21870, AT2G38620, AT3G50070, AT5G43080, AT5G11300, AT1G47230, AT4G34160, AT5G06150, AT1G76310, AT1G70210, AT1G44110, AT2G22490, AT2G44740, AT3G27060	2141	76	18499	2.38747	0.377075	0.0205764	0.0197785
GOTERM_BP_DIRECT	GO:0009651	response to salt stress	82	2.94646	0.000389942	AT3G09600, AT5G24540, AT2G16720, AT3G54770, AT1G59960, AT2G36530, AT1G17840, AT2G38750, AT5G35630, AT2G45960, AT4G11650, AT3G47950, AT1G27760, AT5G07440, AT2G03760, AT2G47460, AT1G04120, AT5G60920, AT3G10920, AT1G10940, AT5G67300, AT1G74920, AT1G11910, AT2G37630, AT5G24090, AT2G38760, AT1G02730, AT5G58003, AT3G17510, AT2G46500, AT2G44480, AT4G10310, AT2G05710, AT1G50010, AT1G70000, AT5G52660, AT3…	2141	484	18499	1.46386	0.458546	0.0255574	0.0245663
GOTERM_BP_DIRECT	GO:0009768	photosynthesis, light harvesting in photosystem I	10	0.359324	0.000442653	AT1G08380, AT1G29930, AT1G61520, AT3G54890, AT1G76570, AT2G05100, AT3G47470, AT5G01530, AT1G15820, AT5G54270	2141	22	18499	3.92743	0.501647	0.0274673	0.0264021
GOTERM_BP_DIRECT	GO:0015979	photosynthesis	31	1.11391	0.000454004	AT5G01600, AT1G61520, AT1G55480, AT3G56650, AT3G54890, AT1G67740, AT4G12800, AT3G01500, AT3G54050, AT1G31330, AT4G09650, AT2G30570, AT1G15820, AT5G64040, AT1G61800, AT1G03130, AT1G76570, AT2G05100, AT1G74470, AT3G47470, AT1G79040, AT1G03630, AT5G54270, AT1G06680, AT1G55670, AT4G28660, AT1G29930, AT5G13630, AT1G52230, AT1G44575, AT5G01530	2141	138	18499	1.94095	0.510471	0.0274673	0.0264021
GOTERM_BP_DIRECT	GO:0009733	response to auxin	54	1.94035	0.000484897	AT3G09600, AT1G09540, AT2G36210, AT5G57420, AT4G32551, AT2G47460, AT3G50410, AT2G46690, AT2G22240, AT5G20820, AT5G45890, AT2G33310, AT1G71930, AT2G38120, AT5G67300, AT2G37630, AT2G34680, AT5G13930, AT4G32280, AT1G70000, AT3G16500, AT2G47750, AT4G14550, AT2G04160, AT2G34650, AT5G24520, AT3G23250, AT2G14960, AT3G28860, AT2G36910, AT2G31180, AT3G04730, AT5G57560, AT3G15540, AT3G16350, AT3G11260, AT1…	2141	290	18499	1.60889	0.533701	0.0276432	0.0265712
GOTERM_BP_DIRECT	GO:0009617	response to bacterium	25	0.898311	0.000492059	AT5G01600, AT1G11580, AT5G49520, AT1G80460, AT3G01280, AT1G61120, AT4G10500, AT3G57240, AT2G30750, AT2G14580, AT5G03760, AT4G32551, AT3G50930, AT4G18760, AT2G45220, AT3G54420, AT1G12240, AT5G24530, AT4G24180, AT1G62660, AT4G37990, AT5G06320, AT1G01580, AT2G41430, AT3G45140	2141	102	18499	2.11773	0.538927	0.0276432	0.0265712
GOTERM_BP_DIRECT	GO:0009416	response to light stimulus	38	1.36543	0.000817683	AT2G30490, AT5G25830, AT1G55480, AT3G51480, AT5G43760, AT4G35090, AT5G48130, AT4G26150, AT5G66560, AT2G36530, AT5G57660, AT3G19820, AT1G75780, AT2G26640, AT5G47800, AT1G03010, AT5G04530, AT5G54270, AT4G03400, AT5G48800, AT4G25050, AT5G67385, AT2G39730, AT2G37770, AT5G28490, AT1G29930, AT3G19850, AT5G03250, AT1G52770, AT2G38050, AT4G35290, AT1G42550, AT1G08650, AT1G42970, AT1G58290, AT1G08810, AT5…	2141	188	18499	1.74645	0.723831	0.0443522	0.0426323
GOTERM_BP_DIRECT	GO:0009753	response to jasmonic acid	33	1.18577	0.000866694	AT3G09600, AT1G15520, AT5G18860, AT3G23250, AT1G61120, AT5G42650, AT2G31180, AT2G14580, AT4G16740, AT4G37260, AT2G28900, AT4G14940, AT3G16350, AT4G34990, AT3G56400, AT1G79180, AT3G51430, AT5G67300, AT1G66380, AT2G37630, AT4G22880, AT2G39730, AT5G67480, AT5G13930, AT5G07010, AT1G44350, AT1G70000, AT3G06490, AT5G52660, AT3G45140, AT1G08810, AT3G15510, AT4G38620	2141	156	18499	1.82777	0.744338	0.0454436	0.0436814
GOTERM_BP_DIRECT	GO:0031408	oxylipin biosynthetic process	10	0.359324	0.000938354	AT4G26740, AT5G42650, AT1G19640, AT1G76680, AT3G45140, AT3G15850, AT3G22400, AT3G01420, AT2G26560, AT5G63380	2141	24	18499	3.60015	0.771615	0.0476139	0.0457675
GOTERM_BP_DIRECT	GO:0008219	cell death	14	0.503054	0.0010432	AT1G12220, AT1G11000, AT4G02600, AT1G61560, AT4G35090, AT4G24250, AT2G34690, AT3G01420, AT2G39200, AT5G53760, AT4G33430, AT3G50930, AT2G26560, AT3G45290	2141	44	18499	2.7492	0.806372	0.049726	0.0477977
GOTERM_BP_DIRECT	GO:0009834	plant-type secondary cell wall biogenesis	14	0.503054	0.0010432	AT5G44030, AT5G17420, AT2G36570, AT5G15630, AT2G38080, AT3G19820, AT4G10350, AT5G05170, AT5G03170, AT3G13890, AT4G14940, AT3G18660, AT4G18780, AT2G46770	2141	44	18499	2.7492	0.806372	0.049726	0.0477977
GOTERM_BP_DIRECT	GO:0003333	amino acid transmembrane transport	14	0.503054	0.00131375	AT2G34960, AT1G08230, AT3G28960, AT3G56200, AT5G16740, AT2G38120, AT4G21120, AT2G33260, AT1G47670, AT2G41190, AT5G04770, AT2G01170, AT2G21050, AT1G77380	2141	45	18499	2.68811	0.873547	0.0590436	0.0567539
GOTERM_BP_DIRECT	GO:0018298	protein-chromophore linkage	14	0.503054	0.00131375	AT5G24850, AT1G61520, AT3G54890, AT1G15820, AT1G68050, AT1G29930, AT5G63860, AT3G45780, AT1G76570, AT2G05100, AT3G47470, AT5G01530, AT5G54270, AT5G58140	2141	45	18499	2.68811	0.873547	0.0590436	0.0567539
GOTERM_BP_DIRECT	GO:0009926	auxin polar transport	16	0.574919	0.0013569	AT2G34650, AT1G20925, AT3G28860, AT5G19530, AT2G36910, AT1G15690, AT2G17500, AT5G16530, AT2G38120, AT3G53480, AT1G53700, AT5G13930, AT5G55540, AT5G57090, AT1G77110, AT1G73590	2141	56	18499	2.46867	0.881856	0.059289	0.0569898
GOTERM_BP_DIRECT	GO:0042742	defense response to bacterium	50	1.79662	0.00147746	AT5G44030, AT5G46330, AT1G08450, AT5G49520, AT4G31500, AT1G09340, AT5G40990, AT5G14740, AT4G09650, AT2G22240, AT3G10920, AT3G56400, AT5G24530, AT3G55550, AT5G67300, AT3G57330, AT2G37630, AT2G39730, AT4G20260, AT1G24100, AT5G06320, AT4G26090, AT4G31800, AT5G48810, AT4G39090, AT5G52830, AT4G23180, AT1G80460, AT3G01500, AT3G01420, AT4G24670, AT4G14465, AT1G02920, AT1G19250, AT3G14130, AT4G18780, AT4…	2141	276	18499	1.56528	0.902291	0.0628119	0.060376
GOTERM_BP_DIRECT	GO:0009626	plant-type hypersensitive response	19	0.682716	0.0015928	AT1G12220, AT3G54420, AT5G45890, AT3G48090, AT1G14780, AT1G08450, AT5G20480, AT3G21220, AT5G15410, AT1G23070, AT3G01420, AT5G54250, AT1G19250, AT4G26090, AT3G46530, AT3G07040, AT3G50930, AT3G12500, AT2G26560	2141	74	18499	2.21847	0.918526	0.0646455	0.0621386
GOTERM_BP_DIRECT	GO:0010187	negative regulation of seed germination	9	0.323392	0.00160278	AT3G03450, AT5G19330, AT4G18550, AT2G20180, AT1G03790, AT4G26150, AT1G14920, AT4G11260, AT5G02500	2141	21	18499	3.70301	0.919797	0.0646455	0.0621386
GOTERM_BP_DIRECT	GO:0009765	photosynthesis, light harvesting	7	0.251527	0.00198204	AT2G21970, AT1G29930, AT1G61520, AT3G54890, AT3G47470, AT5G01530, AT5G54270	2141	13	18499	4.6525	0.95588	0.0779153	0.0748938
GOTERM_BP_DIRECT	GO:0030244	cellulose biosynthetic process	14	0.503054	0.00203085	AT5G44030, AT2G32540, AT3G02230, AT3G07020, AT5G17420, AT1G55850, AT3G08900, AT4G23990, AT4G24000, AT1G02730, AT5G05170, AT5G01360, AT4G18780, AT4G39350	2141	47	18499	2.57372	0.959147	0.0779153	0.0748938
GOTERM_BP_DIRECT	GO:0009956	radial pattern formation	5	0.179662	0.0022083	AT4G37650, AT5G16560, AT5G55540, AT3G54220, AT5G46700	2141	6	18499	7.2003	0.969115	0.0816104	0.0784456
GOTERM_BP_DIRECT	GO:0055085	transmembrane transport	40	1.4373	0.00223093	AT3G28860, AT3G01280, AT2G36910, AT3G53480, AT2G34690, AT1G78610, AT2G27810, AT5G55960, AT3G44160, AT4G39460, AT5G10190, AT2G05760, AT1G04120, AT1G79360, AT4G17550, AT4G24120, AT1G65730, AT2G38940, AT1G20925, AT5G17860, AT2G39210, AT5G24030, AT5G64970, AT2G17500, AT5G16530, AT5G62890, AT3G13080, AT2G16990, AT3G17650, AT5G13750, AT5G60770, AT5G64410, AT2G34190, AT5G61520, AT5G57090, AT1G77110, AT4…	2141	212	18499	1.63026	0.970198	0.0816104	0.0784456
GOTERM_BP_DIRECT	GO:0009611	response to wounding	38	1.36543	0.00235655	AT2G30490, AT1G55480, AT3G51480, AT5G18860, AT1G09340, AT1G61120, AT5G42650, AT1G19640, AT2G37040, AT3G53260, AT1G65060, AT1G17840, AT2G14580, AT2G20340, AT2G21970, AT4G16740, AT2G28900, AT3G48520, AT3G11480, AT4G32551, AT1G04220, AT2G27690, AT5G20230, AT4G24220, AT3G54420, AT4G22880, AT5G24090, AT5G67480, AT5G13930, AT5G06320, AT3G13790, AT1G51680, AT1G76680, AT5G47910, AT3G45140, AT1G22640, AT5…	2141	199	18499	1.64992	0.975552	0.0842466	0.0809796
GOTERM_BP_DIRECT	GO:0010268	brassinosteroid homeostasis	11	0.395257	0.00245134	AT4G39400, AT5G05690, AT5G45340, AT2G38050, AT5G36110, AT3G13730, AT3G19270, AT3G30180, AT1G19630, AT4G19230, AT1G12740	2141	32	18499	2.97012	0.978947	0.085688	0.0823651
GOTERM_BP_DIRECT	GO:0009826	unidimensional cell growth	25	0.898311	0.00253047	AT2G39700, AT2G40610, AT4G01630, AT5G19530, AT1G65680, AT4G39400, AT3G19820, AT4G38210, AT1G20190, AT1G75780, AT4G37580, AT1G26770, AT4G17030, AT5G51810, AT1G12840, AT1G21270, AT5G28490, AT5G05690, AT4G27060, AT1G75750, AT2G28950, AT4G38400, AT3G23090, AT5G54380, AT2G20370	2141	114	18499	1.89481	0.981416	0.0865309	0.0831753
GOTERM_BP_DIRECT	GO:0042542	response to hydrogen peroxide	15	0.538987	0.00270456	AT5G01600, AT2G32120, AT2G47180, AT1G17870, AT4G27670, AT5G67480, AT5G63160, AT5G59720, AT1G74310, AT1G52560, AT1G77120, AT2G29500, AT2G46240, AT2G26150, AT2G22240	2141	54	18499	2.4001	0.985878	0.0899488	0.0864606
GOTERM_BP_DIRECT	GO:0046274	lignin catabolic process	8	0.28746	0.00274478	AT2G38080, AT2G29130, AT5G48100, AT5G03260, AT2G37040, AT5G60020, AT5G09360, AT2G46570	2141	18	18499	3.84016	0.986746	0.0899488	0.0864606
GOTERM_BP_DIRECT	GO:0042546	cell wall biogenesis	16	0.574919	0.00284797	AT5G65270, AT5G44670, AT4G03210, AT2G14620, AT4G25810, AT1G11545, AT1G70630, AT2G36870, AT3G23730, AT2G33570, AT5G57550, AT1G02730, AT5G57560, AT5G13870, AT4G14130, AT1G01200	2141	60	18499	2.30409	0.988737	0.0914255	0.0878801
GOTERM_BP_DIRECT	GO:0006268	DNA unwinding involved in DNA replication	7	0.251527	0.00313122	AT1G44900, AT3G23890, AT5G46280, AT4G02060, AT5G44635, AT2G16440, AT2G07690	2141	14	18499	4.32018	0.992796	0.0970198	0.0932574
GOTERM_BP_DIRECT	GO:0048437	floral organ development	6	0.215595	0.00314559	AT4G20270, AT3G08510, AT5G65700, AT1G63990, AT3G63530, AT1G13710	2141	10	18499	5.18421	0.992958	0.0970198	0.0932574
GOTERM_BP_DIRECT	GO:0006857	oligopeptide transport	17	0.610852	0.00344957	AT4G24120, AT1G12110, AT1G65730, AT1G32450, AT2G37900, AT5G62680, AT3G21670, AT3G54140, AT1G68570, AT3G17650, AT4G10770, AT1G69870, AT5G64410, AT4G16370, AT1G22540, AT1G52190, AT1G09930	2141	67	18499	2.19233	0.995641	0.104349	0.100303
GOTERM_BP_DIRECT	GO:0048544	recognition of pollen	12	0.431189	0.00372548	AT1G11350, AT4G21380, AT2G19130, AT4G27300, AT1G11330, AT4G21390, AT4G27290, AT1G65790, AT1G34300, AT2G41890, AT4G03230, AT1G11410	2141	39	18499	2.65857	0.99718	0.110569	0.106282
GOTERM_BP_DIRECT	GO:0009723	response to ethylene	26	0.934244	0.00383075	AT3G09600, AT1G15520, AT5G24520, AT3G23250, AT2G31180, AT3G24500, AT2G14580, AT4G24670, AT4G37580, AT4G37260, AT3G16350, AT2G47460, AT3G11440, AT4G34990, AT3G03450, AT5G45890, AT3G51430, AT4G24180, AT3G51550, AT2G38120, AT5G67300, AT1G14920, AT1G70000, AT3G06490, AT5G52660, AT5G57090	2141	124	18499	1.81169	0.997612	0.111588	0.107261
GOTERM_BP_DIRECT	GO:0016132	brassinosteroid biosynthetic process	11	0.395257	0.00401719	AT3G19820, AT5G05690, AT5G45340, AT2G38050, AT5G36110, AT3G13730, AT3G19270, AT3G30180, AT1G19630, AT4G19230, AT1G12740	2141	34	18499	2.79541	0.998221	0.113113	0.108727
GOTERM_BP_DIRECT	GO:0009624	response to nematode	18	0.646784	0.00402692	AT5G51600, AT1G58340, AT2G36400, AT3G51860, AT2G36910, AT5G17520, AT2G38120, AT3G60160, AT1G02800, AT5G04770, AT2G22840, AT2G38290, AT1G61800, AT4G32551, AT5G52450, AT3G14310, AT2G21050, AT4G18210	2141	74	18499	2.10171	0.998248	0.113113	0.108727
GOTERM_BP_DIRECT	GO:0009739	response to gibberellin	22	0.790514	0.00414328	AT3G03450, AT5G51810, AT3G09600, AT1G15550, AT5G52830, AT5G15230, AT2G38560, AT5G67300, AT1G14920, AT2G37630, AT5G65790, AT5G67480, AT4G25000, AT5G14920, AT1G74650, AT1G22690, AT1G74670, AT3G13890, AT3G16350, AT1G70000, AT1G75750, AT5G52660	2141	99	18499	1.92008	0.998542	0.11434	0.109906
GOTERM_BP_DIRECT	GO:0006357	regulation of transcription from RNA polymerase II promoter	39	1.40137	0.00432833	AT4G25400, AT3G23250, AT1G09540, AT2G16720, AT3G56970, AT5G14340, AT4G20970, AT1G66230, AT2G31180, AT5G65790, AT1G74650, AT5G56110, AT5G57620, AT4G37260, AT5G35550, AT2G47460, AT3G11440, AT4G34990, AT1G79180, AT3G08500, AT5G52600, AT3G24310, AT2G38560, AT5G67300, AT5G14750, AT1G66380, AT2G37630, AT1G17950, AT4G22680, AT1G26780, AT1G73410, AT3G13890, AT1G70000, AT5G56840, AT3G06490, AT1G08810, AT1…	2141	213	18499	1.58204	0.998912	0.117387	0.112835
GOTERM_BP_DIRECT	GO:0009737	response to abscisic acid	64	2.29968	0.00480338	AT3G09600, AT5G40390, AT3G22060, AT3G54770, AT5G51760, AT2G36530, AT1G17840, AT2G38750, AT3G02850, AT5G61210, AT5G54270, AT4G35100, AT4G38970, AT1G10940, AT1G18100, AT1G71930, AT5G67300, AT2G33590, AT3G23700, AT3G17510, AT2G46820, AT1G26120, AT2G05710, AT1G74520, AT1G70000, AT5G52660, AT1G22640, AT3G15730, AT1G80710, AT5G19330, AT3G28580, AT5G25610, AT5G40010, AT5G62000, AT3G24500, AT3G01420, AT1…	2141	394	18499	1.40351	0.999486	0.128063	0.123097
GOTERM_BP_DIRECT	GO:0006833	water transport	6	0.215595	0.00522079	AT4G00430, AT2G45960, AT2G37170, AT3G16240, AT3G61430, AT4G01470	2141	11	18499	4.71292	0.999734	0.136872	0.131564
GOTERM_BP_DIRECT	GO:0010114	response to red light	15	0.538987	0.00543908	AT5G67030, AT1G10470, AT1G15550, AT3G54890, AT4G31500, AT5G24120, AT3G24220, AT5G24470, AT3G17040, AT2G37770, AT5G28490, AT4G32280, AT2G02950, AT2G05100, AT5G01530	2141	58	18499	2.23457	0.999812	0.139003	0.133613
GOTERM_BP_DIRECT	GO:0052386	cell wall thickening	4	0.14373	0.00564876	AT5G44030, AT5G17420, AT4G18780, AT1G19300	2141	4	18499	8.64035	0.999865	0.139003	0.133613
GOTERM_BP_DIRECT	GO:0046244	salicylic acid catabolic process	4	0.14373	0.00564876	AT5G24530, AT4G10500, AT2G37040, AT4G10490	2141	4	18499	8.64035	0.999865	0.139003	0.133613
GOTERM_BP_DIRECT	GO:0016125	sterol metabolic process	12	0.431189	0.00565557	AT5G05690, AT5G45340, AT5G36110, AT3G07020, AT5G42650, AT1G20050, AT3G13730, AT3G19270, AT3G30180, AT1G19630, AT4G19230, AT1G12740	2141	41	18499	2.52888	0.999867	0.139003	0.133613
GOTERM_BP_DIRECT	GO:0006633	fatty acid biosynthetic process	26	0.934244	0.0058716	AT4G30950, AT5G43760, AT5G42650, AT1G19640, AT5G57800, AT5G15530, AT3G22400, AT3G01420, AT2G34770, AT1G49430, AT5G05580, AT5G35550, AT4G16360, AT1G04220, AT2G26640, AT3G01090, AT5G04530, AT3G02580, AT4G25050, AT5G63380, AT3G48530, AT1G07420, AT1G79750, AT1G76680, AT3G45140, AT3G15850	2141	128	18499	1.75507	0.999905	0.142093	0.136583
GOTERM_BP_DIRECT	GO:0046777	protein autophosphorylation	27	0.970176	0.00608741	AT1G10470, AT2G38910, AT1G09000, AT3G06030, AT1G68330, AT5G04870, AT1G09970, AT1G11350, AT4G02630, AT3G51550, AT1G65790, AT1G70520, AT5G66850, AT5G26570, AT1G56720, AT1G01540, AT2G46500, AT2G01210, AT3G13690, AT3G45240, AT1G76040, AT3G45780, AT1G08650, AT4G32300, AT4G16970, AT5G54380, AT5G58140	2141	135	18499	1.72807	0.999933	0.145083	0.139457
GOTERM_BP_DIRECT	GO:0030154	cell differentiation	50	1.79662	0.00618967	AT5G25830, AT1G32240, AT1G09540, AT2G34710, AT2G16720, AT5G14340, AT4G26150, AT5G57620, AT5G35550, AT4G32551, AT4G36710, AT2G47460, AT3G14750, AT1G02065, AT3G06740, AT1G79180, AT3G24310, AT5G67300, AT2G37630, AT1G66380, AT4G22680, AT4G36920, AT1G22640, AT4G38620, AT1G63910, AT4G20270, AT3G23250, AT3G50870, AT1G66230, AT2G31180, AT5G66320, AT5G65790, AT1G74650, AT4G37260, AT5G56750, AT4G34990, AT3…	2141	296	18499	1.45952	0.999943	0.145319	0.139683
GOTERM_BP_DIRECT	GO:0009828	plant-type cell wall loosening	11	0.395257	0.00628237	AT4G38210, AT2G39700, AT1G20190, AT1G73360, AT2G40610, AT1G26770, AT4G01630, AT1G65680, AT4G17030, AT2G28950, AT4G38400	2141	36	18499	2.64011	0.99995	0.145326	0.13969
GOTERM_BP_DIRECT	GO:0009734	auxin-activated signaling pathway	35	1.25764	0.00637645	AT1G12110, AT2G34650, AT3G03660, AT3G28860, AT2G36910, AT5G62000, AT3G04730, AT4G35020, AT1G75520, AT5G57420, AT3G15540, AT4G37580, AT1G54200, AT5G55540, AT2G46690, AT3G17600, AT2G21050, AT2G33310, AT1G20925, AT2G17500, AT5G16530, AT2G38120, AT3G61830, AT1G31880, AT1G53700, AT1G69160, AT4G32280, AT2G42580, AT5G57090, AT1G77110, AT5G46700, AT1G73590, AT3G16500, AT4G14550, AT4G11260	2141	190	18499	1.59164	0.999957	0.145365	0.139727
GOTERM_BP_DIRECT	GO:2000652	regulation of secondary cell wall biogenesis	7	0.251527	0.00681047	AT1G79180, AT3G08500, AT1G73410, AT1G66230, AT1G17950, AT4G22680, AT1G63910	2141	16	18499	3.78016	0.999979	0.153041	0.147106
GOTERM_BP_DIRECT	GO:0048653	anther development	9	0.323392	0.00726361	AT5G14070, AT3G02000, AT5G65700, AT4G31400, AT3G48520, AT2G02850, AT5G50570, AT1G02065, AT5G43270	2141	26	18499	2.99089	0.99999	0.160925	0.154684
GOTERM_BP_DIRECT	GO:0009409	response to cold	50	1.79662	0.00749701	AT1G61520, AT3G54890, AT1G05140, AT1G09340, AT3G54050, AT4G09650, AT2G36530, AT3G26744, AT2G38750, AT1G55920, AT5G54590, AT2G28900, AT2G26640, AT5G04530, AT3G47470, AT2G39730, AT3G23700, AT5G24090, AT4G20260, AT2G38760, AT4G35790, AT2G18260, AT3G12780, AT1G74520, AT1G24620, AT5G42900, AT5G01600, AT5G40010, AT5G43760, AT3G01500, AT4G35090, AT1G67280, AT5G57560, AT5G54770, AT5G12250, AT1G77120, AT4…	2141	299	18499	1.44488	0.999993	0.163789	0.157437
GOTERM_BP_DIRECT	GO:0009992	cellular water homeostasis	11	0.395257	0.00773465	AT4G18910, AT2G25810, AT1G21270, AT4G00430, AT2G45960, AT2G37170, AT5G60660, AT3G16240, AT3G61430, AT4G01470, AT4G35100	2141	37	18499	2.56875	0.999995	0.166666	0.160203
GOTERM_BP_DIRECT	GO:0010150	leaf senescence	20	0.718649	0.00832642	AT1G20900, AT5G45890, AT1G32450, AT5G51640, AT4G10500, AT5G62000, AT2G39730, AT2G39200, AT1G73220, AT5G37600, AT3G14067, AT1G17020, AT1G76680, AT1G11190, AT3G11340, AT3G01090, AT5G59220, AT5G12080, AT5G13180, AT2G43000	2141	92	18499	1.87834	0.999998	0.176993	0.170129
GOTERM_BP_DIRECT	GO:0006559	L-phenylalanine catabolic process	5	0.179662	0.00850754	AT2G20340, AT1G06570, AT2G37040, AT3G53260, AT5G36160	2141	8	18499	5.40022	0.999999	0.177452	0.170571
GOTERM_BP_DIRECT	GO:0055072	iron ion homeostasis	10	0.359324	0.00857365	AT4G37650, AT5G01600, AT4G24120, AT1G58340, AT1G01580, AT3G47640, AT3G56970, AT2G01770, AT4G16370, AT1G80830	2141	32	18499	2.70011	0.999999	0.177452	0.170571
GOTERM_BP_DIRECT	GO:0019748	secondary metabolic process	9	0.323392	0.009295	AT2G22980, AT2G33530, AT1G73300, AT1G28110, AT3G10450, AT4G10500, AT1G33540, AT3G12220, AT4G10490	2141	27	18499	2.88012	1	0.189884	0.18252
GOTERM_BP_DIRECT	GO:0009698	phenylpropanoid metabolic process	7	0.251527	0.0095098	AT2G30490, AT5G17050, AT1G51680, AT4G14090, AT2G37040, AT5G60020, AT1G65060	2141	17	18499	3.55779	1	0.191781	0.184344
GOTERM_BP_DIRECT	GO:0042128	nitrate assimilation	12	0.431189	0.00993252	AT5G37600, AT1G12110, AT1G32450, AT1G69870, AT5G60770, AT2G15620, AT3G48530, AT1G71500, AT4G16360, AT3G21670, AT3G01090, AT1G68570	2141	44	18499	2.35646	1	0.19777	0.190101
GOTERM_BP_DIRECT	GO:0000911	cytokinesis by cell plate formation	11	0.395257	0.0114002	AT5G51600, AT2G35190, AT5G61210, AT3G17360, AT1G18370, AT3G43210, AT1G50240, AT3G19050, AT5G18700, AT1G53140, AT5G66410	2141	39	18499	2.43702	1	0.224156	0.215464
GOTERM_BP_DIRECT	GO:0009808	lignin metabolic process	6	0.215595	0.0119322	AT3G19820, AT2G30490, AT2G41480, AT5G64120, AT3G50740, AT1G33800	2141	13	18499	3.98786	1	0.231721	0.222735
GOTERM_BP_DIRECT	GO:0006855	drug transmembrane transport	16	0.574919	0.0128116	AT5G65380, AT1G15520, AT1G58340, AT1G15210, AT1G33110, AT1G59870, AT1G66950, AT3G21690, AT3G23550, AT4G29140, AT3G53480, AT1G12950, AT5G17700, AT4G38380, AT5G52450, AT2G29940	2141	70	18499	1.97494	1	0.245763	0.236233
GOTERM_BP_DIRECT	GO:0009637	response to blue light	13	0.467122	0.013909	AT3G01470, AT3G54890, AT5G24120, AT3G28860, AT2G36910, AT1G68050, AT5G28490, AT3G45780, AT1G42550, AT1G76570, AT2G05100, AT5G01530, AT5G58140	2141	52	18499	2.16009	1	0.257662	0.24767
GOTERM_BP_DIRECT	GO:0009744	response to sucrose	13	0.467122	0.013909	AT5G45890, AT1G67070, AT4G34160, AT1G74670, AT1G69780, AT2G28900, AT1G61800, AT4G16360, AT2G22490, AT3G47340, AT1G77120, AT1G42970, AT2G23460	2141	52	18499	2.16009	1	0.257662	0.24767
GOTERM_BP_DIRECT	GO:0010196	nonphotochemical quenching	5	0.179662	0.0139232	AT4G03280, AT1G44575, AT1G56500, AT5G08050, AT1G15820	2141	9	18499	4.8002	1	0.257662	0.24767
GOTERM_BP_DIRECT	GO:0009627	systemic acquired resistance	11	0.395257	0.0162464	AT2G23620, AT3G48090, AT1G19250, AT1G59870, AT2G14610, AT5G40990, AT4G25050, AT1G09750, AT5G64570, AT2G18660, AT3G01420	2141	41	18499	2.31814	1	0.297158	0.285634
GOTERM_BP_DIRECT	GO:0010205	photoinhibition	6	0.215595	0.0168217	AT5G42270, AT5G15250, AT4G30950, AT1G67740, AT3G15850, AT3G50820	2141	14	18499	3.70301	1	0.304144	0.292349
GOTERM_BP_DIRECT	GO:0009691	cytokinin biosynthetic process	7	0.251527	0.017035	AT5G11950, AT1G25410, AT5G20040, AT3G63110, AT2G28305, AT1G68460, AT5G19040	2141	19	18499	3.18329	1	0.3045	0.292692
GOTERM_BP_DIRECT	GO:0009556	microsporogenesis	9	0.323392	0.0179182	AT4G20050, AT3G08510, AT4G20900, AT1G15110, AT1G01690, AT5G18700, AT1G06660, AT1G02065, AT4G15890	2141	30	18499	2.59211	1	0.316688	0.304407
GOTERM_BP_DIRECT	GO:0010411	xyloglucan metabolic process	11	0.395257	0.0191741	AT5G57550, AT5G57560, AT4G03210, AT2G14620, AT5G13870, AT4G25810, AT1G11545, AT1G68560, AT4G14130, AT2G36870, AT3G23730	2141	42	18499	2.26295	1	0.335121	0.322125
GOTERM_BP_DIRECT	GO:0045454	cell redox homeostasis	28	1.00611	0.0193904	AT1G08230, AT5G15230, AT1G67740, AT5G18600, AT4G35090, AT1G28480, AT5G63030, AT5G06470, AT4G33040, AT3G15360, AT5G39950, AT5G01420, AT5G54290, AT3G51030, AT4G04610, AT5G14070, AT3G02000, AT1G60420, AT3G28850, AT3G21460, AT5G66410, AT1G56500, AT4G21990, AT2G42580, AT1G48130, AT1G03020, AT1G76080, AT3G26060	2141	155	18499	1.56084	1	0.335178	0.32218
GOTERM_BP_DIRECT	GO:0050829	defense response to Gram-negative bacterium	5	0.179662	0.0211083	AT1G69940, AT3G14310, AT3G23820, AT2G45220, AT4G33220	2141	10	18499	4.32018	1	0.357026	0.34318
GOTERM_BP_DIRECT	GO:0080027	response to herbivore	5	0.179662	0.0211083	AT5G23960, AT4G16740, AT1G61120, AT3G45140, AT2G14580	2141	10	18499	4.32018	1	0.357026	0.34318
GOTERM_BP_DIRECT	GO:0015706	nitrate transport	7	0.251527	0.022008	AT1G12110, AT1G32450, AT1G69870, AT5G60770, AT3G60320, AT1G22540, AT3G27170	2141	20	18499	3.02412	1	0.361645	0.34762
GOTERM_BP_DIRECT	GO:0009833	plant-type primary cell wall biogenesis	7	0.251527	0.022008	AT5G05170, AT2G32540, AT5G17420, AT4G39350, AT1G55850, AT4G23990, AT4G24000	2141	20	18499	3.02412	1	0.361645	0.34762
GOTERM_BP_DIRECT	GO:0010218	response to far red light	12	0.431189	0.0220711	AT5G28490, AT4G32280, AT2G02950, AT3G54890, AT5G24120, AT3G28860, AT5G24470, AT1G76570, AT2G05100, AT1G14920, AT5G01530, AT2G37770	2141	49	18499	2.11601	1	0.361645	0.34762
GOTERM_BP_DIRECT	GO:0030007	cellular potassium ion homeostasis	4	0.14373	0.0236035	AT4G35290, AT5G24270, AT1G04120, AT3G53720	2141	6	18499	5.76024	1	0.376077	0.361493
GOTERM_BP_DIRECT	GO:0009694	jasmonic acid metabolic process	4	0.14373	0.0236035	AT5G07010, AT1G44350, AT3G48520, AT1G19640	2141	6	18499	5.76024	1	0.376077	0.361493
GOTERM_BP_DIRECT	GO:0046686	response to cadmium ion	53	1.90442	0.0236692	AT3G09600, AT5G17330, AT3G52990, AT1G74910, AT1G11860, AT2G36530, AT1G67070, AT5G35630, AT4G34050, AT5G07440, AT4G14880, AT2G21790, AT2G26560, AT1G75280, AT4G38970, AT1G62740, AT5G67300, AT1G68560, AT2G37630, AT2G33590, AT3G12780, AT2G05710, AT3G46970, AT1G70000, AT2G45290, AT5G52660, AT1G42550, AT3G48990, AT4G33010, AT3G15730, AT3G12500, AT3G23250, AT5G59190, AT3G22200, AT3G22960, AT1G11840, AT2…	2141	342	18499	1.339	1	0.376077	0.361493
GOTERM_BP_DIRECT	GO:0009831	plant-type cell wall modification involved in multidimensional cell growth	8	0.28746	0.0248566	AT4G38210, AT2G39700, AT1G20190, AT2G40610, AT1G26770, AT4G01630, AT1G65680, AT2G28950	2141	26	18499	2.65857	1	0.387123	0.372111
GOTERM_BP_DIRECT	GO:0030245	cellulose catabolic process	8	0.28746	0.0248566	AT2G32990, AT1G22880, AT1G65610, AT1G02800, AT4G39010, AT4G02290, AT1G19940, AT1G64390	2141	26	18499	2.65857	1	0.387123	0.372111
GOTERM_BP_DIRECT	GO:0006012	galactose metabolic process	9	0.323392	0.0261652	AT3G10700, AT3G47800, AT1G60470, AT1G12780, AT5G15140, AT2G47180, AT4G23730, AT4G33670, AT5G14500	2141	32	18499	2.4301	1	0.403509	0.387861
GOTERM_BP_DIRECT	GO:0006629	lipid metabolic process	31	1.11391	0.0270174	AT5G67050, AT5G01800, AT3G48090, AT4G30950, AT5G57800, AT2G30550, AT3G22960, AT3G01420, AT2G39420, AT5G05580, AT4G16820, AT5G55340, AT5G08030, AT3G11980, AT1G73480, AT2G46890, AT2G26560, AT5G16010, AT1G66980, AT4G36945, AT1G27480, AT1G11910, AT4G10955, AT5G14930, AT5G58700, AT1G51440, AT3G62860, AT4G18550, AT1G76680, AT3G51730, AT5G58140	2141	181	18499	1.47984	1	0.412606	0.396605
GOTERM_BP_DIRECT	GO:0045490	pectin catabolic process	19	0.682716	0.0284404	AT1G11580, AT3G49220, AT5G19730, AT5G47500, AT3G07010, AT1G67750, AT3G53190, AT3G59010, AT3G55140, AT3G05620, AT4G24780, AT1G53840, AT1G04680, AT1G69940, AT3G14310, AT5G04970, AT5G04310, AT2G45220, AT4G33220	2141	97	18499	1.69244	1	0.430162	0.41348
GOTERM_BP_DIRECT	GO:0048765	root hair cell differentiation	6	0.215595	0.030179	AT4G00730, AT2G03720, AT3G54870, AT2G38120, AT5G14750, AT4G18640	2141	16	18499	3.24013	1	0.445369	0.428098
GOTERM_BP_DIRECT	GO:0007094	mitotic spindle assembly checkpoint	5	0.179662	0.0301869	AT3G25980, AT5G05510, AT1G49910, AT2G20635, AT2G33560	2141	11	18499	3.92743	1	0.445369	0.428098
GOTERM_BP_DIRECT	GO:0045492	xylan biosynthetic process	8	0.28746	0.0303032	AT5G54690, AT1G73140, AT5G01360, AT3G18660, AT1G09610, AT1G33800, AT1G27930, AT2G38320	2141	27	18499	2.56011	1	0.445369	0.428098
GOTERM_BP_DIRECT	GO:0009664	plant-type cell wall organization	18	0.646784	0.0307264	AT2G39700, AT2G40610, AT4G01630, AT4G21960, AT2G37130, AT5G64120, AT5G42180, AT4G38210, AT2G41480, AT5G57560, AT1G20190, AT1G71695, AT1G26770, AT2G26330, AT4G33420, AT5G51890, AT2G28950, AT4G38400	2141	91	18499	1.70908	1	0.445369	0.428098
GOTERM_BP_DIRECT	GO:0009735	response to cytokinin	31	1.11391	0.0308616	AT1G10470, AT5G01600, AT1G13420, AT5G42270, AT1G61520, AT3G54050, AT4G26150, AT3G22640, AT4G09650, AT3G57040, AT5G35630, AT5G09660, AT3G15360, AT3G16857, AT4G11150, AT4G35000, AT1G79040, AT5G45890, AT1G71930, AT4G25050, AT1G11910, AT4G20260, AT1G69690, AT4G34160, AT3G16640, AT1G52230, AT3G48990, AT3G14420, AT4G39330, AT5G20630, AT5G58140	2141	183	18499	1.46367	1	0.445369	0.428098
GOTERM_BP_DIRECT	GO:0009620	response to fungus	15	0.538987	0.0347593	AT3G51430, AT5G24530, AT5G42650, AT5G40990, AT4G10500, AT1G71930, AT5G08370, AT1G16070, AT1G51680, AT3G06490, AT4G32551, AT3G14310, AT3G45140, AT5G38280, AT2G45220	2141	72	18499	1.80007	1	0.497059	0.477783
GOTERM_BP_DIRECT	GO:0034220	ion transmembrane transport	8	0.28746	0.0364973	AT2G25810, AT4G00430, AT2G45960, AT2G37170, AT5G60660, AT3G61430, AT4G01470, AT4G35100	2141	28	18499	2.46867	1	0.511059	0.491241
GOTERM_BP_DIRECT	GO:0002229	defense response to oomycetes	9	0.323392	0.036735	AT5G10530, AT1G15520, AT5G24530, AT3G55550, AT4G10500, AT5G55830, AT3G23550, AT4G33430, AT4G10490	2141	34	18499	2.28715	1	0.511059	0.491241
GOTERM_BP_DIRECT	GO:0010069	zygote asymmetric cytokinesis in embryo sac	3	0.107797	0.037038	AT1G69770, AT2G01210, AT5G49160	2141	3	18499	8.64035	1	0.511059	0.491241
GOTERM_BP_DIRECT	GO:0051938	L-glutamate import	3	0.107797	0.037038	AT2G34960, AT1G17120, AT4G21120	2141	3	18499	8.64035	1	0.511059	0.491241
GOTERM_BP_DIRECT	GO:2000762	regulation of phenylpropanoid metabolic process	4	0.14373	0.0377956	AT2G44130, AT3G59940, AT1G80440, AT4G38620	2141	7	18499	4.93735	1	0.512521	0.492645
GOTERM_BP_DIRECT	GO:0007076	mitotic chromosome condensation	4	0.14373	0.0377956	AT5G48600, AT5G62410, AT3G57060, AT4G15890	2141	7	18499	4.93735	1	0.512521	0.492645
GOTERM_BP_DIRECT	GO:0009638	phototropism	6	0.215595	0.0387911	AT3G15540, AT2G02950, AT3G45780, AT2G30520, AT5G04190, AT5G58140	2141	17	18499	3.04954	1	0.517105	0.497052
GOTERM_BP_DIRECT	GO:0005983	starch catabolic process	6	0.215595	0.0387911	AT2G40840, AT5G04360, AT5G64860, AT5G17520, AT5G26570, AT1G10760	2141	17	18499	3.04954	1	0.517105	0.497052
GOTERM_BP_DIRECT	GO:0048364	root development	27	0.970176	0.0404427	AT1G44900, AT4G31400, AT1G09540, AT3G28860, AT3G54870, AT3G25830, AT3G22200, AT3G53480, AT3G22400, AT3G62270, AT2G22840, AT5G60200, AT3G16857, AT3G17600, AT2G36400, AT4G00730, AT5G24310, AT3G54220, AT3G51550, AT1G31880, AT4G23750, AT1G53700, AT3G16640, AT5G13750, AT5G55730, AT1G73590, AT5G09810	2141	158	18499	1.47652	1	0.534591	0.51386
GOTERM_BP_DIRECT	GO:0016126	sterol biosynthetic process	10	0.359324	0.0416052	AT3G02580, AT1G11680, AT3G07020, AT1G20050, AT4G11820, AT1G07420, AT3G52940, AT1G20330, AT2G26260, AT1G76490	2141	41	18499	2.1074	1	0.545375	0.524226
GOTERM_BP_DIRECT	GO:0009944	polarity specification of adaxial/abaxial axis	7	0.251527	0.0424752	AT5G55250, AT5G16560, AT1G32240, AT2G34710, AT2G26330, AT4G32551, AT2G37630	2141	23	18499	2.62967	1	0.552177	0.530764
GOTERM_BP_DIRECT	GO:0009699	phenylpropanoid biosynthetic process	9	0.323392	0.0429619	AT2G21100, AT4G36220, AT2G30490, AT2G37040, AT3G13650, AT5G42500, AT3G53260, AT2G40890, AT1G58170	2141	35	18499	2.22181	1	0.553926	0.532445
GOTERM_BP_DIRECT	GO:0009636	response to toxic substance	13	0.467122	0.0446668	AT1G10360, AT4G01070, AT2G37770, AT2G15490, AT1G17180, AT1G02920, AT3G62760, AT3G50740, AT4G15550, AT3G09270, AT1G74590, AT2G29420, AT2G02380	2141	61	18499	1.84139	1	0.568519	0.546472
GOTERM_BP_DIRECT	GO:0044550	secondary metabolite biosynthetic process	25	0.898311	0.0448165	AT4G22690, AT5G67030, AT1G64950, AT4G31940, AT2G30750, AT3G26300, AT1G74110, AT3G61040, AT5G36220, AT3G61880, AT3G10230, AT1G64940, AT3G26310, AT3G03470, AT5G25140, AT5G10600, AT1G13710, AT1G33720, AT4G37370, AT5G07990, AT4G31970, AT2G45570, AT5G06900, AT2G45550, AT3G48270	2141	145	18499	1.48972	1	0.568519	0.546472
GOTERM_BP_DIRECT	GO:0048316	seed development	14	0.503054	0.0461502	AT4G24120, AT5G67260, AT3G07020, AT1G63990, AT3G54650, AT5G55820, AT2G39510, AT3G50070, AT1G49320, AT5G12840, AT4G34160, AT2G40170, AT3G61880, AT4G36920	2141	68	18499	1.7789	1	0.580754	0.558233
GOTERM_BP_DIRECT	GO:0009750	response to fructose	6	0.215595	0.0487522	AT1G74670, AT5G45890, AT4G15920, AT1G52340, AT3G47340, AT2G23460	2141	18	18499	2.88012	1	0.608628	0.585026
GOTERM_BP_DIRECT	GO:0007623	circadian rhythm	18	0.646784	0.0523923	AT1G10470, AT4G02630, AT5G02810, AT5G25830, AT3G07650, AT1G09340, AT5G24470, AT4G26150, AT3G57040, AT1G68050, AT1G69690, AT4G15248, AT3G46640, AT4G15920, AT3G46780, AT3G45780, AT3G14620, AT5G58140	2141	97	18499	1.60336	1	0.648922	0.623757
GOTERM_BP_DIRECT	GO:0006979	response to oxidative stress	44	1.58103	0.0548776	AT4G01970, AT1G60470, AT5G40390, AT1G14870, AT3G09640, AT1G09000, AT3G28200, AT3G08670, AT4G21960, AT4G35090, AT2G37040, AT5G64120, AT3G22200, AT3G53260, AT3G01420, AT2G22420, AT2G41480, AT3G15360, AT5G05340, AT5G50350, AT4G32551, AT4G33420, AT5G06730, AT1G09970, AT4G35000, AT1G75280, AT5G20230, AT3G53990, AT5G47650, AT5G16990, AT2G47180, AT2G37130, AT5G67400, AT5G44380, AT5G42180, AT5G13930, AT1…	2141	291	18499	1.30645	1	0.674394	0.648241
GOTERM_BP_DIRECT	GO:0010252	auxin homeostasis	9	0.323392	0.0574065	AT5G55250, AT1G69690, AT3G16640, AT5G16530, AT5G57090, AT2G17500, AT1G77110, AT4G29140, AT1G73590	2141	37	18499	2.10171	1	0.700003	0.672857
GOTERM_BP_DIRECT	GO:0005985	sucrose metabolic process	7	0.251527	0.0611245	AT4G10120, AT1G12240, AT1G62660, AT3G54050, AT1G22710, AT3G22200, AT1G73370	2141	25	18499	2.4193	1	0.739607	0.710925
GOTERM_BP_DIRECT	GO:0009817	defense response to fungus, incompatible interaction	10	0.359324	0.0616714	AT2G23620, AT5G45890, AT4G11650, AT1G02920, AT1G59870, AT5G40990, AT1G61560, AT3G01500, AT2G46240, AT2G39200	2141	44	18499	1.96372	1	0.740528	0.711811
GOTERM_BP_DIRECT	GO:0006260	AT4G29910, AT2G29680, AT2G29570, AT4G18590, AT3G09660, AT5G41880, AT2G37560, AT3G55490, AT2G31270, AT5G08020, AT1G27880, AT3G12530, AT2G40550, AT2G24490, AT2G21790, AT3G27060	16	0.574919	0.0623435	AT4G29910, AT2G29680, AT2G29570, AT4G18590, AT3G09660, AT5G41880, AT2G37560, AT3G55490, AT2G31270, AT5G08020, AT1G27880, AT3G12530, AT2G40550, AT2G24490, AT2G21790, AT3G27060	2141	85	18499	1.62642	1	0.742927	0.714117
GOTERM_BP_DIRECT	GO:0009965	leaf morphogenesis	12	0.431189	0.0664105	AT3G01470, AT2G23760, AT1G69780, AT5G55540, AT3G15030, AT5G03790, AT2G26330, AT2G23380, AT5G66870, AT5G08370, AT2G37630, AT2G30130	2141	58	18499	1.78766	1	0.772842	0.742872
GOTERM_BP_DIRECT	GO:0016572	histone phosphorylation	3	0.107797	0.0684272	AT4G32830, AT1G76540, AT2G45490	2141	4	18499	6.48027	1	0.772842	0.742872
GOTERM_BP_DIRECT	GO:0010338	leaf formation	3	0.107797	0.0684272	AT1G73590, AT2G37630, AT1G13710	2141	4	18499	6.48027	1	0.772842	0.742872
GOTERM_BP_DIRECT	GO:0071480	cellular response to gamma radiation	3	0.107797	0.0684272	AT4G21070, AT3G19210, AT1G48050	2141	4	18499	6.48027	1	0.772842	0.742872
GOTERM_BP_DIRECT	GO:0043693	monoterpene biosynthetic process	3	0.107797	0.0684272	AT4G38460, AT1G61680, AT3G25810	2141	4	18499	6.48027	1	0.772842	0.742872
GOTERM_BP_DIRECT	GO:0043091	L-arginine import	3	0.107797	0.0684272	AT2G34960, AT1G17120, AT4G21120	2141	4	18499	6.48027	1	0.772842	0.742872
GOTERM_BP_DIRECT	GO:0016045	detection of bacterium	3	0.107797	0.0684272	AT5G46330, AT5G20480, AT4G26090	2141	4	18499	6.48027	1	0.772842	0.742872
GOTERM_BP_DIRECT	GO:0008356	asymmetric cell division	5	0.179662	0.0692185	AT4G37650, AT1G03840, AT3G54220, AT1G46264, AT2G37630	2141	14	18499	3.08584	1	0.772842	0.742872
GOTERM_BP_DIRECT	GO:0019252	starch biosynthetic process	8	0.28746	0.0692758	AT5G19220, AT5G51830, AT2G36390, AT5G04360, AT1G11720, AT4G39210, AT3G59480, AT4G10260	2141	32	18499	2.16009	1	0.772842	0.742872
GOTERM_BP_DIRECT	GO:0009646	response to absence of light	7	0.251527	0.0720049	AT5G20230, AT1G67070, AT1G58340, AT4G15920, AT3G47340, AT5G18170, AT2G37770	2141	26	18499	2.32625	1	0.775779	0.745694
GOTERM_BP_DIRECT	GO:0009863	salicylic acid mediated signaling pathway	7	0.251527	0.0720049	AT3G03450, AT5G44030, AT4G18780, AT1G28480, AT1G14920, AT3G50930, AT2G20370	2141	26	18499	2.32625	1	0.775779	0.745694
GOTERM_BP_DIRECT	GO:0071456	cellular response to hypoxia	7	0.251527	0.0720049	AT1G19250, AT2G44800, AT4G31970, AT5G25250, AT4G30380, AT2G26150, AT2G26560	2141	26	18499	2.32625	1	0.775779	0.745694
GOTERM_BP_DIRECT	GO:0006302	double-strand break repair	7	0.251527	0.0720049	AT5G57450, AT1G27880, AT3G59550, AT5G20850, AT5G57160, AT1G48050, AT3G07800	2141	26	18499	2.32625	1	0.775779	0.745694
GOTERM_BP_DIRECT	GO:0007017	microtubule-based process	7	0.251527	0.0720049	AT5G20110, AT5G23860, AT1G23220, AT5G62700, AT1G75780, AT1G50010, AT5G12250	2141	26	18499	2.32625	1	0.775779	0.745694
GOTERM_BP_DIRECT	GO:0071421	manganese ion transmembrane transport	4	0.14373	0.0760909	AT2G01770, AT1G76800, AT1G80830, AT3G58060	2141	9	18499	3.84016	1	0.808723	0.777361
GOTERM_BP_DIRECT	GO:0010189	vitamin E biosynthetic process	4	0.14373	0.0760909	AT5G04490, AT1G06570, AT5G53970, AT1G74470	2141	9	18499	3.84016	1	0.808723	0.777361
GOTERM_BP_DIRECT	GO:0009407	toxin catabolic process	10	0.359324	0.0779729	AT2G47730, AT1G10360, AT1G17180, AT1G02920, AT3G62760, AT2G30860, AT3G09270, AT1G74590, AT2G29420, AT2G02380	2141	46	18499	1.87834	1	0.823163	0.791242
GOTERM_BP_DIRECT	GO:0009958	positive gravitropism	8	0.28746	0.0795418	AT4G35020, AT2G34650, AT2G02950, AT3G28860, AT2G36910, AT5G57090, AT2G38120, AT4G24670	2141	33	18499	2.09463	1	0.834129	0.801782
GOTERM_BP_DIRECT	GO:0051603	proteolysis involved in cellular protein catabolic process	18	0.646784	0.0829786	AT4G30810, AT5G42240, AT5G45890, AT2G33530, AT4G39090, AT3G07990, AT1G33540, AT5G08260, AT4G35350, AT3G63470, AT2G22980, AT1G73300, AT1G28110, AT3G10450, AT3G45010, AT1G77000, AT3G12220, AT5G50260	2141	103	18499	1.50996	1	0.862782	0.829324
GOTERM_BP_DIRECT	GO:0010089	xylem development	7	0.251527	0.0839196	AT1G09540, AT5G05340, AT1G79430, AT5G61480, AT5G64530, AT1G71930, AT5G13180	2141	27	18499	2.24009	1	0.862782	0.829324
GOTERM_BP_DIRECT	GO:0009411	response to UV	7	0.251527	0.0839196	AT5G63860, AT1G51680, AT5G07990, AT1G20340, AT1G65060, AT3G15620, AT3G50930	2141	27	18499	2.24009	1	0.862782	0.829324
GOTERM_BP_DIRECT	GO:0042744	hydrogen peroxide catabolic process	16	0.574919	0.0860108	AT3G09640, AT3G28200, AT4G21960, AT2G37130, AT5G67400, AT4G35090, AT5G64120, AT5G42180, AT2G22420, AT2G41480, AT1G71695, AT5G05340, AT4G33420, AT5G51890, AT5G06730, AT4G35000	2141	89	18499	1.55332	1	0.863575	0.830087
GOTERM_BP_DIRECT	GO:0006949	syncytium formation	5	0.179662	0.0860702	AT4G38210, AT2G39700, AT2G40610, AT1G26770, AT2G28950	2141	15	18499	2.88012	1	0.863575	0.830087
GOTERM_BP_DIRECT	GO:0006303	double-strand break repair via nonhomologous end joining	5	0.179662	0.0860702	AT2G45700, AT3G23100, AT4G02390, AT5G57160, AT1G48050	2141	15	18499	2.88012	1	0.863575	0.830087
GOTERM_BP_DIRECT	GO:0016042	lipid catabolic process	26	0.934244	0.0861928	AT5G14180, AT3G08510, AT3G54950, AT1G56670, AT5G40990, AT4G37070, AT2G30550, AT4G01130, AT2G06925, AT4G16820, AT3G16370, AT3G63200, AT2G26560, AT1G09390, AT3G26430, AT4G10955, AT5G14930, AT1G71250, AT4G35790, AT5G58700, AT1G51440, AT1G52570, AT3G11210, AT5G03610, AT3G15730, AT5G55050	2141	163	18499	1.37822	1	0.863575	0.830087
GOTERM_BP_DIRECT	GO:0006915	apoptotic process	6	0.215595	0.0868008	AT1G20900, AT5G45890, AT5G23670, AT2G20635, AT5G62390, AT2G46240	2141	21	18499	2.46867	1	0.864162	0.83065
GOTERM_BP_DIRECT	GO:0010224	response to UV-B	12	0.431189	0.089017	AT4G39400, AT5G13930, AT2G42260, AT4G36220, AT3G51240, AT5G05690, AT5G08020, AT5G45890, AT5G17780, AT5G63860, AT2G37040, AT4G38620	2141	61	18499	1.69974	1	0.876066	0.842093
GOTERM_BP_DIRECT	GO:0045893	positive regulation of transcription, DNA-templated	33	1.18577	0.0891103	AT5G25830, AT5G49520, AT1G09340, AT5G24120, AT3G24500, AT3G26744, AT5G62940, AT5G57620, AT5G28300, AT2G47460, AT3G50410, AT3G11440, AT2G46770, AT1G79180, AT3G08500, AT3G01470, AT5G52600, AT3G58120, AT1G71930, AT5G14750, AT4G25490, AT5G08050, AT4G22680, AT2G20570, AT4G10350, AT2G22430, AT5G61600, AT5G03790, AT1G79430, AT5G11590, AT2G26150, AT2G40340, AT1G63910	2141	217	18499	1.31397	1	0.876066	0.842093
GOTERM_BP_DIRECT	GO:0009741	response to brassinosteroid	8	0.28746	0.0906399	AT5G57560, AT4G34160, AT3G61460, AT3G51550, AT1G75750, AT1G71930, AT4G08950, AT5G54380	2141	34	18499	2.03302	1	0.885569	0.851227
GOTERM_BP_DIRECT	GO:0051453	regulation of intracellular pH	7	0.251527	0.096853	AT5G55470, AT3G62270, AT3G47950, AT1G15460, AT2G47160, AT5G62670, AT5G47560	2141	28	18499	2.16009	1	0.940431	0.903961

## Sheet: Molecular functions
Category	Term	Function	Count	%	PValue	Genes	List Total	Pop Hits	Pop Total	Fold Enrichment	Bonferroni	Benjamini	FDR
GOTERM_MF_DIRECT	GO:0010295	(+)-abscisic acid 8'-hydroxylase activity	3	0.107797	0.0724728	AT5G45340, AT3G19270, AT4G19230	2170	4	18171	6.2803	1	0.943053	0.91497
GOTERM_MF_DIRECT	GO:0034768	(E)-beta-ocimene synthase activity	4	0.14373	0.0257005	AT4G16740, AT4G16730, AT3G25830, AT3G25810	2170	6	18171	5.58249	1	0.445903	0.432625
GOTERM_MF_DIRECT	GO:0003993	acid phosphatase activity	11	0.395257	0.0850601	AT2G38600, AT5G50400, AT5G44020, AT3G48610, AT1G72880, AT1G54780, AT2G26870, AT3G52820, AT2G16430, AT1G14700, AT5G63140	2170	52	18171	1.77137	1	0.983862	0.954564
GOTERM_MF_DIRECT	GO:0052623	ADP dimethylallyltransferase activity	4	0.14373	0.0410344	AT1G25410, AT3G63110, AT1G68460, AT5G19040	2170	7	18171	4.78499	1	0.601645	0.583729
GOTERM_MF_DIRECT	GO:0004033	aldo-keto reductase (NADP) activity	5	0.179662	0.0334744	AT5G53580, AT1G60730, AT1G04420, AT4G33670, AT2G37770	2170	11	18171	3.80624	1	0.544323	0.528113
GOTERM_MF_DIRECT	GO:0015171	amino acid transmembrane transporter activity	16	0.574919	0.00848645	AT2G34960, AT1G08230, AT3G28960, AT5G49630, AT3G56200, AT5G16740, AT2G38120, AT4G21120, AT1G47670, AT1G21890, AT2G41190, AT5G04770, AT2G28900, AT2G01170, AT2G21050, AT1G77380	2170	65	18171	2.06123	0.99986	0.215037	0.208633
GOTERM_MF_DIRECT	GO:0009824	AMP dimethylallyltransferase activity	4	0.14373	0.059942	AT1G25410, AT3G63110, AT1G68460, AT5G19040	2170	8	18171	4.18687	1	0.821047	0.796597
GOTERM_MF_DIRECT	GO:0015297	antiporter activity	18	0.646784	0.0362683	AT5G65380, AT5G46110, AT1G58340, AT2G34960, AT1G33110, AT5G17860, AT3G21690, AT1G17120, AT3G23550, AT4G29140, AT1G12950, AT4G21120, AT5G17700, AT5G04770, AT4G38380, AT1G61800, AT5G52450, AT2G01170	2170	90	18171	1.67475	1	0.563512	0.546732
GOTERM_MF_DIRECT	GO:0005524	ATP binding	381	13.6903	1.34992e-10	AT4G25540, AT1G44900, AT5G46330, AT4G04960, AT3G24240, AT3G23150, AT4G29900, AT5G16000, AT3G16060, AT1G34300, AT2G20900, AT4G28130, AT3G54690, AT3G03300, AT3G53480, AT1G73220, AT1G54820, AT1G53730, AT1G72250, AT1G29740, AT3G45850, AT5G35550, AT4G27290, AT1G74310, AT5G45800, AT3G47110, AT3G51740, AT1G53050, AT5G38260, AT2G21790, AT3G05970, AT4G29910, AT3G55550, AT1G09450, AT3G51990, AT1G70520, AT5…	2170	2372	18171	1.34502	1.40527e-07	4.68422e-08	4.54473e-08
GOTERM_MF_DIRECT	GO:0052622	ATP dimethylallyltransferase activity	4	0.14373	0.0410344	AT1G25410, AT3G63110, AT1G68460, AT5G19040	2170	7	18171	4.78499	1	0.601645	0.583729
GOTERM_MF_DIRECT	GO:0008574	ATP-dependent microtubule motor activity, plus-end-directed	6	0.215595	0.013593	AT3G45850, AT3G23670, AT3G54870, AT3G20150, AT2G37420, AT2G36200	2170	13	18171	3.8648	0.999999	0.294799	0.28602
GOTERM_MF_DIRECT	GO:0016887	ATPase activity	48	1.72476	0.000447794	AT5G42270, AT4G24970, AT3G28580, AT1G64110, AT5G15250, AT1G59540, AT5G40010, AT4G24710, AT2G13610, AT4G39050, AT5G27550, AT1G18550, AT3G19050, AT3G16060, AT1G17840, AT2G18193, AT5G54670, AT1G72250, AT5G02370, AT3G47950, AT3G17360, AT2G21410, AT3G43210, AT1G74310, AT5G57480, AT3G50930, AT4G30250, AT5G23910, AT3G05530, AT1G15210, AT3G51150, AT3G49650, AT5G27000, AT5G66750, AT1G03905, AT2G36380, AT5…	2170	241	18171	1.6678	0.372655	0.0258974	0.0251262
GOTERM_MF_DIRECT	GO:0042626	ATPase activity, coupled to transmembrane movement of substances	19	0.682716	0.0774109	AT1G15520, AT1G15210, AT1G59870, AT1G66950, AT2G13610, AT3G28860, AT3G21250, AT5G52860, AT2G36910, AT2G36380, AT3G53480, AT3G59140, AT3G13080, AT1G17840, AT2G34660, AT5G60740, AT3G60160, AT1G04120, AT2G29940	2170	106	18171	1.50095	1	0.967742	0.938923
GOTERM_MF_DIRECT	GO:0009672	auxin:proton symporter activity	5	0.179662	0.0760741	AT1G20925, AT5G16530, AT5G57090, AT2G17500, AT1G77110	2170	14	18171	2.99062	1	0.967742	0.938923
GOTERM_MF_DIRECT	GO:0005544	calcium-dependent phospholipid binding	8	0.28746	0.0590374	AT3G03680, AT1G74720, AT5G17980, AT1G22610, AT1G08860, AT5G48060, AT2G38750, AT2G38760	2170	30	18171	2.233	1	0.819439	0.795037
GOTERM_MF_DIRECT	GO:0005516	calmodulin binding	68	2.44341	2.60724e-08	AT2G38910, AT5G17330, AT4G29900, AT1G61560, AT1G34300, AT4G24250, AT4G03230, AT5G64040, AT2G39200, AT5G54590, AT4G35580, AT5G35670, AT4G27290, AT4G21820, AT5G28300, AT5G57580, AT3G45290, AT3G05530, AT1G11350, AT2G28260, AT4G21390, AT5G20490, AT3G57330, AT4G20260, AT4G33050, AT4G13100, AT4G14750, AT3G15050, AT5G04020, AT2G41890, AT4G27300, AT1G11000, AT4G02600, AT2G36910, AT5G15410, AT3G19820, AT5…	2170	284	18171	2.00498	2.7141e-05	3.87734e-06	3.76187e-06
GOTERM_MF_DIRECT	GO:0030246	carbohydrate binding	41	1.47323	0.0345104	AT3G53000, AT4G21380, AT4G27300, AT4G04960, AT2G28470, AT1G64770, AT1G08450, AT1G34300, AT3G54690, AT5G14500, AT4G03230, AT5G11720, AT1G64390, AT5G10530, AT4G29050, AT4G27290, AT5G01560, AT1G73040, AT5G60900, AT5G66150, AT1G11350, AT2G37710, AT1G11330, AT1G19715, AT4G21390, AT5G15140, AT3G55550, AT1G65790, AT1G31200, AT5G55830, AT4G23730, AT1G68560, AT1G11410, AT2G19130, AT3G47800, AT4G36360, AT4…	2170	251	18171	1.36782	1	0.544323	0.528113
GOTERM_MF_DIRECT	GO:0004089	carbonate dehydratase activity	6	0.215595	0.0546742	AT4G33580, AT3G01500, AT4G20990, AT3G52720, AT5G14740, AT1G08080	2170	18	18171	2.79124	1	0.779669	0.756451
GOTERM_MF_DIRECT	GO:0004180	carboxypeptidase activity	7	0.251527	0.0319893	AT5G22860, AT2G33530, AT1G73300, AT1G28110, AT3G10450, AT1G33540, AT3G12220	2170	21	18171	2.79124	1	0.528585	0.512844
GOTERM_MF_DIRECT	GO:0005261	cation channel activity	4	0.14373	0.0821457	AT5G54250, AT2G28260, AT5G53130, AT5G15410	2170	9	18171	3.72166	1	0.967742	0.938923
GOTERM_MF_DIRECT	GO:0008324	cation transmembrane transporter activity	7	0.251527	0.0692775	AT5G54250, AT5G49960, AT2G46800, AT1G16310, AT1G05300, AT3G58060, AT1G55910	2170	25	18171	2.34465	1	0.936596	0.908705
GOTERM_MF_DIRECT	GO:0008810	cellulase activity	10	0.359324	0.00400124	AT2G32990, AT1G22880, AT1G65610, AT1G02800, AT3G57240, AT4G39010, AT4G02290, AT1G19940, AT1G64390, AT3G57270	2170	28	18171	2.99062	0.984604	0.134364	0.130363
GOTERM_MF_DIRECT	GO:0016760	cellulose synthase (UDP-forming) activity	11	0.395257	0.000708139	AT1G02730, AT5G05170, AT5G44030, AT2G32540, AT3G02230, AT5G17420, AT4G18780, AT4G39350, AT1G55850, AT4G23990, AT4G24000	2170	27	18171	3.41152	0.52166	0.0368586	0.035761
GOTERM_MF_DIRECT	GO:0016759	cellulose synthase activity	10	0.359324	0.0227376	AT5G05170, AT5G44030, AT2G32540, AT5G17420, AT4G18780, AT4G39350, AT1G55850, AT4G31590, AT4G23990, AT4G24000	2170	36	18171	2.32604	1	0.408101	0.395948
GOTERM_MF_DIRECT	GO:0016168	chlorophyll binding	12	0.431189	0.00303122	AT2G21970, AT1G29930, AT1G61520, AT3G54890, AT1G55670, AT1G76570, AT1G44575, AT2G05100, AT3G47470, AT5G01530, AT1G15820, AT5G54270	2170	37	18171	2.71581	0.957587	0.108811	0.10557
GOTERM_MF_DIRECT	GO:0003682	chromatin binding	23	0.826446	0.0959519	AT5G50930, AT3G06740, AT5G25830, AT3G50870, AT3G25100, AT1G57820, AT4G26150, AT3G59550, AT5G66320, AT3G57060, AT5G49160, AT5G56110, AT1G69770, AT5G63860, AT1G70000, AT5G56840, AT2G40550, AT5G02560, AT1G80740, AT4G19020, AT4G14140, AT2G07690, AT4G15890	2170	138	18171	1.39562	1	1	0.971154
GOTERM_MF_DIRECT	GO:0050662	coenzyme binding	10	0.359324	0.0227376	AT1G51410, AT5G19440, AT1G09340, AT3G09780, AT5G58490, AT2G21280, AT1G08200, AT4G27250, AT1G61720, AT2G33590	2170	36	18171	2.32604	1	0.408101	0.395948
GOTERM_MF_DIRECT	GO:0005507	copper ion binding	43	1.5451	0.00745967	AT4G31840, AT2G25060, AT5G15350, AT1G31490, AT1G63440, AT5G24580, AT5G60020, AT2G36530, AT4G22010, AT1G10630, AT2G38080, AT4G12420, AT2G42490, AT1G02920, AT5G03260, AT5G66920, AT4G14940, AT5G07440, AT2G02850, AT1G07750, AT2G46570, AT5G18170, AT5G20230, AT3G10920, AT2G29130, AT5G48100, AT3G01070, AT1G64640, AT5G49555, AT5G26330, AT3G20570, AT2G30860, AT5G09360, AT4G20260, AT5G37600, AT5G25090, AT4…	2170	241	18171	1.49407	0.999588	0.194138	0.188357
GOTERM_MF_DIRECT	GO:0004693	cyclin-dependent protein serine/threonine kinase activity	10	0.359324	0.0563971	AT5G67260, AT1G76540, AT2G45080, AT4G03270, AT1G16330, AT3G21870, AT2G38620, AT2G44740, AT3G50070, AT2G31270	2170	42	18171	1.99375	1	0.79337	0.769744
GOTERM_MF_DIRECT	GO:0016538	cyclin-dependent protein serine/threonine kinase regulator activity	10	0.359324	0.0157453	AT5G11300, AT1G47230, AT4G34160, AT5G06150, AT1G76310, AT1G70210, AT1G15570, AT1G44110, AT2G22490, AT5G43080	2170	34	18171	2.46286	1	0.309261	0.300052
GOTERM_MF_DIRECT	GO:0051213	dioxygenase activity	20	0.718649	0.0143601	AT3G07610, AT4G25310, AT2G44800, AT2G36690, AT2G30840, AT4G10500, AT5G48020, AT4G21200, AT3G21420, AT1G52800, AT4G22880, AT1G52820, AT3G11180, AT5G58660, AT5G59530, AT3G19000, AT1G17020, AT4G15093, AT5G05600, AT4G10490	2170	94	18171	1.78165	1	0.298977	0.290074
GOTERM_MF_DIRECT	GO:0003886	DNA (cytosine-5-)-methyltransferase activity	5	0.179662	0.0155346	AT1G69770, AT1G80740, AT4G19020, AT4G14140, AT5G49160	2170	9	18171	4.65207	1	0.309261	0.300052
GOTERM_MF_DIRECT	GO:0003678	DNA helicase activity	7	0.251527	0.00551542	AT1G44900, AT5G46280, AT4G02060, AT5G44635, AT4G14790, AT2G16440, AT2G07690	2170	15	18171	3.90774	0.996841	0.159487	0.154738
GOTERM_MF_DIRECT	GO:0003688	DNA replication origin binding	5	0.179662	0.0095218	AT4G29910, AT2G20980, AT3G25100, AT2G37560, AT2G07690	2170	8	18171	5.23358	0.999953	0.230516	0.223651
GOTERM_MF_DIRECT	GO:0008094	DNA-dependent ATPase activity	12	0.431189	0.00185196	AT4G25540, AT5G57450, AT1G44900, AT5G64520, AT3G23890, AT3G09660, AT5G46280, AT4G02060, AT5G44635, AT5G20850, AT2G16440, AT2G07690	2170	35	18171	2.87099	0.854805	0.0803286	0.0779365
GOTERM_MF_DIRECT	GO:0009055	electron carrier activity	36	1.29357	0.00450577	AT4G19380, AT4G31840, AT2G25060, AT5G15350, AT5G18600, AT1G28480, AT1G30760, AT3G23410, AT4G28570, AT5G63030, AT1G30700, AT5G06470, AT4G33040, AT3G16250, AT2G02850, AT2G05620, AT5G01420, AT5G20230, AT4G25650, AT5G14070, AT3G02000, AT3G01070, AT3G28850, AT1G64640, AT3G21460, AT5G26330, AT3G20570, AT5G44380, AT2G15780, AT1G10960, AT5G25090, AT4G20840, AT1G22480, AT1G03020, AT1G20340, AT4G14890	2170	187	18171	1.61206	0.990915	0.146578	0.142213
GOTERM_MF_DIRECT	GO:0010181	FMN binding	11	0.395257	0.0234025	AT5G24850, AT1G48300, AT3G14130, AT3G45780, AT5G54500, AT1G76680, AT3G14420, AT2G46580, AT4G01690, AT4G36750, AT5G58140	2170	42	18171	2.19312	1	0.412916	0.400619
GOTERM_MF_DIRECT	GO:0042973	glucan endo-1,3-beta-D-glucosidase activity	11	0.395257	0.000150589	AT2G27500, AT2G01630, AT3G13560, AT3G57240, AT1G32860, AT5G15870, AT1G66250, AT4G29360, AT5G58480, AT3G57270, AT5G56590	2170	23	18171	4.00483	0.145104	0.0111974	0.0108639
GOTERM_MF_DIRECT	GO:0015020	glucuronosyltransferase activity	7	0.251527	0.00551542	AT1G22360, AT5G15050, AT1G22340, AT1G22380, AT1G22370, AT3G18660, AT1G22400	2170	15	18171	3.90774	0.996841	0.159487	0.154738
GOTERM_MF_DIRECT	GO:0015254	glycerol channel activity	10	0.359324	0.0227376	AT4G18910, AT2G25810, AT4G00430, AT2G45960, AT2G37170, AT5G60660, AT3G16240, AT3G61430, AT4G01470, AT4G35100	2170	36	18171	2.32604	1	0.408101	0.395948
GOTERM_MF_DIRECT	GO:0020037	heme binding	72	2.58714	0.000127582	AT1G64950, AT4G31940, AT3G09640, AT4G31500, AT3G28200, AT3G56630, AT5G42650, AT5G64120, AT2G30750, AT3G26300, AT5G05260, AT2G41480, AT1G74110, AT3G48520, AT5G05340, AT2G27690, AT2G15620, AT3G03470, AT1G19630, AT5G25140, AT5G42180, AT1G33720, AT1G24540, AT5G36110, AT4G37370, AT1G71695, AT3G14680, AT5G51890, AT1G75130, AT2G45570, AT3G48270, AT4G22690, AT1G11680, AT2G30490, AT5G48810, AT5G45340, AT4…	2170	386	18171	1.56194	0.124378	0.0105316	0.010218
GOTERM_MF_DIRECT	GO:0016798	hydrolase activity, acting on glycosyl bonds	14	0.503054	0.00218138	AT4G03210, AT2G14620, AT4G25810, AT1G11545, AT5G15870, AT2G36870, AT3G23730, AT5G57550, AT5G57560, AT5G34940, AT3G47830, AT5G13870, AT5G05460, AT4G14130	2170	46	18171	2.54853	0.897028	0.0841045	0.0816
GOTERM_MF_DIRECT	GO:0004553	hydrolase activity, hydrolyzing O-glycosyl compounds	66	2.37154	4.66287e-10	AT5G24540, AT2G14620, AT1G09460, AT1G18650, AT3G57240, AT1G11545, AT1G66250, AT1G19940, AT5G66460, AT1G64390, AT3G18080, AT4G38650, AT3G15800, AT1G79480, AT5G67460, AT1G12240, AT1G65610, AT3G55430, AT1G62660, AT4G02290, AT1G68560, AT2G16230, AT5G24090, AT5G35740, AT1G02850, AT5G57550, AT1G22880, AT2G44480, AT1G26560, AT2G01630, AT2G36390, AT3G13790, AT3G52600, AT2G05790, AT5G58480, AT1G61810, AT2…	2170	248	18171	2.22849	4.85405e-07	9.70809e-08	9.419e-08
GOTERM_MF_DIRECT	GO:0052716	hydroquinone:oxygen oxidoreductase activity	7	0.251527	0.0110567	AT2G38080, AT2G29130, AT5G48100, AT5G03260, AT5G60020, AT5G09360, AT2G46570	2170	17	18171	3.44801	0.999991	0.255778	0.248161
GOTERM_MF_DIRECT	GO:0005506	iron ion binding	59	2.12001	0.00240081	AT1G64950, AT4G31940, AT4G31500, AT3G56630, AT5G42650, AT2G30750, AT3G26300, AT3G18080, AT5G05260, AT1G74110, AT3G48520, AT2G27690, AT3G02580, AT3G03470, AT1G19630, AT5G25140, AT1G33720, AT1G24540, AT5G36110, AT4G37370, AT3G14680, AT1G07420, AT1G75130, AT2G45570, AT3G48270, AT4G22690, AT1G11680, AT5G01600, AT2G30490, AT5G45340, AT4G39490, AT5G57800, AT3G19270, AT3G30180, AT2G34770, AT5G23190, AT3…	2170	336	18171	1.47039	0.9181	0.0892588	0.0866008
GOTERM_MF_DIRECT	GO:0016301	kinase activity	161	5.78512	0.000353375	AT5G01820, AT5G46330, AT4G24970, AT4G04960, AT5G16000, AT5G23170, AT5G18700, AT1G34300, AT4G03230, AT3G26700, AT5G10530, AT5G11620, AT1G54820, AT1G29740, AT3G09010, AT3G47110, AT3G51740, AT1G53050, AT1G09970, AT5G38260, AT2G23450, AT3G55950, AT1G04280, AT3G55550, AT5G24010, AT3G51990, AT1G70520, AT5G66850, AT2G02800, AT2G23200, AT2G46500, AT1G21230, AT4G37250, AT1G29750, AT3G09780, AT2G24370, AT2…	2170	1039	18171	1.29757	0.307833	0.021639	0.0209946
GOTERM_MF_DIRECT	GO:0005313	L-glutamate transmembrane transporter activity	4	0.14373	0.0410344	AT2G34960, AT1G17120, AT4G21120, AT2G01170	2170	7	18171	4.78499	1	0.601645	0.583729
GOTERM_MF_DIRECT	GO:0046577	long-chain-alcohol oxidase activity	3	0.107797	0.0724728	AT4G19380, AT3G23410, AT4G28570	2170	4	18171	6.2803	1	0.943053	0.91497
GOTERM_MF_DIRECT	GO:0046872	metal ion binding	217	7.79734	0.0295065	AT1G44900, AT5G44030, AT5G17450, AT3G23150, AT3G09640, AT4G29900, AT3G06130, AT3G03300, AT3G22740, AT4G01690, AT1G75520, AT5G62940, AT5G11100, AT4G39700, AT5G05340, AT5G54630, AT1G04680, AT3G50410, AT3G47470, AT1G06620, AT1G12880, AT5G51810, AT4G25310, AT4G25434, AT5G24530, AT1G68200, AT2G30840, AT1G66140, AT1G14700, AT4G21990, AT5G59530, AT1G29630, AT3G14440, AT1G53160, AT5G50160, AT5G22580, AT3…	2170	1606	18171	1.13144	1	0.500142	0.485248
GOTERM_MF_DIRECT	GO:0008017	microtubule binding	45	1.61696	1.43458e-11	AT5G51600, AT5G67270, AT1G59540, AT3G23670, AT3G54870, AT4G39050, AT5G27550, AT1G18550, AT3G19050, AT5G18700, AT3G16060, AT2G37420, AT5G54670, AT1G72250, AT5G02370, AT3G17360, AT3G45850, AT3G43210, AT3G20150, AT3G10310, AT4G32330, AT5G23910, AT1G27920, AT4G21270, AT2G38720, AT3G51150, AT3G49650, AT5G27000, AT2G36200, AT4G20260, AT1G20060, AT3G10180, AT3G16640, AT5G60930, AT1G18370, AT1G27210, AT4…	2170	126	18171	2.99062	1.49339e-08	7.46697e-09	7.24461e-09
GOTERM_MF_DIRECT	GO:0003777	microtubule motor activity	33	1.18577	2.05565e-12	AT1G59540, AT3G23670, AT3G54870, AT4G39050, AT5G27550, AT1G18550, AT3G19050, AT3G16060, AT2G37420, AT1G23220, AT5G54670, AT1G72250, AT5G02370, AT3G17360, AT3G45850, AT3G43210, AT3G20150, AT3G10310, AT5G23910, AT4G21270, AT5G20110, AT3G51150, AT3G49650, AT5G27000, AT2G36200, AT1G20060, AT3G10180, AT5G60930, AT3G44730, AT1G18370, AT2G22610, AT3G44050, AT4G14330	2170	70	18171	3.94762	2.13997e-09	2.13993e-09	2.07621e-09
GOTERM_MF_DIRECT	GO:0004497	monooxygenase activity	39	1.40137	0.000131519	AT1G11680, AT2G30490, AT4G31940, AT4G31500, AT3G56630, AT4G39490, AT5G42650, AT3G19270, AT2G30750, AT3G30180, AT5G23190, AT5G05260, AT3G14690, AT2G46950, AT1G19250, AT3G61880, AT3G10230, AT4G19230, AT2G40890, AT4G26740, AT1G62620, AT3G26310, AT1G19630, AT1G13710, AT1G12740, AT4G36220, AT5G05690, AT1G24540, AT2G45510, AT5G36110, AT3G14680, AT5G07990, AT3G13730, AT1G48910, AT3G14620, AT4G31970, AT1…	2170	173	18171	1.88772	0.12796	0.0105316	0.010218
GOTERM_MF_DIRECT	GO:0003950	NAD+ ADP-ribosyltransferase activity	7	0.251527	0.00551542	AT1G23550, AT1G75710, AT5G22470, AT5G62520, AT5G54630, AT4G02390, AT2G29660	2170	15	18171	3.90774	0.996841	0.159487	0.154738
GOTERM_MF_DIRECT	GO:0050661	NADP binding	12	0.431189	0.0794022	AT1G62620, AT1G19250, AT3G29320, AT3G06350, AT1G48910, AT1G12900, AT3G52940, AT1G42970, AT5G35790, AT1G58290, AT1G62600, AT1G76490	2170	58	18171	1.7325	1	0.967742	0.938923
GOTERM_MF_DIRECT	GO:0045735	nutrient reservoir activity	14	0.503054	0.0827368	AT2G28490, AT5G25610, AT1G10460, AT4G37070, AT3G22640, AT2G18540, AT3G10080, AT2G21410, AT3G63200, AT1G07750, AT5G39120, AT5G20630, AT2G26560, AT5G58140	2170	72	18171	1.62823	1	0.967742	0.938923
GOTERM_MF_DIRECT	GO:0035673	oligopeptide transmembrane transporter activity	4	0.14373	0.0821457	AT4G10770, AT5G64410, AT4G16370, AT1G09930	2170	9	18171	3.72166	1	0.967742	0.938923
GOTERM_MF_DIRECT	GO:0015198	oligopeptide transporter activity	7	0.251527	0.0110567	AT4G24120, AT3G17650, AT1G65730, AT4G10770, AT5G64410, AT4G16370, AT1G09930	2170	17	18171	3.44801	0.999991	0.255778	0.248161
GOTERM_MF_DIRECT	GO:0016491	oxidoreductase activity	63	2.26374	0.0117644	AT1G59960, AT4G21580, AT1G14730, AT2G38080, AT4G12420, AT3G19000, AT3G61220, AT5G07440, AT5G10050, AT4G15093, AT1G22430, AT1G61720, AT2G46210, AT1G06620, AT1G75280, AT1G03630, AT3G02580, AT5G51810, AT5G51970, AT5G16990, AT1G26320, AT5G39940, AT5G09550, AT1G50450, AT1G07420, AT2G46580, AT3G15850, AT5G50160, AT3G26060, AT2G29260, AT3G51680, AT3G51240, AT4G30950, AT5G57800, AT5G60020, AT3G23530, AT4…	2170	391	18171	1.34922	0.999996	0.266233	0.258305
GOTERM_MF_DIRECT	GO:0016705	oxidoreductase activity, acting on paired donors, with incorporation or reduction of molecular oxygen	37	1.3295	2.04708e-05	AT1G11680, AT2G30490, AT4G31940, AT4G31500, AT3G56630, AT4G39490, AT5G42650, AT3G19270, AT2G30750, AT3G30180, AT3G18080, AT5G23190, AT5G05260, AT3G14690, AT2G46950, AT3G61040, AT3G61880, AT3G48520, AT3G10230, AT4G19230, AT2G40890, AT3G26310, AT1G19630, AT1G13710, AT1G12740, AT4G36220, AT5G05690, AT1G24540, AT2G45510, AT5G36110, AT3G14680, AT5G07990, AT3G13730, AT3G14620, AT4G31970, AT1G75130, AT5…	2170	148	18171	2.09343	0.0210848	0.00213101	0.00206755
GOTERM_MF_DIRECT	GO:0016709	oxidoreductase activity, acting on paired donors, with incorporation or reduction of molecular oxygen, NAD(P)H as one donor, and incorporation of one atom of oxygen	27	0.970176	0.0297875	AT4G22690, AT1G64950, AT4G31940, AT4G31500, AT2G30750, AT3G26300, AT5G05260, AT1G74110, AT3G61040, AT5G36220, AT3G61880, AT2G40890, AT1G64940, AT3G26310, AT3G03470, AT5G25140, AT5G10600, AT1G13710, AT1G33720, AT4G36220, AT4G37370, AT3G13730, AT4G31970, AT2G45570, AT5G06900, AT2G45550, AT3G48270	2170	149	18171	1.51739	1	0.500142	0.485248
GOTERM_MF_DIRECT	GO:0016722	oxidoreductase activity, oxidizing metal ions	12	0.431189	0.00867584	AT2G38080, AT4G39830, AT2G29130, AT4G12420, AT5G48100, AT5G03260, AT5G66920, AT5G60020, AT5G09360, AT2G46570, AT4G22010, AT1G76160	2170	42	18171	2.3925	0.999885	0.215037	0.208633
GOTERM_MF_DIRECT	GO:0019825	oxygen binding	48	1.72476	0.000223036	AT4G22690, AT1G11680, AT1G64950, AT5G45340, AT4G31940, AT4G31500, AT3G56630, AT5G42650, AT3G19270, AT2G30750, AT3G26300, AT3G30180, AT5G23190, AT5G05260, AT3G14690, AT1G74110, AT2G46950, AT3G61040, AT5G36220, AT3G61880, AT3G48520, AT2G27690, AT4G19230, AT1G64940, AT3G26310, AT3G03470, AT5G25140, AT1G19630, AT5G10600, AT1G13710, AT1G12740, AT1G33720, AT5G05690, AT1G24540, AT2G45510, AT5G36110, AT4…	2170	234	18171	1.71769	0.207217	0.0150351	0.0145874
GOTERM_MF_DIRECT	GO:0030570	pectate lyase activity	7	0.251527	0.0813595	AT1G67750, AT3G07010, AT1G04680, AT3G53190, AT3G55140, AT5G04310, AT4G24780	2170	26	18171	2.25447	1	0.967742	0.938923
GOTERM_MF_DIRECT	GO:0031409	pigment binding	9	0.323392	0.00196657	AT1G29930, AT1G61520, AT3G54890, AT1G76570, AT2G05100, AT3G47470, AT5G01530, AT1G15820, AT5G54270	2170	21	18171	3.58874	0.871164	0.0807114	0.0783079
GOTERM_MF_DIRECT	GO:0030247	polysaccharide binding	35	1.25764	1.9803e-08	AT1G30080, AT1G09460, AT1G18650, AT3G57240, AT1G32860, AT4G29360, AT4G05430, AT1G66250, AT3G13560, AT1G16260, AT3G15800, AT5G55180, AT5G50290, AT1G79480, AT5G56590, AT5G67460, AT5G20870, AT3G55430, AT1G16120, AT1G29380, AT2G16230, AT2G19440, AT3G57270, AT5G35740, AT1G21270, AT1G11915, AT2G27500, AT3G17350, AT2G01630, AT1G21230, AT4G13600, AT3G46550, AT5G24318, AT2G05790, AT5G58480	2170	104	18171	2.81808	2.06147e-05	3.43582e-06	3.3335e-06
GOTERM_MF_DIRECT	GO:0005515	protein binding	262	9.4143	0.00653067	AT4G25540, AT1G44900, AT5G46330, AT5G44030, AT3G24240, AT1G09340, AT5G16000, AT2G37340, AT4G01690, AT5G49160, AT3G57040, AT2G38310, AT4G35580, AT1G54385, AT5G05340, AT1G74310, AT2G05620, AT5G35790, AT3G50410, AT5G09820, AT4G14880, AT4G35100, AT3G56400, AT4G29910, AT5G67260, AT2G33550, AT4G21070, AT3G54220, AT5G27000, AT2G42260, AT5G37600, AT4G37650, AT2G20570, AT1G53840, AT4G26090, AT2G24490, AT5…	2170	1901	18171	1.15409	0.998909	0.178906	0.173578
GOTERM_MF_DIRECT	GO:0015035	protein disulfide oxidoreductase activity	17	0.610852	0.0717404	AT3G51030, AT5G14070, AT3G02000, AT1G08230, AT3G28850, AT5G18600, AT3G21460, AT1G28480, AT5G63030, AT5G06470, AT4G33040, AT3G15360, AT5G39950, AT1G03020, AT1G72280, AT1G76080, AT5G01420	2170	91	18171	1.56432	1	0.943053	0.91497
GOTERM_MF_DIRECT	GO:0004672	protein kinase activity	82	2.94646	0.000871556	AT2G38910, AT2G27060, AT5G46330, AT2G36570, AT3G18040, AT1G10850, AT5G10530, AT5G54590, AT1G54820, AT1G53730, AT4G27290, AT5G45800, AT5G51560, AT3G51740, AT3G01090, AT1G09970, AT2G25790, AT1G11350, AT5G21222, AT1G56140, AT4G21390, AT5G24010, AT3G51550, AT1G10940, AT5G61480, AT5G14210, AT4G29990, AT1G54610, AT5G12000, AT1G18670, AT3G09780, AT5G39420, AT2G24370, AT3G14840, AT3G51630, AT2G45490, AT3…	2170	482	18171	1.42458	0.596543	0.0412404	0.0400123
GOTERM_MF_DIRECT	GO:0004674	protein serine/threonine kinase activity	157	5.64139	3.06715e-10	AT5G01820, AT5G46330, AT4G04960, AT3G24240, AT3G23150, AT5G16000, AT5G23170, AT1G34300, AT4G03230, AT3G26700, AT1G10850, AT5G10530, AT5G54590, AT1G53730, AT1G29740, AT4G27290, AT5G45800, AT3G09010, AT3G47110, AT3G51740, AT3G01090, AT1G53050, AT1G09970, AT5G38260, AT2G23450, AT3G55950, AT3G55550, AT5G24010, AT3G51990, AT1G70520, AT5G14210, AT5G66850, AT4G20140, AT2G02800, AT2G23200, AT2G46500, AT1…	2170	804	18171	1.63517	3.1929e-07	7.98226e-08	7.74456e-08
GOTERM_MF_DIRECT	GO:0080043	quercetin 3-O-glucosyltransferase activity	30	1.07797	1.46483e-05	AT2G30150, AT5G17050, AT4G14090, AT4G01070, AT5G65550, AT2G36970, AT1G22370, AT2G43820, AT3G11340, AT4G34135, AT4G15550, AT3G22250, AT1G07250, AT4G27570, AT3G21760, AT3G02100, AT2G36780, AT5G49690, AT1G22360, AT5G03490, AT2G15490, AT1G22340, AT1G24100, AT3G16520, AT5G53990, AT1G22380, AT1G05680, AT3G50740, AT2G22590, AT1G22400	2170	107	18171	2.34778	0.0151334	0.00169433	0.00164387
GOTERM_MF_DIRECT	GO:0080044	quercetin 7-O-glucosyltransferase activity	30	1.07797	9.85302e-06	AT2G30150, AT5G17050, AT4G14090, AT4G01070, AT5G65550, AT2G36970, AT1G22370, AT2G43820, AT3G11340, AT4G34135, AT4G15550, AT3G22250, AT1G07250, AT4G27570, AT3G21760, AT3G02100, AT2G36780, AT5G49690, AT1G22360, AT5G03490, AT2G15490, AT1G22340, AT1G24100, AT3G16520, AT5G53990, AT1G22380, AT1G05680, AT3G50740, AT2G22590, AT1G22400	2170	105	18171	2.3925	0.0102046	0.00128212	0.00124394
GOTERM_MF_DIRECT	GO:0000977	RNA polymerase II regulatory region sequence-specific DNA binding	22	0.790514	0.0808245	AT3G06740, AT5G44030, AT2G32540, AT5G25830, AT4G25400, AT3G50870, AT5G17420, AT3G56970, AT4G20970, AT3G58120, AT4G26150, AT1G55850, AT2G14210, AT5G66320, AT4G23990, AT5G15800, AT4G24000, AT1G02730, AT5G05170, AT5G60440, AT4G18780, AT4G39350	2170	128	18171	1.43924	1	0.967742	0.938923
GOTERM_MF_DIRECT	GO:0000981	RNA polymerase II transcription factor activity, sequence-specific DNA binding	33	1.18577	0.00201585	AT3G23250, AT1G09540, AT2G16720, AT5G14340, AT1G66230, AT2G31180, AT5G65790, AT1G74650, AT5G56110, AT5G57620, AT4G37260, AT5G35550, AT2G47460, AT3G11440, AT4G34990, AT1G79180, AT3G08500, AT5G52600, AT3G24310, AT5G67300, AT5G14750, AT1G66380, AT2G37630, AT1G17950, AT4G22680, AT1G26780, AT1G73410, AT3G13890, AT3G06490, AT1G08810, AT1G22640, AT4G38620, AT1G63910	2170	159	18171	1.73794	0.877619	0.0807114	0.0783079
GOTERM_MF_DIRECT	GO:0043565	sequence-specific DNA binding	97	3.48545	0.0392081	AT5G14340, AT3G24520, AT2G37740, AT5G57620, AT5G35550, AT4G36710, AT3G11440, AT5G03720, AT5G13080, AT3G56400, AT1G79180, AT4G01720, AT3G54220, AT5G67300, AT1G66140, AT2G37630, AT1G66380, AT4G22680, AT4G37650, AT5G11590, AT2G44840, AT2G26150, AT1G06850, AT4G38620, AT4G17980, AT5G15130, AT3G50870, AT2G31180, AT5G65790, AT1G69780, AT1G19490, AT4G37260, AT1G02040, AT5G56270, AT3G03450, AT3G08500, AT2…	2170	676	18171	1.20156	1	0.600229	0.582355
GOTERM_MF_DIRECT	GO:0004185	serine-type carboxypeptidase activity	16	0.574919	0.0062782	AT5G22860, AT4G30810, AT5G42240, AT2G33530, AT1G15000, AT3G07990, AT1G33540, AT5G08260, AT3G63470, AT2G22980, AT1G73300, AT1G28110, AT3G10450, AT3G45010, AT3G12220, AT2G24280	2170	63	18171	2.12666	0.998579	0.176638	0.171378
GOTERM_MF_DIRECT	GO:0015293	symporter activity	16	0.574919	0.0038529	AT1G12110, AT3G26570, AT2G38940, AT1G32450, AT5G49630, AT1G23090, AT3G21670, AT2G38120, AT5G19600, AT5G45380, AT3G15990, AT1G76430, AT1G69870, AT5G10180, AT2G21050, AT1G77380	2170	60	18171	2.233	0.982022	0.133696	0.129714
GOTERM_MF_DIRECT	GO:0001135	transcription factor activity, RNA polymerase II transcription factor recruiting	33	1.18577	0.000231088	AT3G23250, AT1G09540, AT2G16720, AT5G14340, AT1G66230, AT2G31180, AT5G65790, AT1G74650, AT5G56110, AT5G57620, AT4G37260, AT5G35550, AT2G47460, AT3G11440, AT4G34990, AT1G79180, AT3G08500, AT5G52600, AT3G24310, AT5G67300, AT5G14750, AT1G66380, AT2G37630, AT1G17950, AT4G22680, AT1G26780, AT1G73410, AT3G13890, AT3G06490, AT1G08810, AT1G22640, AT4G38620, AT1G63910	2170	141	18171	1.95981	0.213836	0.0150351	0.0145874
GOTERM_MF_DIRECT	GO:0003700	transcription factor activity, sequence-specific DNA binding	232	8.33633	0.0209506	AT5G47660, AT3G03660, AT1G32240, AT5G46690, AT5G25190, AT5G62940, AT4G35580, AT5G35550, AT5G54630, AT3G16857, AT3G50410, AT5G03720, AT5G13080, AT3G56400, AT2G33550, AT2G33310, AT3G54220, AT1G68200, AT4G38070, AT5G65640, AT2G38560, AT1G66140, AT2G14210, AT1G66380, AT2G22750, AT4G37650, AT2G20570, AT5G61600, AT5G11590, AT1G53160, AT3G16500, AT1G06850, AT4G38620, AT5G15130, AT3G50870, AT3G56970, AT1…	2170	1711	18171	1.13542	1	0.396537	0.384728
GOTERM_MF_DIRECT	GO:0044212	transcription regulatory region DNA binding	63	2.26374	6.75394e-05	AT5G16560, AT1G32240, AT1G09540, AT2G16720, AT5G14340, AT4G26150, AT2G37740, AT3G60490, AT4G35580, AT5G57620, AT5G35550, AT5G60200, AT2G47460, AT1G04880, AT3G50410, AT3G11440, AT5G13080, AT1G79180, AT1G62300, AT1G68200, AT3G24310, AT1G71930, AT5G67300, AT1G66140, AT2G37630, AT1G66380, AT2G37430, AT5G43270, AT4G22680, AT2G20570, AT5G61600, AT1G54330, AT2G26150, AT1G22640, AT4G38620, AT1G63910, AT3…	2170	319	18171	1.65375	0.067896	0.00639168	0.00620135
GOTERM_MF_DIRECT	GO:0016747	transferase activity, transferring acyl groups other than amino-acyl groups	21	0.754581	0.0186652	AT5G67150, AT3G50280, AT2G33530, AT1G31490, AT5G17540, AT5G43760, AT1G33540, AT2G39980, AT5G13930, AT1G27620, AT2G22980, AT1G73300, AT2G19070, AT1G28110, AT3G10450, AT1G04220, AT2G26640, AT3G12220, AT5G01210, AT1G03495, AT2G40230	2170	103	18171	1.70727	1	0.359824	0.349108
GOTERM_MF_DIRECT	GO:0016757	transferase activity, transferring glycosyl groups	79	2.83866	0.00743481	AT2G30150, AT5G44670, AT5G17050, AT1G60470, AT5G44030, AT3G07020, AT2G37580, AT1G70630, AT1G19300, AT2G36970, AT2G37980, AT1G51630, AT4G10120, AT5G57500, AT2G43820, AT5G03760, AT5G01220, AT2G32540, AT1G05170, AT3G22250, AT3G29320, AT5G25265, AT1G55850, AT5G15740, AT4G27570, AT3G21760, AT3G02100, AT2G36780, AT5G49690, AT1G22360, AT1G04910, AT5G03490, AT1G24100, AT5G59530, AT1G74720, AT5G53990, AT3…	2170	499	18171	1.3257	0.999577	0.194138	0.188357
GOTERM_MF_DIRECT	GO:0016758	transferase activity, transferring hexosyl groups	35	1.25764	0.000871512	AT2G30150, AT5G17050, AT1G60470, AT3G07020, AT4G14090, AT4G01070, AT5G65550, AT1G19300, AT2G36970, AT5G54690, AT5G12890, AT1G22370, AT2G43820, AT4G34135, AT4G15550, AT1G05170, AT3G22250, AT2G47180, AT1G07250, AT4G27570, AT3G21760, AT2G36780, AT5G49690, AT1G22360, AT5G03490, AT2G15490, AT1G22340, AT1G24100, AT3G16520, AT5G53990, AT1G22380, AT1G05680, AT3G50740, AT2G22590, AT1G22400	2170	164	18171	1.78708	0.596525	0.0412404	0.0400123
GOTERM_MF_DIRECT	GO:0019199	transmembrane receptor protein kinase activity	4	0.14373	0.0821457	AT5G20480, AT1G65790, AT2G26330, AT4G33430	2170	9	18171	3.72166	1	0.967742	0.938923
GOTERM_MF_DIRECT	GO:0004675	transmembrane receptor protein serine/threonine kinase activity	5	0.179662	0.0455799	AT4G21380, AT5G46330, AT1G70250, AT1G66150, AT5G38280	2170	12	18171	3.48906	1	0.65901	0.639385
GOTERM_MF_DIRECT	GO:0005215	transporter activity	62	2.22781	0.000973911	AT1G12110, AT2G37900, AT3G21690, AT3G23550, AT4G29140, AT3G53480, AT1G12950, AT3G13062, AT1G73220, AT2G45960, AT2G27810, AT5G55960, AT1G02260, AT5G52450, AT4G17550, AT4G35100, AT4G00430, AT5G48600, AT1G30690, AT3G51670, AT5G47510, AT2G38120, AT3G54140, AT5G62890, AT5G60790, AT1G14820, AT2G16990, AT5G63060, AT5G62410, AT3G61430, AT1G77110, AT4G32400, AT1G73590, AT1G52190, AT1G75170, AT5G46110, AT1…	2170	344	18171	1.50922	0.637357	0.0440801	0.0427674
GOTERM_MF_DIRECT	GO:0052381	tRNA dimethylallyltransferase activity	5	0.179662	0.0155346	AT1G25410, AT5G20040, AT3G63110, AT1G68460, AT5G19040	2170	9	18171	4.65207	1	0.309261	0.300052
GOTERM_MF_DIRECT	GO:0035251	UDP-glucosyltransferase activity	9	0.323392	0.00512387	AT5G17050, AT5G03490, AT2G15490, AT1G07250, AT4G14090, AT4G01070, AT2G43820, AT1G05680, AT4G34135	2170	24	18171	3.14015	0.995241	0.159487	0.154738
GOTERM_MF_DIRECT	GO:0008194	UDP-glycosyltransferase activity	25	0.898311	0.000665435	AT2G30150, AT5G17050, AT4G14090, AT4G01070, AT2G36970, AT5G12890, AT2G43820, AT5G01220, AT3G11340, AT4G34135, AT4G15550, AT3G22250, AT3G21760, AT3G02100, AT2G36780, AT1G22360, AT5G03490, AT2G15490, AT1G22340, AT1G24100, AT3G16520, AT1G05680, AT3G50740, AT1G73370, AT1G22400	2170	101	18171	2.07271	0.499901	0.0364588	0.0353731
GOTERM_MF_DIRECT	GO:0015250	water channel activity	11	0.395257	0.0140565	AT4G18910, AT2G25810, AT4G00430, AT2G45960, AT2G37170, AT5G60660, AT3G16240, AT3G61430, AT1G31880, AT4G01470, AT4G35100	2170	39	18171	2.36182	1	0.298628	0.289736
GOTERM_MF_DIRECT	GO:0008559	xenobiotic-transporting ATPase activity	6	0.215595	0.0340545	AT3G60160, AT3G21250, AT1G04120, AT3G59140, AT3G13080, AT2G34660	2170	16	18171	3.14015	1	0.544323	0.528113
GOTERM_MF_DIRECT	GO:0016762	xyloglucan:xyloglucosyl transferase activity	10	0.359324	0.0129114	AT5G57550, AT5G57560, AT4G03210, AT2G14620, AT5G13870, AT4G25810, AT1G11545, AT4G14130, AT2G36870, AT3G23730	2170	33	18171	2.53749	0.999999	0.285974	0.277458

## Sheet: Cellular components
Category	Term	Cellular location	Count	%	PValue	Genes	List Total	Pop Hits	Pop Total	Fold Enrichment	Bonferroni	Benjamini	FDR
GOTERM_CC_DIRECT	GO:0005886	plasma membrane	593	21.3079	7.26533e-28	AT4G04960, AT4G29900, AT5G16000, AT1G66250, AT3G16060, AT1G34300, AT3G53480, AT3G22740, AT2G38310, AT4G35580, AT3G45850, AT5G45800, AT5G52450, AT1G53050, AT5G38260, AT3G28050, AT4G14880, AT4G35100, AT1G77380, AT4G28940, AT4G21070, AT3G55550, AT3G29000, AT1G70520, AT5G66850, AT2G36380, AT1G03905, AT3G01810, AT1G64080, AT1G14820, AT4G35350, AT5G03170, AT4G13420, AT1G21230, AT5G06320, AT5G55730, AT5…	2681	3702	25147	1.50248	2.30311e-25	2.30311e-25	2.10695e-25
GOTERM_CC_DIRECT	GO:0005618	cell wall	137	4.92275	7.02783e-19	AT3G24480, AT5G44030, AT5G67270, AT2G28470, AT3G22060, AT2G14620, AT3G06130, AT1G11545, AT1G65680, AT2G18660, AT3G18080, AT4G38210, AT5G62700, AT1G23760, AT3G15360, AT5G58830, AT5G05340, AT3G51740, AT3G14310, AT5G45650, AT4G00230, AT1G10460, AT3G55430, AT2G14610, AT5G62890, AT1G68560, AT5G37600, AT1G53840, AT3G10080, AT5G59810, AT3G12780, AT1G71695, AT5G55730, AT2G41850, AT3G52600, AT3G13750, AT1…	2681	588	25147	2.18541	2.22782e-16	1.11391e-16	1.01903e-16
GOTERM_CC_DIRECT	GO:0048046	apoplast	112	4.02443	1.49983e-14	AT2G28470, AT2G14620, AT2G10940, AT1G09340, AT1G11545, AT4G29340, AT3G54050, AT1G62050, AT5G14740, AT2G36530, AT2G18660, AT1G23760, AT1G79720, AT5G09660, AT5G05340, AT3G14310, AT2G46570, AT4G14880, AT2G28100, AT4G38970, AT1G10460, AT2G14610, AT1G68560, AT3G13080, AT3G10080, AT3G12780, AT5G09550, AT3G11210, AT3G52600, AT3G13750, AT1G62750, AT4G03210, AT3G06030, AT5G60020, AT1G17860, AT2G36870, AT3…	2681	494	25147	2.12657	4.7512e-12	1.58482e-12	1.44984e-12
GOTERM_CC_DIRECT	GO:0005874	microtubule	54	1.94035	2.0379e-14	AT5G51600, AT5G67270, AT4G32830, AT3G23670, AT3G19050, AT5G18700, AT3G16060, AT2G37420, AT5G62700, AT5G54670, AT3G45850, AT3G20150, AT1G27920, AT4G21270, AT2G38720, AT3G51150, AT5G67620, AT5G48520, AT3G01015, AT5G66410, AT5G27000, AT4G23496, AT1G20060, AT1G27210, AT4G27060, AT1G50010, AT2G07170, AT1G03780, AT4G17220, AT1G59540, AT3G06030, AT3G54870, AT4G39050, AT5G27550, AT1G18550, AT5G37478, AT1…	2681	161	25147	3.14599	6.47571e-12	1.61504e-12	1.47748e-12
GOTERM_CC_DIRECT	GO:0046658	anchored component of plasma membrane	56	2.01222	4.57574e-14	AT5G15350, AT1G09460, AT1G18650, AT3G57240, AT1G66250, AT2G45960, AT4G12420, AT1G74790, AT3G15800, AT5G60920, AT4G35100, AT1G79480, AT5G67460, AT3G55430, AT1G64640, AT2G16230, AT4G20260, AT2G17120, AT5G35740, AT4G12730, AT5G06320, AT2G01630, AT5G55730, AT1G22480, AT2G04780, AT2G05790, AT5G58480, AT1G30080, AT4G31840, AT2G25060, AT1G32860, AT4G29360, AT4G05430, AT3G44220, AT3G13560, AT2G02850, AT1…	2681	174	25147	3.01876	1.45e-11	2.90102e-12	2.65393e-12
GOTERM_CC_DIRECT	GO:0009534	chloroplast thylakoid	61	2.19188	1.92656e-13	AT1G55480, AT1G61520, AT3G54890, AT5G18660, AT5G42650, AT3G57560, AT3G01440, AT4G09650, AT4G01690, AT1G11860, AT1G15820, AT5G64040, AT1G51110, AT2G05620, AT3G46780, AT1G54780, AT1G74070, AT1G74470, AT3G47470, AT5G54270, AT1G79040, AT1G03630, AT1G64680, AT1G56500, AT2G46820, AT4G13500, AT1G50450, AT1G52230, AT1G44575, AT1G20340, AT4G33010, AT3G26060, AT3G50820, AT5G42270, AT5G46110, AT3G56650, AT1…	2681	206	25147	2.77749	6.10617e-11	1.01787e-11	9.31172e-12
GOTERM_CC_DIRECT	GO:0016021	integral component of membrane	730	26.2307	2.78278e-13	AT4G04960, AT5G16000, AT2G37580, AT1G34300, AT3G53480, AT5G04490, AT5G05580, AT4G35580, AT1G54385, AT5G45800, AT1G61800, AT5G52450, AT5G38260, AT3G28050, AT5G43745, AT4G35100, AT1G77380, AT3G53010, AT1G10340, AT4G00110, AT3G55550, AT2G41610, AT2G42820, AT4G03500, AT1G70520, AT5G54400, AT2G36380, AT1G68440, AT3G51070, AT2G16990, AT2G38320, AT3G23820, AT4G13420, AT1G21230, AT5G06320, AT5G55970, AT1…	2681	5439	25147	1.25891	8.82315e-11	1.2602e-11	1.15287e-11
GOTERM_CC_DIRECT	GO:0009505	plant-type cell wall	81	2.91053	7.29085e-12	AT1G11580, AT3G24480, AT5G17770, AT3G49220, AT3G28200, AT5G47500, AT1G18650, AT5G64120, AT3G18080, AT1G51630, AT5G12950, AT2G41480, AT4G12420, AT5G34940, AT5G11420, AT3G51740, AT5G60920, AT1G12240, AT4G00230, AT2G16430, AT1G68560, AT4G08950, AT5G42180, AT1G53840, AT4G36360, AT1G22880, AT4G15800, AT1G71695, AT5G51890, AT3G13750, AT1G73590, AT1G03220, AT2G30490, AT2G39700, AT5G19730, AT4G21960, AT1…	2681	341	25147	2.22802	2.31119e-09	2.73768e-10	2.5045e-10
GOTERM_CC_DIRECT	GO:0005871	kinesin complex	28	1.00611	7.77259e-12	AT1G59540, AT3G23670, AT3G54870, AT4G39050, AT5G27550, AT1G18550, AT3G19050, AT3G16060, AT2G37420, AT5G54670, AT1G72250, AT5G02370, AT3G17360, AT3G45850, AT3G43210, AT3G20150, AT5G23910, AT3G51150, AT3G49650, AT5G27000, AT2G36200, AT1G20060, AT3G10180, AT5G60930, AT1G18370, AT2G22610, AT3G44050, AT4G14330	2681	59	25147	4.45139	2.4639e-09	2.73768e-10	2.5045e-10
GOTERM_CC_DIRECT	GO:0016020	membrane	282	10.133	1.08143e-11	AT5G46330, AT5G17450, AT3G28960, AT2G37900, AT1G09340, AT5G18660, AT5G42650, AT3G26300, AT1G16310, AT5G04490, AT1G73220, AT4G09060, AT1G04680, AT3G51740, AT5G52450, AT3G47470, AT3G28050, AT4G14880, AT2G26560, AT4G38970, AT4G35100, AT1G77380, AT3G05970, AT1G10340, AT4G00110, AT4G03500, AT3G58140, AT1G53840, AT2G46500, AT4G13420, AT3G61430, AT1G44575, AT4G16370, AT1G03220, AT5G04700, AT2G04780, AT1…	2681	1797	25147	1.47194	3.42811e-09	3.42813e-10	3.13614e-10
GOTERM_CC_DIRECT	GO:0009941	chloroplast envelope	102	3.66511	1.69306e-08	AT5G67030, AT1G55480, AT1G61520, AT1G09340, AT5G18660, AT5G42650, AT5G14740, AT4G01690, AT5G05580, AT2G28900, AT3G15360, AT5G09660, AT1G74310, AT3G46780, AT3G11560, AT1G76570, AT2G05100, AT3G47470, AT5G43745, AT4G38970, AT1G03630, AT5G19220, AT3G17040, AT3G12780, AT3G61430, AT1G07420, AT4G32400, AT3G63170, AT1G62750, AT5G42270, AT5G46110, AT5G15250, AT5G17670, AT1G71500, AT5G15530, AT2G21330, AT5…	2681	543	25147	1.76193	5.36698e-06	4.87909e-07	4.46352e-07
GOTERM_CC_DIRECT	GO:0009506	plasmodesma	164	5.89292	3.24497e-08	AT5G01820, AT3G24480, AT2G10940, AT1G11260, AT1G09340, AT4G29900, AT5G18700, AT1G27170, AT3G53480, AT2G36530, AT4G03230, AT5G52290, AT5G62700, AT1G53210, AT4G27290, AT1G50180, AT3G51740, AT4G16380, AT4G35100, AT2G38720, AT3G55430, AT5G24010, AT1G70520, AT5G62890, AT1G68560, AT3G13080, AT4G27450, AT4G20260, AT5G37600, AT1G53840, AT5G07250, AT1G74720, AT5G06320, AT1G71695, AT2G38290, AT3G61430, AT3…	2681	1008	25147	1.52606	1.02865e-05	8.57214e-07	7.84202e-07
GOTERM_CC_DIRECT	GO:0009579	thylakoid	48	1.72476	3.47534e-07	AT5G01600, AT5G42270, AT1G61520, AT1G55480, AT3G56650, AT3G54890, AT5G42650, AT4G12800, AT3G01500, AT1G31330, AT4G09650, AT1G15820, AT5G64040, AT1G67280, AT5G35630, AT2G21330, AT5G54770, AT3G15360, AT1G54780, AT1G03130, AT2G05100, AT3G47470, AT1G79040, AT4G38970, AT5G54270, AT1G08380, AT5G66190, AT1G06680, AT1G55670, AT4G03280, AT2G30860, AT5G08050, AT2G39730, AT4G28660, AT2G47730, AT1G29930, AT1…	2681	206	25147	2.18556	0.000110162	8.47449e-06	7.75269e-06
GOTERM_CC_DIRECT	GO:0010287	plastoglobule	25	0.898311	4.7322e-07	AT1G61520, AT5G41120, AT3G54890, AT5G17230, AT1G09340, AT5G42650, AT4G12800, AT1G31330, AT4G09650, AT1G15820, AT2G41040, AT2G21330, AT1G51110, AT1G76570, AT2G05100, AT3G47470, AT4G38970, AT5G54270, AT4G19170, AT2G39730, AT1G29930, AT1G52230, AT5G01530, AT3G26060, AT3G50820	2681	75	25147	3.12657	0.000149999	1.0715e-05	9.80241e-06
GOTERM_CC_DIRECT	GO:0005576	extracellular region	361	12.9716	1.25841e-06	AT5G14180, AT3G24480, AT3G22060, AT5G24540, AT1G55360, AT5G16000, AT1G11545, AT3G19690, AT1G19940, AT2G14580, AT1G74670, AT1G53730, AT1G77700, AT1G23760, AT4G28380, AT5G05340, AT1G04680, AT2G03200, AT5G50150, AT1G04560, AT4G00230, AT1G19715, AT1G10460, AT3G55430, AT3G51990, AT4G23930, AT1G65295, AT1G70520, AT1G02816, AT1G68560, AT1G14700, AT2G15780, AT5G24090, AT4G35350, AT4G39830, AT1G53840, AT3…	2681	2686	25147	1.26064	0.000398838	2.65945e-05	2.43293e-05
GOTERM_CC_DIRECT	GO:0043231	intracellular membrane-bounded organelle	43	1.5451	1.89775e-06	AT2G30150, AT5G17050, AT3G07020, AT4G29900, AT1G63440, AT4G14090, AT4G01070, AT1G17120, AT3G23410, AT5G65550, AT2G36970, AT3G47950, AT5G12890, AT1G22370, AT2G43820, AT3G11340, AT4G34135, AT3G20290, AT4G15550, AT2G27690, AT2G40890, AT3G63380, AT3G22250, AT1G07250, AT4G27570, AT5G62670, AT3G21760, AT3G02100, AT2G36780, AT5G49690, AT1G22360, AT3G22910, AT5G03490, AT2G15490, AT1G22340, AT1G24100, AT3…	2681	186	25147	2.16843	0.000601406	3.75992e-05	3.43967e-05
GOTERM_CC_DIRECT	GO:0005887	integral component of plasma membrane	56	2.01222	3.1848e-06	AT1G11260, AT4G29900, AT1G15460, AT1G17120, AT1G23090, AT3G02850, AT3G62270, AT2G45960, AT3G18830, AT3G47950, AT5G04770, AT5G55960, AT1G22710, AT1G09930, AT4G35100, AT4G00430, AT3G26570, AT2G34960, AT2G28260, AT3G57330, AT4G18910, AT1G54730, AT5G61520, AT2G38290, AT3G61430, AT3G14840, AT5G10180, AT4G16370, AT5G53190, AT1G63440, AT5G15410, AT4G01470, AT4G21120, AT5G45380, AT2G25810, AT5G54250, AT2…	2681	275	25147	1.91005	0.00100907	5.6134e-05	5.13528e-05
GOTERM_CC_DIRECT	GO:0009535	chloroplast thylakoid membrane	75	2.69493	3.18742e-06	AT5G67030, AT1G55480, AT1G61520, AT3G54890, AT2G10940, AT1G67740, AT5G42650, AT5G14740, AT3G01440, AT4G09650, AT1G15820, AT5G64040, AT5G35630, AT3G16250, AT1G51110, AT3G15360, AT1G50020, AT2G05620, AT3G46780, AT1G54780, AT5G36120, AT1G76570, AT2G05100, AT1G74470, AT3G47470, AT5G54270, AT1G79040, AT1G03630, AT4G28660, AT2G39730, AT2G47910, AT2G46820, AT1G70760, AT3G14440, AT1G52230, AT2G45290, AT1…	2681	407	25147	1.72845	0.0010099	5.6134e-05	5.13528e-05
GOTERM_CC_DIRECT	GO:0005773	vacuole	104	3.73697	6.3561e-06	AT5G01820, AT5G44670, AT2G28470, AT3G22060, AT3G51860, AT1G11260, AT1G09340, AT5G12950, AT3G62110, AT1G53210, AT2G28900, AT5G09660, AT5G05460, AT2G28100, AT4G35100, AT1G12240, AT3G07990, AT3G57330, AT1G02816, AT5G62890, AT3G13080, AT1G14700, AT4G20260, AT1G71695, AT3G61430, AT3G13750, AT5G23670, AT4G33625, AT1G17100, AT5G47560, AT5G11720, AT2G22420, AT2G37170, AT1G75780, AT5G60660, AT5G64620, AT4…	2681	629	25147	1.55086	0.00201286	0.000106047	9.70142e-05
GOTERM_CC_DIRECT	GO:0042555	MCM complex	7	0.251527	9.27472e-06	AT1G44900, AT5G46280, AT4G02060, AT5G44635, AT2G40550, AT2G16440, AT2G07690	2681	7	25147	9.37971	0.00293578	0.000147004	0.000134484
GOTERM_CC_DIRECT	GO:0031225	anchored component of membrane	50	1.79662	1.19671e-05	AT5G15350, AT1G18650, AT1G66250, AT5G15630, AT5G10770, AT4G12420, AT1G74790, AT3G15800, AT2G45040, AT5G60920, AT1G64640, AT3G18050, AT2G17760, AT2G17120, AT4G38660, AT5G03170, AT4G12730, AT2G01630, AT5G55730, AT1G22480, AT2G04780, AT2G29660, AT5G58480, AT3G06035, AT4G31840, AT2G25060, AT1G32860, AT4G29360, AT1G21090, AT4G36010, AT1G30800, AT5G62200, AT3G13560, AT1G61900, AT5G04310, AT1G21880, AT5…	2681	246	25147	1.90644	0.00378641	0.000180646	0.00016526
GOTERM_CC_DIRECT	GO:0009524	phragmoplast	24	0.862379	6.16615e-05	AT4G21270, AT5G51600, AT5G67270, AT3G05330, AT2G38720, AT1G08560, AT4G32830, AT1G09450, AT5G48520, AT3G23670, AT3G19050, AT5G18700, AT2G34680, AT1G75840, AT3G17360, AT1G18370, AT3G43210, AT1G50240, AT1G49910, AT1G53140, AT1G03780, AT5G56580, AT4G14330, AT1G27920	2681	91	25147	2.47377	0.0193575	0.000888486	0.00081281
GOTERM_CC_DIRECT	GO:0000325	plant-type vacuole	14	0.503054	0.000166714	AT1G12240, AT3G21250, AT1G62660, AT1G15690, AT3G13080, AT1G12840, AT2G34660, AT4G35350, AT1G78900, AT1G53210, AT2G21410, AT5G50260, AT1G04120, AT4G11150	2681	40	25147	3.2829	0.0514803	0.00229775	0.00210205
GOTERM_CC_DIRECT	GO:0005774	vacuolar membrane	85	3.05426	0.000202253	AT1G61000, AT1G11580, AT1G33170, AT3G28960, AT3G51860, AT3G01280, AT3G21250, AT3G21690, AT1G17120, AT4G20850, AT5G15630, AT1G16310, AT3G59140, AT4G12420, AT2G20740, AT1G53210, AT5G28540, AT5G62740, AT5G07440, AT1G61800, AT5G52450, AT1G04120, AT4G14880, AT4G17550, AT4G00750, AT1G64200, AT5G25265, AT5G54400, AT5G49890, AT1G02816, AT3G57330, AT3G17040, AT3G13080, AT3G51070, AT1G12840, AT4G21790, AT1…	2681	536	25147	1.48745	0.0621082	0.00267142	0.00244389
GOTERM_CC_DIRECT	GO:0005819	spindle	16	0.574919	0.000380021	AT5G67270, AT2G38720, AT4G32830, AT5G48520, AT3G01015, AT5G18700, AT2G34680, AT2G37420, AT2G36200, AT4G35020, AT5G37478, AT3G45850, AT1G49910, AT2G45490, AT1G03780, AT1G27920	2681	54	25147	2.77917	0.113514	0.00481866	0.00440824
GOTERM_CC_DIRECT	GO:0009522	photosystem I	12	0.431189	0.000548598	AT1G08380, AT1G29930, AT1G61520, AT3G54890, AT1G55670, AT1G76570, AT2G05100, AT3G47470, AT5G01530, AT1G15820, AT5G64040, AT5G54270	2681	34	25147	3.31049	0.159664	0.00668867	0.00611898
GOTERM_CC_DIRECT	GO:0009523	photosystem II	13	0.467122	0.000672605	AT1G61520, AT3G54890, AT1G67740, AT2G30570, AT2G21970, AT1G29930, AT1G76570, AT1G44575, AT2G05100, AT3G47470, AT5G01530, AT5G54270, AT1G79040	2681	40	25147	3.04841	0.192076	0.00789689	0.00722428
GOTERM_CC_DIRECT	GO:0031969	chloroplast membrane	27	0.970176	0.00279422	AT3G51140, AT5G67030, AT5G46110, AT4G12800, AT1G30520, AT5G04490, AT5G05580, AT5G04770, AT2G38060, AT1G61800, AT4G39460, AT5G01220, AT1G80300, AT1G74470, AT1G03630, AT4G04850, AT1G55670, AT1G17870, AT3G17040, AT4G27030, AT4G38380, AT1G42970, AT3G15850, AT1G58290, AT5G03555, AT5G22830, AT5G58140	2681	138	25147	1.83516	0.588113	0.0316345	0.0289401
GOTERM_CC_DIRECT	GO:0030076	light-harvesting complex	8	0.28746	0.00342377	AT1G29930, AT1G61520, AT3G54890, AT1G76570, AT2G05100, AT3G47470, AT5G01530, AT5G54270	2681	20	25147	3.75188	0.66284	0.0369025	0.0337594
GOTERM_CC_DIRECT	GO:0010319	stromule	11	0.395257	0.00349235	AT2G47730, AT5G54770, AT3G12780, AT1G09340, AT3G54050, AT4G35090, AT3G01500, AT1G42970, AT4G09650, AT2G39730, AT1G67280	2681	36	25147	2.86602	0.670116	0.0369025	0.0337594
GOTERM_CC_DIRECT	GO:0009986	cell surface	6	0.215595	0.00569885	AT2G34650, AT5G15870, AT3G45780, AT2G38120, AT2G38750, AT2G38760	2681	12	25147	4.68985	0.836624	0.0582753	0.0533118
GOTERM_CC_DIRECT	GO:0000777	condensed chromosome kinetochore	5	0.179662	0.0104338	AT1G01370, AT3G25980, AT1G49910, AT2G20635, AT2G33560	2681	9	25147	5.21095	0.964023	0.10336	0.0945561
GOTERM_CC_DIRECT	GO:0000347	THO complex	6	0.215595	0.0120153	AT1G44900, AT5G46280, AT4G02060, AT5G44635, AT2G16440, AT2G07690	2681	14	25147	4.01988	0.978332	0.11542	0.105589
GOTERM_CC_DIRECT	GO:0009507	chloroplast	447	16.0618	0.0256196	AT1G55480, AT3G09640, AT3G56630, AT5G18660, AT1G09340, AT1G59960, AT5G42650, AT1G59720, AT1G29195, AT4G01690, AT5G04490, AT5G05580, AT4G16820, AT5G55960, AT2G05620, AT1G61800, AT2G31920, AT5G09820, AT5G20740, AT4G14880, AT5G43745, AT2G26560, AT2G27770, AT4G38970, AT3G29240, AT3G17040, AT1G68560, AT3G23700, AT2G36390, AT1G70760, AT5G65400, AT5G52100, AT1G44575, AT3G12700, AT3G63170, AT4G29920, AT5…	2681	3855	25147	1.08761	0.999733	0.238865	0.21852
GOTERM_CC_DIRECT	GO:0030095	chloroplast photosystem II	6	0.215595	0.0283564	AT1G03600, AT1G06680, AT1G08550, AT1G67740, AT3G01440, AT3G50820	2681	17	25147	3.31049	0.99989	0.256828	0.234953
GOTERM_CC_DIRECT	GO:0010369	chromocenter	4	0.14373	0.030432	AT5G59800, AT3G25980, AT1G57820, AT2G33560	2681	7	25147	5.35983	0.999944	0.267971	0.245147
GOTERM_CC_DIRECT	GO:0030093	chloroplast photosystem I	3	0.107797	0.0316438	AT2G46820, AT1G55670, AT5G64040	2681	3	25147	9.37971	0.999963	0.27111	0.248019
GOTERM_CC_DIRECT	GO:0009705	plant-type vacuole membrane	19	0.682716	0.033715	AT3G51860, AT1G08440, AT1G15690, AT5G49890, AT3G21550, AT3G57330, AT4G01470, AT3G58060, AT4G21790, AT5G13930, AT2G25810, AT5G13750, AT2G21410, AT3G16240, AT4G15920, AT3G18440, AT1G79360, AT3G27170, AT4G11150	2681	107	25147	1.66556	0.999981	0.281254	0.257299
GOTERM_CC_DIRECT	GO:0009538	photosystem I reaction center	4	0.14373	0.0448952	AT1G52230, AT4G12800, AT1G03130, AT1G31330	2681	8	25147	4.68985	1	0.355794	0.32549
GOTERM_CC_DIRECT	GO:0031298	replication fork protection complex	4	0.14373	0.0448952	AT2G20980, AT3G25100, AT3G12530, AT3G02820	2681	8	25147	4.68985	1	0.355794	0.32549
GOTERM_CC_DIRECT	GO:0005658	alpha DNA polymerase:primase complex	3	0.107797	0.0588369	AT1G67630, AT5G41880, AT1G67320	2681	4	25147	7.03478	1	0.433751	0.396807
GOTERM_CC_DIRECT	GO:0009897	external side of plasma membrane	3	0.107797	0.0588369	AT3G46550, AT5G60920, AT1G17840	2681	4	25147	7.03478	1	0.433751	0.396807
GOTERM_CC_DIRECT	GO:0015630	microtubule cytoskeleton	3	0.107797	0.0588369	AT5G08120, AT5G24310, AT5G12250	2681	4	25147	7.03478	1	0.433751	0.396807
GOTERM_CC_DIRECT	GO:0005856	cytoskeleton	12	0.431189	0.0743208	AT2G46225, AT5G41790, AT3G55770, AT1G09450, AT3G22790, AT1G50240, AT2G40820, AT4G29340, AT2G26770, AT5G09810, AT5G56580, AT1G10200	2681	64	25147	1.7587	1	0.535448	0.489842
GOTERM_CC_DIRECT	GO:0005623	cell	28	1.00611	0.0819436	AT5G01600, AT3G25690, AT1G07380, AT5G17550, AT5G15230, AT1G28480, AT5G47560, AT5G06470, AT4G33040, AT3G15360, AT1G54385, AT5G01420, AT5G54290, AT3G51030, AT5G14070, AT3G02000, AT5G24470, AT5G24030, AT3G21460, AT5G66410, AT1G21270, AT2G42580, AT1G48130, AT1G42550, AT1G03020, AT1G76080, AT3G26060, AT4G14330	2681	192	25147	1.36787	1	0.577247	0.528081

## Sheet: KEGG pathways
Category	Term	Pathways	Count	%	PValue	Genes	List Total	Pop Hits	Pop Total	Fold Enrichment	Bonferroni	Benjamini	FDR
KEGG_PATHWAY	ath01100	Metabolic pathways	275	9.88142	4.54308e-09	AT5G67030, AT5G24540, AT5G17330, AT5G18660, AT5G42650, AT2G20900, AT4G28130, AT3G54690, AT3G22740, AT4G01690, AT5G14500, AT5G49160, AT1G55920, AT2G20340, AT3G46940, AT2G42490, AT5G05340, AT5G35790, AT3G14310, AT1G22430, AT2G21790, AT4G14880, AT4G38970, AT3G05970, AT3G02580, AT5G51810, AT4G00110, AT5G15140, AT1G15110, AT5G22110, AT3G23820, AT5G37600, AT1G48130, AT1G69770, AT2G36390, AT3G14440, AT3…	546	1833	4727	1.29886	5.40626e-07	2.70313e-07	2.43055e-07
KEGG_PATHWAY	ath01110	Biosynthesis of secondary metabolites	178	6.39598	1.82323e-10	AT5G67030, AT5G17050, AT5G24540, AT5G17330, AT3G28200, AT5G18660, AT5G42650, AT3G54050, AT2G20900, AT4G28130, AT3G57560, AT3G22740, AT4G01690, AT2G36530, AT5G14500, AT1G55920, AT3G18080, AT1G67070, AT2G20340, AT2G42490, AT5G09660, AT5G05340, AT3G10230, AT5G35790, AT5G04530, AT1G22430, AT4G14880, AT4G38970, AT1G03630, AT5G23960, AT3G02580, AT5G19220, AT5G51810, AT5G15140, AT1G15110, AT5G13930, AT1…	546	1019	4727	1.5123	2.16965e-08	2.16965e-08	1.95086e-08
KEGG_PATHWAY	ath04075	Plant hormone signal transduction	46	1.65289	0.00417383	AT1G10470, AT3G23150, AT2G14960, AT5G51760, AT3G19690, AT2G36210, AT5G46790, AT3G04730, AT3G50070, AT3G21510, AT2G38310, AT3G57040, AT2G14580, AT4G39400, AT5G57560, AT3G15540, AT3G16857, AT1G75580, AT1G07430, AT1G50060, AT2G46690, AT1G09530, AT3G17600, AT5G59220, AT2G21050, AT3G03450, AT4G03400, AT5G67260, AT2G33310, AT3G09870, AT2G14610, AT1G10940, AT2G38120, AT1G14920, AT4G32280, AT4G38840, AT4…	546	265	4727	1.50281	0.392088	0.0451533	0.0406
KEGG_PATHWAY	ath00940	Phenylpropanoid biosynthesis	35	1.25764	0.000162699	AT2G30490, AT5G24540, AT3G28200, AT4G21960, AT2G37040, AT5G64120, AT3G53260, AT1G65060, AT3G18080, AT2G22420, AT2G41480, AT4G34050, AT5G05340, AT4G33420, AT5G06730, AT2G40890, AT1G61820, AT2G37130, AT5G67400, AT1G45191, AT5G42180, AT1G02850, AT4G36220, AT4G37990, AT1G48130, AT2G44480, AT1G26560, AT1G71695, AT1G51680, AT5G51890, AT3G50740, AT4G39330, AT5G20950, AT1G61810, AT5G54160	546	157	4727	1.93002	0.0191765	0.00484028	0.00435219
KEGG_PATHWAY	ath04626	Plant-pathogen interaction	32	1.14984	0.00201026	AT2G38910, AT5G46330, AT3G48090, AT3G50770, AT5G20480, AT1G80460, AT3G19690, AT5G15410, AT4G26470, AT2G14580, AT1G19230, AT5G04870, AT1G50060, AT5G56270, AT1G12220, AT3G50360, AT2G28260, AT2G14610, AT5G52640, AT5G14870, AT3G21220, AT3G25600, AT3G22930, AT5G53130, AT4G26090, AT1G76040, AT3G07040, AT5G47910, AT1G24620, AT5G56580, AT4G33430, AT4G11260	546	159	4727	1.74239	0.212948	0.0287282	0.0258312
KEGG_PATHWAY	ath00500	Starch and sucrose metabolism	29	1.04204	0.000340506	AT5G24540, AT5G64860, AT5G11720, AT3G59480, AT3G18080, AT4G25000, AT4G10120, AT1G05610, AT1G61820, AT4G10260, AT5G19220, AT1G12240, AT5G51830, AT2G40840, AT1G62660, AT3G29320, AT1G45191, AT5G65140, AT1G02850, AT2G44480, AT1G26560, AT2G36390, AT3G13790, AT3G46970, AT4G39010, AT1G73370, AT5G20950, AT4G39210, AT1G61810	546	125	4727	2.00854	0.0397169	0.00675337	0.00607236
KEGG_PATHWAY	ath00520	Amino sugar and nucleotide sugar metabolism	26	0.934244	0.0103476	AT3G02230, AT5G17770, AT1G74910, AT3G62830, AT3G59480, AT1G67070, AT5G54690, AT5G28840, AT1G08200, AT1G05610, AT4G10260, AT3G10700, AT3G54420, AT5G19220, AT1G12780, AT5G51830, AT4G00110, AT1G65590, AT3G08900, AT5G64570, AT5G24090, AT3G23820, AT1G02730, AT4G39210, AT2G45790, AT3G12500	546	135	4727	1.66737	0.709972	0.082091	0.0738129
KEGG_PATHWAY	ath00195	Photosynthesis	22	0.790514	0.000105834	AT1G08380, AT5G66190, AT1G06680, AT1G55670, AT1G67740, AT4G12800, AT4G03280, AT1G31330, AT3G01440, AT4G09650, AT4G28660, AT2G30570, AT1G10960, AT5G64040, AT1G03600, AT1G52230, AT1G03130, AT1G44575, AT1G20340, AT4G14890, AT3G50820, AT1G79040	546	77	4727	2.47357	0.012516	0.00419809	0.00377475
KEGG_PATHWAY	ath00040	Pentose and glucuronate interconversions	18	0.646784	0.00492836	AT1G11580, AT3G07850, AT5G19730, AT5G51970, AT3G07010, AT1G67750, AT3G53190, AT5G14650, AT3G55140, AT3G05620, AT4G24780, AT1G04680, AT1G69940, AT3G14310, AT5G04970, AT5G04310, AT2G45220, AT4G33220	546	76	4727	2.05046	0.444521	0.0488729	0.0439445
KEGG_PATHWAY	ath04145	Phagosome	16	0.574919	0.0596139	AT1G34260, AT5G23860, AT4G28950, AT1G08450, AT1G64200, AT1G12840, AT4G35020, AT1G75840, AT1G78900, AT5G62700, AT1G75780, AT2G21410, AT1G50010, AT5G12250, AT5G52270, AT4G11150	546	85	4727	1.62965	0.999334	0.322457	0.28994
KEGG_PATHWAY	ath03030	DNA replication	14	0.503054	0.00344314	AT1G44900, AT2G29570, AT4G18590, AT1G67630, AT5G22110, AT5G41880, AT1G67320, AT5G46280, AT4G02060, AT2G16440, AT5G08020, AT5G44635, AT2G24490, AT2G07690	546	50	4727	2.4241	0.336642	0.0409733	0.0368416
KEGG_PATHWAY	ath00052	Galactose metabolism	13	0.467122	0.0204034	AT1G60470, AT4G01970, AT5G40390, AT1G12240, AT1G12780, AT5G15140, AT2G47180, AT1G62660, AT4G26270, AT5G08370, AT5G11720, AT3G47800, AT3G13790	546	55	4727	2.04632	0.913975	0.15175	0.136447
KEGG_PATHWAY	ath00051	Fructose and mannose metabolism	13	0.467122	0.0478825	AT5G01930, AT5G51830, AT5G51970, AT3G54050, AT4G26270, AT1G74910, AT5G66460, AT3G59480, AT1G67070, AT2G21330, AT2G45790, AT4G38970, AT4G10260	546	62	4727	1.81528	0.997088	0.284901	0.256171
KEGG_PATHWAY	ath00906	Carotenoid biosynthesis	12	0.431189	0.00021308	AT5G67030, AT4G19170, AT5G45340, AT3G14440, AT1G08550, AT5G17230, AT3G24220, AT1G52340, AT3G10230, AT3G19270, AT1G03055, AT4G19230	546	29	4727	3.58242	0.0250404	0.0050713	0.00455991
KEGG_PATHWAY	ath00910	Nitrogen metabolism	12	0.431189	0.0065271	AT5G35630, AT5G37600, AT4G33580, AT5G60770, AT2G15620, AT5G07440, AT3G01500, AT4G20990, AT3G52720, AT5G14740, AT1G08080, AT5G18170	546	42	4727	2.47357	0.54126	0.0554804	0.0498857
KEGG_PATHWAY	ath00360	Phenylalanine metabolism	12	0.431189	0.0065271	AT2G30490, AT4G34050, AT2G42490, AT1G06570, AT4G14940, AT5G53970, AT1G51680, AT2G37040, AT3G53260, AT1G65060, AT5G36160, AT4G34880	546	42	4727	2.47357	0.54126	0.0554804	0.0498857
KEGG_PATHWAY	ath00941	Flavonoid biosynthesis	9	0.323392	0.00153512	AT5G13930, AT3G51240, AT2G30490, AT4G34050, AT5G08640, AT5G07990, AT2G40890, AT1G61720, AT4G22880	546	21	4727	3.71036	0.167081	0.026097	0.0234654
KEGG_PATHWAY	ath00196	Photosynthesis - antenna proteins	9	0.323392	0.00217272	AT1G29930, AT1G61520, AT3G54890, AT1G76570, AT2G05100, AT3G47470, AT5G01530, AT1G15820, AT5G54270	546	22	4727	3.54171	0.22805	0.0287282	0.0258312
KEGG_PATHWAY	ath00100	Steroid biosynthesis	9	0.323392	0.0356927	AT3G02580, AT1G11680, AT3G19820, AT1G20050, AT1G07420, AT3G52940, AT1G20330, AT2G26260, AT2G07050	546	34	4727	2.29169	0.986768	0.247096	0.222179
KEGG_PATHWAY	ath00130	Ubiquinone and other terpenoid-quinone biosynthesis	9	0.323392	0.0417832	AT2G30490, AT1G06570, AT5G53970, AT1G51680, AT1G18870, AT1G30520, AT1G65060, AT5G36160, AT4G36750	546	35	4727	2.22622	0.993774	0.261695	0.235305
KEGG_PATHWAY	ath00350	Tyrosine metabolism	9	0.323392	0.0822954	AT2G20340, AT2G42490, AT1G06570, AT4G14940, AT5G53970, AT1G77120, AT1G22430, AT5G36160, AT2G02380	546	40	4727	1.94794	0.999964	0.408048	0.3669
KEGG_PATHWAY	ath00908	Zeatin biosynthesis	6	0.215595	0.0716125	AT1G25410, AT5G20040, AT3G63110, AT3G63440, AT1G68460, AT5G19040	546	20	4727	2.59725	0.999856	0.370517	0.333154
KEGG_PATHWAY	ath00902	Monoterpenoid biosynthesis	4	0.14373	0.0373759	AT3G61220, AT1G61680, AT3G25830, AT3G25810	546	7	4727	4.94715	0.989251	0.247096	0.222179
KEGG_PATHWAY	ath00905	Brassinosteroid biosynthesis	4	0.14373	0.0547854	AT5G05690, AT2G38050, AT3G13730, AT3G30180	546	8	4727	4.32875	0.998775	0.31045	0.279144
