# Supplementary material for: Deciphering genome-wide transcriptomic changes in grapevines heavily infested by spotted lanternflies
Source: Front Insect Sci. 2022 Aug 25;2:971221. doi: 10.3389/finsc.2022.971221 (PMC10926465; doi:10.3389/finsc.2022.971221)
Supplement: Supplementary Figure 1 — Scatter plots for each replicate of the treatments (A): Control, (B): SLF. No replicate showed any abnormal distribution of gene expression for the pairwise comparison. [file DataSheet_1.zip › Supplementary Material/Supplementary Table 9.xlsx]

## Sheet: Cell Wall
V3 Gene ID	baseMean	log2FoldChange	lfcSE	stat	pvalue	padj	Functional annotation	Functionnal category	Best Arabidopsis match
Vitvi19g01281	303.382	1.11474	0.342302	3.25659	0.0011276	0.00451206	1,3-beta-glucan synthase	Metabolism.Primary metabolism.Carbohydrate metabolism.Polysaccharide metabolism.Starch and sucrose metabolism	AT1G65610
Vitvi14g01350	2642.32	1.02931	0.408516	2.51963	0.0117478	0.0334876	Alpha-1,4-glucan-protein synthase 1	Metabolism.Primary metabolism.Carbohydrate metabolism.Polysaccharide metabolism.Starch and sucrose metabolism	AT4G20050
Vitvi10g01577	1442.56	-2.924	0.399722	-7.31508	2.57e-13	7.48e-12	Alpha-galactosidase	Metabolism.Primary metabolism.Carbohydrate metabolism.Monosaccharide metabolism.Galactose metabolism	AT5G23190
Vitvi10g01578	22.052	-4.19112	0.879167	-4.76715	1.87e-06	1.57e-05	Alpha-galactosidase	Metabolism.Primary metabolism.Carbohydrate metabolism.Monosaccharide metabolism.Galactose metabolism	AT1G68560
Vitvi01g00280	2653.86	1.24509	0.286907	4.33971	1.43e-05	9.68e-05	Alpha-glucosidase	Metabolism.Primary metabolism.Carbohydrate metabolism.Monosaccharide metabolism.Galactose metabolism	AT1G70630
Vitvi08g00103	286.426	1.69609	0.475012	3.57062	0.000356139	0.00166268	BDG1 (BODYGUARD1) hydrolase	Unknown	AT1G60590
Vitvi02g00236	1530.73	3.55429	0.610887	5.81824	5.95e-09	8.49e-08	Cellulase CEL2	Cellular process.Cellular component organization and biogenesis.Cell wall organization and biogenesis.Cell wall metabolism.Cell wall catabolism.Cellulose catabolism	AT5G44670
Vitvi04g01444	2.8511	4.7634	1.78417	2.66981	0.00758938	0.0232236	Cellulase2	Cellular process.Cellular component organization and biogenesis.Cell wall organization and biogenesis	AT5G13870
Vitvi07g01881	120.352	-3.0774	0.432167	-7.12086	1.07e-12	2.84e-11	Cellulose synthase CESA2	Cellular process.Cellular component organization and biogenesis.Cell wall organization and biogenesis.Cell wall metabolism.Cell wall biosynthesis.Cellulose biosynthesis	AT4G23820
Vitvi08g01897	879.691	1.87435	0.178906	10.4768	1.1e-25	1.38e-23	Cellulose synthase CESA3	Signaling.Hormone Signaling.Jasmonate salicylate signaling.Jasmonate Signaling.Jasmonate-mediated Signaling pathway	AT1G64390
Vitvi07g00665	615.5	2.8119	0.263985	10.6517	1.71e-26	2.33e-24	Cellulose synthase CESA4	Cellular process.Cellular component organization and biogenesis.Cell wall organization and biogenesis.Cell wall metabolism.Cell wall biosynthesis.Cellulose biosynthesis	AT4G23990
Vitvi10g00613	367.69	3.2777	0.351212	9.33254	1.03e-20	7.39e-19	Cellulose synthase CESA8	Cellular process.Cellular component organization and biogenesis.Cell wall organization and biogenesis.Cell wall metabolism.Cell wall biosynthesis.Cellulose biosynthesis	AT1G02800
Vitvi08g01523	2563.01	-2.54057	0.268691	-9.45536	3.22e-21	2.48e-19	Cellulose synthase CSLA09	Cellular process.Cellular component organization and biogenesis.Cell wall organization and biogenesis.Cell wall metabolism.Cell wall biosynthesis.Cellulose biosynthesis	AT1G32860
Vitvi12g00401	1841.76	-1.16941	0.321236	-3.64035	0.000272272	0.00131287	Cellulose synthase CSLB04	Cellular process.Cellular component organization and biogenesis.Cell wall organization and biogenesis.Cell wall metabolism.Cell wall biosynthesis.Cellulose biosynthesis	AT1G12780
Vitvi09g01302	385.122	1.55775	0.355737	4.37893	1.19e-05	8.25e-05	Cellulose synthase CSLC05	Cellular process.Cellular component organization and biogenesis.Cell wall organization and biogenesis.Cell wall metabolism.Cell wall biosynthesis.Cellulose biosynthesis	AT4G23990
Vitvi07g00376	508.014	6.34019	0.47682	13.2968	2.42e-40	1.08e-37	Cellulose synthase CSLD5	Cellular process.Cellular component organization and biogenesis.Cell wall organization and biogenesis.Cell wall metabolism.Cell wall biosynthesis.Cellulose biosynthesis	AT4G23990
Vitvi10g02373	215.332	1.26457	0.330526	3.82593	0.000130281	0.000687239	Cellulose synthase CSLE1	Cellular process.Cellular component organization and biogenesis.Cell wall organization and biogenesis.Cell wall metabolism.Cell wall biosynthesis.Cellulose biosynthesis	AT4G23990
Vitvi19g00698	5.35722	5.67777	1.61782	3.50952	0.000448908	0.00203611	Cellulose synthase CSLE1	Cellular process.Cellular component organization and biogenesis.Cell wall organization and biogenesis.Cell wall metabolism.Cell wall biosynthesis.Cellulose biosynthesis	AT4G23990
Vitvi19g00700	1982.77	3.23968	0.5912	5.47984	4.26e-08	5.1e-07	Cellulose synthase CSLE1	Cellular process.Cellular component organization and biogenesis.Cell wall organization and biogenesis.Cell wall metabolism.Cell wall biosynthesis.Cellulose biosynthesis	AT4G39010
Vitvi05g00681	682.942	-1.6979	0.496069	-3.4227	0.000620024	0.00269847	Cellulose synthase CSLG2	Cellular process.Cellular component organization and biogenesis.Cell wall organization and biogenesis.Cell wall metabolism.Cell wall biosynthesis.Cellulose biosynthesis	AT2G14620
Vitvi02g00165	714.631	1.88531	0.287074	6.56735	5.12e-11	1.04e-09	Cellulose synthase CSLG3	Cellular process.Cellular component organization and biogenesis.Cell wall organization and biogenesis.Cell wall metabolism.Cell wall biosynthesis.Cellulose biosynthesis	AT1G08200
Vitvi02g01341	344.958	2.00312	0.758148	2.64213	0.00823867	0.0248862	Cellulose synthase CSLG3	Cellular process.Cellular component organization and biogenesis.Cell wall organization and biogenesis.Cell wall metabolism.Cell wall biosynthesis.Cellulose biosynthesis	AT1G19940
Vitvi02g01343	55.3996	1.50533	0.549646	2.73873	0.00616761	0.0195207	Cellulose synthase CSLG3	Cellular process.Cellular component organization and biogenesis.Cell wall organization and biogenesis.Cell wall metabolism.Cell wall biosynthesis.Cellulose biosynthesis	AT3G18660
Vitvi02g01347	75.9517	1.3041	0.420926	3.09817	0.00194718	0.00725543	Cellulose synthase CSLG3	Cellular process.Cellular component organization and biogenesis.Cell wall organization and biogenesis.Cell wall metabolism.Cell wall biosynthesis.Cellulose biosynthesis	AT4G18180
Vitvi02g01348	1771.5	1.65938	0.357046	4.64751	3.36e-06	2.66e-05	Cellulose synthase CSLG3	Cellular process.Cellular component organization and biogenesis.Cell wall organization and biogenesis.Cell wall metabolism.Cell wall biosynthesis.Cellulose biosynthesis	AT1G48100
Vitvi11g00726	402.947	2.00901	0.344572	5.83046	5.53e-09	7.94e-08	Cellulose synthase IRX3	Cellular process.Cellular component organization and biogenesis.Cell wall organization and biogenesis.Cell wall metabolism.Cell wall biosynthesis.Cellulose biosynthesis	AT3G22800
Vitvi01g00162	428.99	-1.10301	0.325366	-3.39007	0.000698751	0.00299126	CYP86B1	Metabolism.Cellular metabolism.Oxidation reduction.Cytochrome P450 oxidoreductase	AT4G24000
Vitvi02g00125	5713.57	3.83993	0.282372	13.5988	4.07e-42	2.32e-39	Endo-1,4-beta-glucanase	Cellular process.Cellular component organization and biogenesis.Cell wall organization and biogenesis.Cell wall metabolism.Cell wall catabolism.Cellulose catabolism	AT4G14130
Vitvi03g00044	59.8658	2.73485	0.608222	4.49647	6.91e-06	5.09e-05	Endo-1,4-beta-glucanase	Cellular process.Cellular component organization and biogenesis.Cell wall organization and biogenesis.Cell wall metabolism.Cell wall catabolism.Cellulose catabolism	AT3G23730
Vitvi07g00352	292.173	7.12727	0.746419	9.54863	1.31e-21	1.05e-19	Endo-1,4-beta-glucanase	Cellular process.Cellular component organization and biogenesis.Cell wall organization and biogenesis.Cell wall metabolism.Cell wall catabolism.Cellulose catabolism	AT2G27500
Vitvi12g00430	566.998	1.15065	0.343218	3.35253	0.000800758	0.00336679	Endo-1,4-beta-glucanase	Cellular process.Cellular component organization and biogenesis.Cell wall organization and biogenesis.Cell wall metabolism.Cell wall catabolism.Cellulose catabolism	AT4G02290
Vitvi18g02345	512.785	1.51219	0.375313	4.02915	5.6e-05	0.00032461	Endo-1,4-beta-glucanase	Cellular process.Cellular component organization and biogenesis.Cell wall organization and biogenesis.Cell wall metabolism.Cell wall catabolism.Cellulose catabolism	AT1G02730
Vitvi00g01392	20.1164	7.58735	0.963035	7.87858	3.31e-15	1.25e-13	Endo-1,4-beta-glucanase korrigan (KOR)	Cellular process.Cellular component organization and biogenesis.Cell wall organization and biogenesis.Cell wall metabolism.Cell wall catabolism.Cellulose catabolism	AT3G62110
Vitvi07g02990	699.014	2.3847	0.427182	5.58242	2.37e-08	3.01e-07	Endo-1,4-beta-glucanase korrigan (KOR)	Cellular process.Cellular component organization and biogenesis.Cell wall organization and biogenesis.Cell wall metabolism.Cell wall catabolism.Cellulose catabolism	AT5G44030
Vitvi19g00555	32.7084	4.8667	0.929265	5.23715	1.63e-07	1.74e-06	Endo-beta-1,4-glucanase	Cellular process.Cellular component organization and biogenesis.Cell wall organization and biogenesis.Cell wall metabolism.Cell wall catabolism.Cellulose catabolism	AT4G39350
Vitvi12g00646	217.139	-1.01351	0.313859	-3.22918	0.00124145	0.00490519	Exopolygalacturonase	Cellular process.Cellular component organization and biogenesis.Cell wall organization and biogenesis.Cell wall metabolism.Cell wall modification.Pectin modification	AT1G65610
Vitvi12g00765	23.5142	3.78778	0.998372	3.79396	0.000148264	0.000769197	Exostosin	Metabolism.Primary metabolism.Carbohydrate metabolism.Oligosaccharide metabolism.Glycan metabolism.Glycan structures-biosynthesis1	AT5G17780
Vitvi18g00861	5.45882	-6.10888	1.61636	-3.77939	0.000157211	0.000809281	Extensin protein-like	Cellular process.Cellular component organization and biogenesis.Cell wall organization and biogenesis.Cell wall structural protein	AT2G38540
Vitvi11g00360	3862.35	1.18105	0.411351	2.87115	0.00408976	0.0137346	Extensin-like protein	Cellular process.Cellular component organization and biogenesis.Cell wall organization and biogenesis.Cell wall structural protein	AT5G03760
Vitvi11g00249	1049.53	1.48148	0.196875	7.525	5.27e-14	1.7e-12	Glucan endo-1,3-beta-glucosidase 4 precursor	Metabolism.Primary metabolism.Carbohydrate metabolism.Polysaccharide metabolism.Starch and sucrose metabolism	AT2G36870
Vitvi02g00248	2321.75	1.68448	0.285038	5.90965	3.43e-09	5.11e-08	Glucan endo-1,3-beta-glucosidase 7 precursor	Metabolism.Primary metabolism.Carbohydrate metabolism.Polysaccharide metabolism.Starch and sucrose metabolism	AT5G05170
Vitvi06g01489	4725.12	1.0502	0.345508	3.03959	0.00236902	0.00857201	Glucan endo-1,3-beta-glucosidase 7 precursor	Metabolism.Primary metabolism.Carbohydrate metabolism.Polysaccharide metabolism.Starch and sucrose metabolism	AT1G62440
Vitvi18g00070	3333.39	6.81035	0.400363	17.0104	6.87e-65	2.11e-61	Glucan endo-1,3-beta-glucosidase 7 precursor	Metabolism.Primary metabolism.Carbohydrate metabolism.Polysaccharide metabolism.Starch and sucrose metabolism	AT4G31590
Vitvi12g00705	189.589	1.18267	0.377145	3.13586	0.0017135	0.00649219	Glycosyl hydrolase family 17 protein	Metabolism.Primary metabolism.Carbohydrate metabolism.Carbohydrate catabolism	AT1G11545
Vitvi19g00410	172.08	2.2486	0.377738	5.95282	2.64e-09	4.02e-08	Glycosyl transferase family 8 protein	Metabolism.Primary metabolism.Carbohydrate metabolism.Glycosyl transference	AT4G17220
Vitvi18g00520	414.615	1.94339	0.267763	7.25785	3.93e-13	1.12e-11	Kinesin family member 4/7/21/27	Cellular process.Cellular component organization and biogenesis.Cytoskeleton organization and biogenesis.Microtubule organization and biogenesis.Microtubule-driven movement	AT4G18780
Vitvi18g00521	153.627	1.38476	0.29843	4.64017	3.48e-06	2.74e-05	Kinesin family member 4/7/21/27	Cellular process.Cellular component organization and biogenesis.Cytoskeleton organization and biogenesis.Microtubule organization and biogenesis.Microtubule-driven movement	AT3G23730
Vitvi09g01012	562.59	3.52112	0.347558	10.131	4.02e-24	4.2e-22	LRX2 (leucine-rich repeat/extensin 2)	Cellular process.Cellular component organization and biogenesis.Cell wall organization and biogenesis.Cell wall structural protein	AT5G08370
Vitvi10g00231	1669.5	-1.09366	0.242945	-4.5017	6.74e-06	4.97e-05	Microtubule associated protein (MAP70-5)	Cellular process.Cellular component organization and biogenesis.Cytoskeleton organization and biogenesis.Microtubule organization and biogenesis.Microtubule-driven movement	AT5G08370
Vitvi08g00853	1378.66	-3.31594	1.15317	-2.87549	0.00403396	0.0135639	Non-specific lipid transfer protein LTP1	Transport overview.Macromolecule transport.Lipid transport	AT1G55850
Vitvi14g00017	5457.27	1.52423	0.295438	5.15923	2.48e-07	2.55e-06	Pectinacetylesterase	Cellular process.Cellular component organization and biogenesis.Cell wall organization and biogenesis.Cell wall metabolism.Cell wall modification.Pectin modification	AT5G56590
Vitvi04g01657	64.671	2.23917	0.657224	3.40701	0.000656798	0.00283737	PGSIP1 (Plant glycogenin-like starch initiation protein 1)	Unclear	AT3G24480
Vitvi01g00710	182.218	5.9478	1.26159	4.71455	2.42e-06	1.98e-05	Polygalacturonase GH28	Cellular process.Cellular component organization and biogenesis.Cell wall organization and biogenesis.Cell wall metabolism.Cell wall modification.Pectin modification	AT5G17420
Vitvi02g00118	1982.68	1.91803	0.252081	7.60876	2.77e-14	9.23e-13	Polygalacturonase GH28	Cellular process.Cellular component organization and biogenesis.Cell wall organization and biogenesis.Cell wall metabolism.Cell wall modification.Pectin modification	AT4G25810
Vitvi05g00047	19.6929	-2.14717	0.738724	-2.9066	0.00365386	0.0124601	Polygalacturonase GH28	Cellular process.Cellular component organization and biogenesis.Cell wall organization and biogenesis.Cell wall metabolism.Cell wall modification.Pectin modification	AT4G25810
Vitvi05g00212	685.623	6.25754	0.72766	8.59954	8e-18	4.12e-16	Polygalacturonase GH28	Cellular process.Cellular component organization and biogenesis.Cell wall organization and biogenesis.Cell wall metabolism.Cell wall modification.Pectin modification	AT5G57550
Vitvi07g00525	359.446	1.46066	0.22056	6.62252	3.53e-11	7.33e-10	Polygalacturonase GH28	Cellular process.Cellular component organization and biogenesis.Cell wall organization and biogenesis.Cell wall metabolism.Cell wall modification.Pectin modification	AT4G25810
Vitvi14g01745	484.209	8.62563	1.04814	8.2295	1.88e-16	8.38e-15	Polygalacturonase GH28	Cellular process.Cellular component organization and biogenesis.Cell wall organization and biogenesis.Cell wall metabolism.Cell wall modification.Pectin modification	AT4G25810
Vitvi15g01076	6227.32	7.6848	1.38895	5.53281	3.15e-08	3.9e-07	Polygalacturonase GH28	Cellular process.Cellular component organization and biogenesis.Cell wall organization and biogenesis.Cell wall metabolism.Cell wall modification.Pectin modification	AT4G25810
Vitvi01g00104	234.663	1.17353	0.368718	3.18274	0.00145886	0.00565641	Polygalacturonase QRT3	Cellular process.Cellular component organization and biogenesis.Cell wall organization and biogenesis.Cell wall metabolism.Cell wall modification.Pectin modification	AT5G57560
Vitvi17g00103	1892.71	-1.54132	0.420519	-3.66527	0.000247075	0.00120391	RGP1 (reversibly glycosylated polypeptide 1)	Metabolism.Primary metabolism.Carbohydrate metabolism.Monosaccharide metabolism.Galactose metabolism	AT2G32540
Vitvi05g00544	145.068	2.76391	0.468747	5.89639	3.72e-09	5.5e-08	Ribosomal protein S3A (RPS3aA) 40S	Metabolism.Primary metabolism.Protein metabolism and modification.Protein synthesis.Ribosome	AT2G32990
Vitvi03g01097	2494.19	1.40493	0.307442	4.56974	4.88e-06	3.7e-05	UDP-d-apiose/udp-d-xylose synthase 1 AXS1	Metabolism.Primary metabolism.Carbohydrate metabolism.Polysaccharide metabolism.Starch and sucrose metabolism	AT4G03210
Vitvi02g00390	711.513	1.45585	0.357948	4.06721	4.76e-05	0.000281557	UDP-glucose 4-epimerase	Metabolism.Primary metabolism.Carbohydrate metabolism.Monosaccharide metabolism.Galactose metabolism	AT3G07850
Vitvi01g00648	425.632	-1.30313	0.288739	-4.51317	6.39e-06	4.73e-05	Unknown protein	Unknown	AT5G58480
Vitvi01g01173	2473.5	-1.30941	0.217262	-6.02684	1.67e-09	2.66e-08	Unknown protein	Unknown	AT5G03795
Vitvi18g00022	1473.68	1.61052	0.270992	5.94306	2.8e-09	4.24e-08	Unknown protein	Unknown	AT3G05910
Vitvi18g01684	23.1017	3.60877	0.991051	3.64136	0.000271204	0.00130823	Vascular related NAC-domain protein 7	Regulation overview.Regulation of gene expression.Regulation of transcription.Transcription factor.NAC family transcription factor	AT3G08900
Vitvi11g01263	619.881	-1.94999	0.722496	-2.69896	0.00695574	0.0216437	Xyloglucan endotransglucosylase-hydrolase XTH3	Cellular process.Cellular component organization and biogenesis.Cell wall organization and biogenesis.Cell wall metabolism.Cell wall modification.Xyloglucan modification	AT5G14650
Vitvi05g01266	1702.91	3.57056	0.441271	8.09153	5.89e-16	2.45e-14	Xyloglucan endotransglucosylase/hydrolase 15	Cellular process.Cellular component organization and biogenesis.Cell wall organization and biogenesis.Cell wall metabolism.Cell wall modification.Xyloglucan modification	AT3G61490
Vitvi05g01265	6719.76	3.04869	0.337086	9.04426	1.51e-19	9.55e-18	Xyloglucan endotransglucosylase/hydrolase 23	Cellular process.Cellular component organization and biogenesis.Cell wall organization and biogenesis.Cell wall metabolism.Cell wall modification.Xyloglucan modification	AT3G02230
Vitvi10g00693	437.488	2.48992	0.498381	4.99601	5.85e-07	5.55e-06	Xyloglucan endotransglucosylase/hydrolase 23	Cellular process.Cellular component organization and biogenesis.Cell wall organization and biogenesis.Cell wall metabolism.Cell wall modification.Xyloglucan modification	AT2G33570
Vitvi11g01266	40.2564	-2.71077	1.01898	-2.66028	0.0078075	0.0238098	Xyloglucan endotransglucosylase/hydrolase 23	Cellular process.Cellular component organization and biogenesis.Cell wall organization and biogenesis.Cell wall metabolism.Cell wall modification.Xyloglucan modification	AT4G29360
Vitvi11g01675	627.795	-1.84262	0.721475	-2.55396	0.0106504	0.0307998	Xyloglucan endotransglucosylase/hydrolase 23	Cellular process.Cellular component organization and biogenesis.Cell wall organization and biogenesis.Cell wall metabolism.Cell wall modification.Xyloglucan modification	AT5G60930
Vitvi11g01678	1988.38	-2.0901	0.763118	-2.73889	0.00616466	0.0195139	Xyloglucan endotransglucosylase/hydrolase 23	Cellular process.Cellular component organization and biogenesis.Cell wall organization and biogenesis.Cell wall metabolism.Cell wall modification.Xyloglucan modification	AT5G60930
Vitvi11g01683	114.406	-1.93363	0.712588	-2.71353	0.00665713	0.0208361	Xyloglucan endotransglucosylase/hydrolase 23	Cellular process.Cellular component organization and biogenesis.Cell wall organization and biogenesis.Cell wall metabolism.Cell wall modification.Xyloglucan modification	AT3G19020
Vitvi08g01617	1481.56	5.76409	1.07274	5.37325	7.73e-08	8.79e-07	Xyloglucan endotransglucosylase/hydrolase 32	Cellular process.Cellular component organization and biogenesis.Cell wall organization and biogenesis.Cell wall metabolism.Cell wall modification.Xyloglucan modification	AT1G71930
Vitvi10g00026	158.535	6.32717	0.597462	10.5901	3.31e-26	4.35e-24	Xyloglucan endotransglucosylase/hydrolase 8	Cellular process.Cellular component organization and biogenesis.Cell wall organization and biogenesis.Cell wall metabolism.Cell wall modification.Xyloglucan modification	AT1G22880
Vitvi01g01805	3323.22	3.37926	0.297907	11.3434	8e-30	1.55e-27	Xyloglucan endotransglucosylase/hydrolase precursor	Cellular process.Cellular component organization and biogenesis.Cell wall organization and biogenesis.Cell wall metabolism.Cell wall modification.Xyloglucan modification	AT5G54690
Vitvi11g01265	1123.52	-1.05685	0.407758	-2.59184	0.00954634	0.0281343	Xyloglucan endotransglycosylase 6	Cellular process.Cellular component organization and biogenesis.Cell wall organization and biogenesis.Cell wall metabolism.Cell wall modification.Xyloglucan modification	AT2G32990
Vitvi11g01680	1495.06	-2.64201	0.777106	-3.39981	0.000674327	0.00290185	Xyloglucan endotransglycosylase 6	Cellular process.Cellular component organization and biogenesis.Cell wall organization and biogenesis.Cell wall metabolism.Cell wall modification.Xyloglucan modification	AT1G55850
Vitvi12g00586	4916.8	1.47139	0.315633	4.66171	3.14e-06	2.5e-05	Xyloglucan endotransglycosylase/hydrolase 16	Cellular process.Cellular component organization and biogenesis.Cell wall organization and biogenesis.Cell wall metabolism.Cell wall modification.Xyloglucan modification	AT1G55850
Vitvi03g00737	740.329	4.26152	0.323078	13.1903	9.97e-40	4.22e-37	Xyloglucan:xyloglucosyl transferase	Cellular process.Cellular component organization and biogenesis.Cell wall organization and biogenesis.Cell wall metabolism.Cell wall modification.Xyloglucan modification	AT3G14570
