# Supplementary material for: Deciphering genome-wide transcriptomic changes in grapevines heavily infested by spotted lanternflies
Source: Front Insect Sci. 2022 Aug 25;2:971221. doi: 10.3389/finsc.2022.971221 (PMC10926465; doi:10.3389/finsc.2022.971221)
Supplement: Supplementary Figure 1 — Scatter plots for each replicate of the treatments (A): Control, (B): SLF. No replicate showed any abnormal distribution of gene expression for the pairwise comparison. [file DataSheet_1.zip › Supplementary Material/Supplementary Table 5.xlsx]

## Sheet: TFs
V3 Gene ID	baseMean	log2FoldChange	lfcSE	stat	pvalue	padj	Functional annotation	Functionnal category	Best Arabidopsis match
Vitvi01g00244	5356.94	1.52996	0.324896	4.70907	2.49e-06	2.03e-05	AP2 domain-containing protein RAP2.8	Signaling.Hormone Signaling.Ethylene Signaling.Ethylene-mediated Signaling pathway	AT1G25560
Vitvi18g00618	1257.84	1.63956	0.215813	7.59711	3.03e-14	1e-12	AP2-like AINTEGUMENTA-like	Signaling.Hormone Signaling.Ethylene Signaling.Ethylene-mediated Signaling pathway	AT4G37750
Vitvi08g01146	55.7662	1.84098	0.402766	4.57085	4.86e-06	3.69e-05	APETALA2 (AP2) floral homeotic protein	Signaling.Hormone Signaling.Ethylene Signaling.Ethylene-mediated Signaling pathway	AT4G36920
Vitvi06g00505	1757.21	-1.60883	0.192238	-8.36891	5.82e-17	2.75e-15	ARR1 typeB	Signaling.Hormone Signaling.Cytokinin Signaling.Cytokinin-mediated Signaling pathway	AT3G46640
Vitvi07g00374	77.7028	-2.77091	0.599786	-4.61982	3.84e-06	3e-05	ARR2 type-B response regulator	Signaling.Hormone Signaling.Cytokinin Signaling.Cytokinin-mediated Signaling pathway	AT3G16857
Vitvi02g00465	11.495	3.35188	1.02965	3.25536	0.0011325	0.00453019	AT-hook DNA-binding protein	Unknown	AT4G22810
Vitvi03g00263	32.8483	2.42682	0.649269	3.73777	0.000185659	0.000934162	AT-hook DNA-binding protein	Unknown	AT4G35390
Vitvi04g00160	36.2012	4.21029	0.947885	4.44178	8.92e-06	6.38e-05	ATMYB66/WER/WER1 (WEREWOLF 1)	Cellular process.Cell growth and death	AT5G14750
Vitvi15g00946	4206.13	-1.80011	0.505066	-3.56411	0.000365099	0.00169998	Auxin response factor 18	Signaling.Hormone Signaling.Auxin Signaling.Auxin-mediated Signaling pathway	AT3G61830
Vitvi17g00036	13340.3	-1.33545	0.22988	-5.80932	6.27e-09	8.91e-08	Auxin response factor 2	Signaling.Hormone Signaling.Auxin Signaling.Auxin-mediated Signaling pathway	AT5G62000
Vitvi00g00944	25.7928	2.38288	0.979124	2.43369	0.0149458	0.0408792	Basic helix-loop-helix (bHLH) family	Regulation overview.Regulation of gene expression.Regulation of transcription.Transcription factor.bHLH family transcription factor	AT4G37850
Vitvi02g00231	91.9162	2.29944	0.606491	3.79138	0.000149813	0.000776198	Basic helix-loop-helix (bHLH) family	Regulation overview.Regulation of gene expression.Regulation of transcription.Transcription factor.bHLH family transcription factor	AT4G00870
Vitvi07g01475	94.2883	8.35363	1.0733	7.78312	7.08e-15	2.54e-13	Basic helix-loop-helix (bHLH) family	Regulation overview.Regulation of gene expression.Regulation of transcription.Transcription factor.bHLH family transcription factor	AT1G72210
Vitvi07g01530	15.4126	7.20279	1.44759	4.97572	6.5e-07	6.08e-06	Basic helix-loop-helix (bHLH) family	Regulation overview.Regulation of gene expression.Regulation of transcription.Transcription factor.bHLH family transcription factor	AT2G22750
Vitvi07g02613	1559.97	1.0045	0.34786	2.88765	0.00388134	0.0131137	Basic helix-loop-helix (bHLH) family	Regulation overview.Regulation of gene expression.Regulation of transcription.Transcription factor.bHLH family transcription factor	AT5G65640
Vitvi09g00227	579.431	2.4278	0.557318	4.35622	1.32e-05	9.06e-05	Basic helix-loop-helix (bHLH) family	Regulation overview.Regulation of gene expression.Regulation of transcription.Transcription factor.bHLH family transcription factor	AT3G21330
Vitvi10g00323	430.913	-1.2516	0.412846	-3.03164	0.00243227	0.00876853	Basic helix-loop-helix (bHLH) family	Regulation overview.Regulation of gene expression.Regulation of transcription.Transcription factor.bHLH family transcription factor	AT3G20640
Vitvi10g02253	909.297	5.24499	0.487496	10.7591	5.37e-27	7.99e-25	Basic helix-loop-helix (bHLH) family	Regulation overview.Regulation of gene expression.Regulation of transcription.Transcription factor.bHLH family transcription factor	AT4G20970
Vitvi11g00838	79.7767	2.81928	0.978907	2.88002	0.00397646	0.0134	Basic helix-loop-helix (bHLH) family	Regulation overview.Regulation of gene expression.Regulation of transcription.Transcription factor.bHLH family transcription factor	AT4G30410
Vitvi11g01153	2238.51	2.17535	0.410148	5.30382	1.13e-07	1.25e-06	Basic helix-loop-helix (bHLH) family	Regulation overview.Regulation of gene expression.Regulation of transcription.Transcription factor.bHLH family transcription factor	AT5G57150
Vitvi13g00075	2723.47	1.38501	0.226133	6.12479	9.08e-10	1.5e-08	Basic helix-loop-helix (bHLH) family	Regulation overview.Regulation of gene expression.Regulation of transcription.Transcription factor.bHLH family transcription factor	AT2G40200
Vitvi14g01508	1415.34	-2.48888	0.605889	-4.10781	3.99e-05	0.000242335	Basic helix-loop-helix (bHLH) family	Regulation overview.Regulation of gene expression.Regulation of transcription.Transcription factor.bHLH family transcription factor	AT1G68810
Vitvi16g00882	151.079	5.29009	1.39146	3.80182	0.000143639	0.000747732	Basic helix-loop-helix (bHLH) family	Regulation overview.Regulation of gene expression.Regulation of transcription.Transcription factor.bHLH family transcription factor	AT4G25400
Vitvi17g00578	717.067	-1.65316	0.223628	-7.39246	1.44e-13	4.35e-12	Basic helix-loop-helix (bHLH) family	Regulation overview.Regulation of gene expression.Regulation of transcription.Transcription factor.bHLH family transcription factor	AT3G47640
Vitvi18g00766	125.875	3.19168	0.649853	4.91138	9.04e-07	8.21e-06	Basic helix-loop-helix (bHLH) family	Regulation overview.Regulation of gene expression.Regulation of transcription.Transcription factor.bHLH family transcription factor	AT1G49770
Vitvi02g00709	552.041	1.41392	0.413963	3.41558	0.000636475	0.00275978	Basic helix-loop-helix BHLH071	Regulation overview.Regulation of gene expression.Regulation of transcription.Transcription factor.bHLH family transcription factor	AT5G46690
Vitvi17g00311	929.222	-1.10765	0.295752	-3.7452	0.000180247	0.000910101	BEE3 (BR Enhanced expression 3)	Regulation overview.Regulation of gene expression.Regulation of transcription.Transcription factor.bHLH family transcription factor	AT1G73830
Vitvi18g00902	1142.38	1.16337	0.25096	4.63569	3.56e-06	2.8e-05	BEL1-like homeodomain protein 4 (SAWTOOTH 2)	Regulation overview.Regulation of gene expression.Regulation of transcription.Transcription factor.Homeobox domain family transcription factor	AT2G23760
Vitvi13g01036	29.6722	5.13439	1.0552	4.86578	1.14e-06	1.01e-05	BHLH038/ORG2 (OBP3-responsive gene 2)	Signaling.Hormone Signaling.Jasmonate salicylate signaling.Jasmonate Signaling.Jasmonate-mediated Signaling pathway	AT3G56970
Vitvi08g02272	2072.02	-1.23505	0.130666	-9.45195	3.33e-21	2.56e-19	BZIP transcription factor	Regulation overview.Regulation of gene expression.Regulation of transcription.Transcription factor.bZIP family transcription factor	AT1G19490
Vitvi13g01043	101.518	1.39055	0.323208	4.30233	1.69e-05	0.000112502	BZIP transcription factor	Regulation overview.Regulation of gene expression.Regulation of transcription.Transcription factor.bZIP family transcription factor	AT5G04840
Vitvi19g00147	27.096	5.07596	1.14494	4.43336	9.28e-06	6.6e-05	BZIP transcription factor	Regulation overview.Regulation of gene expression.Regulation of transcription.Transcription factor.bZIP family transcription factor	AT3G58120
Vitvi06g00800	371.954	1.41965	0.237352	5.9812	2.22e-09	3.43e-08	BZIP transcription factor, putative (bZIP52)	Regulation overview.Regulation of gene expression.Regulation of transcription.Transcription factor.bZIP family transcription factor	AT1G06850
Vitvi06g01411	54.0024	7.18444	1.40769	5.10369	3.33e-07	3.32e-06	CBF transcription factor	Signaling.Hormone Signaling.Ethylene Signaling.Ethylene-mediated Signaling pathway	AT4G25490
Vitvi07g01433	85.6603	3.26445	0.74718	4.36903	1.25e-05	8.6e-05	Centromere protein	Cellular process.Cell growth and death	AT4G38070
Vitvi04g00111	468.312	4.02796	1.6574	2.43029	0.0150867	0.0412325	CGA1 (cytokinin-responsive GATA factor 1)	Signaling.Hormone Signaling.Cytokinin Signaling.Cytokinin-mediated Signaling pathway	AT4G26150
Vitvi01g01729	1253.42	1.06897	0.145668	7.3384	2.16e-13	6.32e-12	Constans-like 14	Development.Reproductive development.Flower development	AT2G33500
Vitvi11g01309	5016.23	1.77923	0.216447	8.22017	2.03e-16	9e-15	Constans-like 5	Development.Reproductive development.Flower development	AT5G57660
Vitvi12g00757	1179.26	-1.63179	0.208073	-7.84236	4.42e-15	1.65e-13	Constans-like 9	Development.Reproductive development.Flower development	AT3G07650
Vitvi07g01721	490.179	1.63363	0.236042	6.92093	4.49e-12	1.07e-10	Curly leaf PHCLF1	Development.Reproductive development.Flower development	AT2G23380
Vitvi14g01973	2016.48	-1.14699	0.260888	-4.39649	1.1e-05	7.69e-05	Cycling DOF factor 1	Regulation overview.Regulation of gene expression.Regulation of transcription.Transcription factor.C2C2-DOF family transcription factor	AT5G62430
Vitvi08g00110	373.6	1.43394	0.326812	4.38766	1.15e-05	7.96e-05	Cycling DOF factor 2	Regulation overview.Regulation of gene expression.Regulation of transcription.Transcription factor.C2C2-DOF family transcription factor	AT5G39660
Vitvi13g00116	1233.39	-2.28612	0.193661	-11.8048	3.69e-32	9.14e-30	Dehydration-responsive element-binding protein 2C	Signaling.Hormone Signaling.Ethylene Signaling.Ethylene-mediated Signaling pathway	AT2G40340
Vitvi17g00736	171.489	3.07543	0.330405	9.30804	1.3e-20	9.2e-19	DEL1 (DP-E2F-like 1)	Cellular process.Cell growth and death	AT3G48160
Vitvi07g00418	10.5358	3.68207	1.23424	2.98326	0.00285195	0.0100554	DELLA protein RGL2 (RGA-like protein 2)	Signaling.Hormone Signaling.Gibberellic acid Signaling.Gibberellic acid-mediated Signaling pathway	AT3G03450
Vitvi05g01916	456.621	-1.06968	0.261167	-4.09577	4.21e-05	0.000253545	DNA-binding protein	Metabolism.Primary metabolism.Nucleobase, nucleoside, nucleotide, nucleic acid metabolism.Nucleic acid metabolism.DNA metabolism	AT4G14465
Vitvi10g00254	101.987	-1.07169	0.356461	-3.00646	0.00264306	0.00941498	DNA-binding protein	Regulation overview.Regulation of gene expression.Regulation of transcription.Transcription factor.Trihelix family transcription factor	AT5G47660
Vitvi18g00042	377.09	1.25795	0.227038	5.54069	3.01e-08	3.73e-07	DNA-binding protein	Metabolism.Primary metabolism.Nucleobase, nucleoside, nucleotide, nucleic acid metabolism.Nucleic acid metabolism.DNA metabolism	AT1G20900
Vitvi18g02604	2506.86	1.01724	0.208981	4.86764	1.13e-06	1e-05	DNA-binding protein	Metabolism.Primary metabolism.Nucleobase, nucleoside, nucleotide, nucleic acid metabolism.Nucleic acid metabolism.DNA metabolism	AT5G49700
Vitvi04g00769	125.473	1.55983	0.605294	2.57698	0.00996677	0.0291423	DNA-binding protein PD3, chloroplast	Regulation overview.Regulation of gene expression.Regulation of transcription.Transcription factor.Jumonji family transcription factor	AT1G11950
Vitvi06g00345	916.481	3.55059	0.202202	17.5597	5.02e-69	3.06e-65	Dof zinc finger protein DOF5.3	Regulation overview.Regulation of gene expression.Regulation of transcription.Transcription factor.C2C2-DOF family transcription factor	AT5G60200
Vitvi17g00809	2867.18	3.45608	0.28066	12.3141	7.61e-35	2.36e-32	Dof zinc finger protein DOF5.6	Regulation overview.Regulation of gene expression.Regulation of transcription.Transcription factor.C2C2-DOF family transcription factor	AT5G62940
Vitvi04g00300	1522.9	-1.30698	0.229913	-5.6847	1.31e-08	1.75e-07	DREB sub A-4 of ERF/AP2 transcription factor	Signaling.Hormone Signaling.Ethylene Signaling.Ethylene-mediated Signaling pathway	AT5G11590
Vitvi07g02066	954.031	-2.35093	0.471234	-4.98887	6.07e-07	5.73e-06	ERF/AP2 transcription factor sub B-1(ATERF-3)	Signaling.Hormone Signaling.Ethylene Signaling.Ethylene-mediated Signaling pathway	AT1G50640
Vitvi16g00349	2205.28	-1.45244	0.227347	-6.38863	1.67e-10	3.11e-09	Ethylene-responsive element binding factor	Signaling.Hormone Signaling.Ethylene Signaling.Ethylene-mediated Signaling pathway	AT2G44840
Vitvi02g00093	160.781	-1.53517	0.220763	-6.95393	3.55e-12	8.62e-11	Ethylene-responsive transcription factor cytokinin response factor 2	Signaling.Hormone Signaling.Cytokinin Signaling.Cytokinin-mediated Signaling pathway	AT4G23750
Vitvi04g00533	1016.94	1.18039	0.350573	3.36701	0.000759872	0.00321416	Ethylene-responsive transcription factor ERF003	Signaling.Hormone Signaling.Ethylene Signaling.Ethylene-mediated Signaling pathway	AT5G25190
Vitvi08g01503	212.274	3.46109	0.695259	4.97812	6.42e-07	6.02e-06	Ethylene-responsive transcription factor ERF024	Signaling.Hormone Signaling.Ethylene Signaling.Ethylene-mediated Signaling pathway	AT2G36450
Vitvi05g01073	64.6459	2.30438	0.578246	3.98511	6.74e-05	0.00038342	Ethylene-responsive transcription factor ERF062	Signaling.Hormone Signaling.Ethylene Signaling.Ethylene-mediated Signaling pathway	AT4G13620
Vitvi05g01723	183.896	-3.05529	0.452758	-6.74817	1.5e-11	3.28e-10	Ethylene-responsive transcription factor ERF098	Signaling.Hormone Signaling.Ethylene Signaling.Ethylene-mediated Signaling pathway	AT3G23230
Vitvi16g01432	70.7404	2.83775	0.748936	3.78904	0.000151231	0.000782602	Ethylene-responsive transcription factor ERF105	Signaling.Hormone Signaling.Ethylene Signaling.Ethylene-mediated Signaling pathway	AT5G61600
Vitvi01g01826	779.891	1.37332	0.53233	2.57982	0.00988513	0.028945	Ethylene-responsive transcription factor ERF114	Signaling.Hormone Signaling.Ethylene Signaling.Ethylene-mediated Signaling pathway	AT5G61890
Vitvi11g00409	839.372	1.45624	0.215309	6.76349	1.35e-11	2.99e-10	GAI protein.	Development.Reproductive development.Flower development	AT1G14920
Vitvi04g00289	17.7485	2.38131	0.888905	2.67893	0.00738588	0.0227113	GATA transcription factor 11	Regulation overview.Regulation of gene expression.Regulation of transcription.Transcription factor.C2C2-GATA family transcription factor	AT5G25830
Vitvi04g01410	829.843	1.00499	0.19836	5.06651	4.05e-07	3.95e-06	GATA transcription factor 14	Regulation overview.Regulation of gene expression.Regulation of transcription.Transcription factor.C2C2-GATA family transcription factor	AT5G66320
Vitvi07g02214	100.526	-2.04424	0.424668	-4.81374	1.48e-06	1.27e-05	GATA transcription factor 16	Regulation overview.Regulation of gene expression.Regulation of transcription.Transcription factor.C2C2-GATA family transcription factor	AT3G06740
Vitvi04g01299	49.4586	5.22565	0.870899	6.00029	1.97e-09	3.09e-08	GATA transcription factor 19	Regulation overview.Regulation of gene expression.Regulation of transcription.Transcription factor.C2C2-GATA family transcription factor	AT3G50870
Vitvi15g01124	2424.02	1.57163	0.185493	8.47272	2.4e-17	1.19e-15	GLABRA 3	Cellular process.Cell growth and death	AT5G41315
Vitvi12g00260	248.793	1.98608	0.386262	5.14178	2.72e-07	2.77e-06	GPRI1 (GOLDEN2 1)	Regulation overview.Regulation of gene expression.Regulation of transcription.Transcription factor.G2-like family transcription factor	AT2G20570
Vitvi04g01604	3284.24	1.39335	0.238645	5.83859	5.26e-09	7.6e-08	GT2-like trihelix DNA-binding protein	Regulation overview.Regulation of gene expression.Regulation of transcription.Transcription factor.Trihelix family transcription factor	AT1G76880
Vitvi17g00029	407.178	3.88774	0.664861	5.84745	4.99e-09	7.24e-08	GT2-like trihelix DNA-binding protein	Regulation overview.Regulation of gene expression.Regulation of transcription.Transcription factor.Trihelix family transcription factor	AT2G33550
Vitvi04g00092	2910.89	-2.6971	0.375334	-7.18588	6.68e-13	1.81e-11	Heat shock transcription factor A6B	Metabolism.Primary metabolism.Protein metabolism and modification.Protein folding.Chaperone-mediated protein folding.HSP-mediated protein folding	AT2G26150
Vitvi05g00561	1703.82	-2.52966	0.428587	-5.90233	3.58e-09	5.31e-08	Heat shock transcription factor A6B	Metabolism.Primary metabolism.Protein metabolism and modification.Protein folding.Chaperone-mediated protein folding.HSP-mediated protein folding	AT3G22830
Vitvi06g01878	84.4099	5.23211	0.916351	5.70972	1.13e-08	1.53e-07	Heat shock transcription factor B4	Metabolism.Primary metabolism.Protein metabolism and modification.Protein folding.Chaperone-mediated protein folding.HSP-mediated protein folding	AT1G46264
Vitvi11g00339	15455.9	-2.54945	0.502017	-5.07841	3.81e-07	3.74e-06	Heat shock transcription factor C1	Metabolism.Primary metabolism.Protein metabolism and modification.Protein folding.Chaperone-mediated protein folding.HSP-mediated protein folding	AT3G24520
Vitvi08g01513	1486.42	-1.33057	0.335691	-3.96368	7.38e-05	0.000415407	Heat stress transcription factor A3	Metabolism.Primary metabolism.Protein metabolism and modification.Protein folding.Chaperone-mediated protein folding.HSP-mediated protein folding	AT5G03720
Vitvi05g01072	61.9509	-1.17631	0.413503	-2.84475	0.00444467	0.0147229	High mobility group (HMG1/2)	Regulation overview.Regulation of gene expression.Regulation of transcription.Transcription factor.ARID family transcription factor	AT1G04880
Vitvi10g01549	273.952	4.00348	0.47747	8.38478	5.08e-17	2.43e-15	High mobility group B 6	Regulation overview.Regulation of gene expression.Regulation of transcription.Transcription factor.HMG family transcription factor	AT5G23420
Vitvi02g00108	473.168	4.00094	0.219433	18.233	2.82e-74	2.31e-70	High mobility group HMG1/2	Regulation overview.Regulation of gene expression.Regulation of transcription.Transcription factor.HMG family transcription factor	AT4G11080
Vitvi07g01488	21994.6	1.18401	0.225964	5.23981	1.61e-07	1.72e-06	Homeobox-leucine zipper protein ATHB-6	Signaling.Hormone Signaling.ABA Signaling.ABA-mediated Signaling pathway	AT2G22430
Vitvi01g00958	447.746	2.3326	0.58888	3.96108	7.46e-05	0.000419667	Homeobox-leucine zipper protein HB13	Regulation overview.Regulation of gene expression.Regulation of transcription.Transcription factor.Homeobox domain family transcription factor	AT1G69780
Vitvi10g00913	2911.89	1.20709	0.202566	5.95901	2.54e-09	3.89e-08	Homeobox-leucine zipper transcription factor PHABULOSA	Regulation overview.Regulation of gene expression.Regulation of transcription.Transcription factor.Homeobox domain family transcription factor	AT2G34710
Vitvi15g00839	722.302	2.73601	0.577985	4.7337	2.2e-06	1.82e-05	Homeodomain GLABROUS1	Regulation overview.Regulation of gene expression.Regulation of transcription.Transcription factor.Homeobox domain family transcription factor	AT4G00730
Vitvi17g01232	214.708	2.42719	0.551872	4.3981	1.09e-05	7.64e-05	Homeodomain GLABROUS11	Regulation overview.Regulation of gene expression.Regulation of transcription.Transcription factor.Homeobox domain family transcription factor	AT1G73360
Vitvi17g00540	6881.04	1.21917	0.440949	2.76488	0.00569442	0.01823	Homeodomain leucine zipper protein HB-1	Regulation overview.Regulation of gene expression.Regulation of transcription.Transcription factor.Homeobox domain family transcription factor	AT3G01470
Vitvi13g02039	5.58386	-6.14232	1.99284	-3.08219	0.00205485	0.00759856	Homeodomain transcription factor 5	Regulation overview.Regulation of gene expression.Regulation of transcription.Transcription factor.Homeobox domain family transcription factor	AT3G11260
Vitvi05g00838	2496.12	-1.0287	0.260878	-3.9432	8.04e-05	0.000448729	IAA13	Signaling.Hormone Signaling.Auxin Signaling.Auxin-mediated Signaling pathway	AT2G33310
Vitvi14g00484	2922.45	1.67064	0.239789	6.96715	3.23e-12	7.92e-11	IAA16	Signaling.Hormone Signaling.Auxin Signaling.Auxin-mediated Signaling pathway	AT3G04730
Vitvi09g00437	1196.07	-1.07989	0.315377	-3.42412	0.000616789	0.0026863	IAA17	Signaling.Hormone Signaling.Auxin Signaling.Auxin-mediated Signaling pathway	AT4G14550
Vitvi09g00436	1389.32	-1.95775	0.64329	-3.04333	0.00233973	0.00848104	IAA19	Signaling.Hormone Signaling.Auxin Signaling.Auxin-mediated Signaling pathway	AT3G15540
Vitvi11g00497	89.1104	-2.13685	0.715105	-2.98817	0.00280655	0.00992243	IAA29	Signaling.Hormone Signaling.Auxin Signaling.Auxin-mediated Signaling pathway	AT4G32280
Vitvi05g00271	67.3381	2.48664	0.915634	2.71576	0.0066123	0.0207117	IAA31	Signaling.Hormone Signaling.Auxin Signaling.Auxin-mediated Signaling pathway	AT3G17600
Vitvi11g01235	550.497	1.33491	0.500217	2.66865	0.00761565	0.0232981	IAA33	Signaling.Hormone Signaling.Auxin Signaling.Auxin-mediated Signaling pathway	AT5G57420
Vitvi04g00013	48.5189	-2.03304	0.806023	-2.52231	0.0116588	0.0332573	IAA6	Signaling.Hormone Signaling.Auxin Signaling.Auxin-mediated Signaling pathway	AT3G16500
Vitvi01g01493	92.5583	4.53971	1.08445	4.18618	2.84e-05	0.000178377	Indeterminate(ID)-domain 5	Regulation overview.Regulation of gene expression.Regulation of transcription.Transcription factor.C2H2 family transcription factor	AT2G02070
Vitvi04g00096	271.278	1.02656	0.367989	2.78966	0.00527639	0.0170677	Indeterminate(ID)-domain 7	Regulation overview.Regulation of gene expression.Regulation of transcription.Transcription factor.C2H2 family transcription factor	AT3G13810
Vitvi17g00037	826.884	-2.08771	0.342724	-6.09152	1.12e-09	1.82e-08	Inducer of CBF expression 1 ICE1	Regulation overview.Regulation of gene expression.Regulation of transcription.Transcription factor.bHLH family transcription factor	AT3G26744
Vitvi08g01543	18.9677	-3.30832	1.08392	-3.05217	0.00227193	0.00827565	Late meristem identity1 HB51/LMI1	Regulation overview.Regulation of gene expression.Regulation of transcription.Transcription factor.Homeobox domain family transcription factor	AT5G03790
Vitvi08g01149	381.63	1.60927	0.284303	5.6604	1.51e-08	2e-07	LCL1 (LHY/CCA1-like 1)	Signaling.Signaling pathway.Circadian clock Signaling	AT3G09600
Vitvi03g00666	1715.05	3.37372	0.329939	10.2253	1.53e-24	1.73e-22	LIM domain protein WLIM1	Regulation overview.Regulation of gene expression.Regulation of transcription.Transcription factor.LIM family transcription factor	AT1G10200
Vitvi03g00819	372.515	-1.66545	0.276448	-6.02446	1.7e-09	2.69e-08	MADS-box agamous-like 21	Regulation overview.Regulation of gene expression.Regulation of transcription.Transcription factor.MADS-box family transcription factor	AT2G14210
Vitvi10g01589	6.42726	5.93987	1.26097	4.71056	2.47e-06	2.02e-05	MADS-box agamous-like 62	Regulation overview.Regulation of gene expression.Regulation of transcription.Transcription factor.MADS-box family transcription factor	AT5G60440
Vitvi05g01726	3.74343	5.16374	1.656	3.1182	0.00181957	0.00684123	MADS-box agamous-like 80	Regulation overview.Regulation of gene expression.Regulation of transcription.Transcription factor.MADS-box family transcription factor	AT5G48670
Vitvi11g00351	2228.78	-1.24823	0.301266	-4.14329	3.42e-05	0.000211161	Multiprotein-bridging factor 1c MBF1C	Signaling.Hormone Signaling.Ethylene Signaling.Ethylene-mediated Signaling pathway	AT3G24500
Vitvi04g00076	1805.29	-1.71831	0.178156	-9.64498	5.16e-22	4.28e-20	MYB divaricata	Development.Reproductive development.Flower development	AT5G56840
Vitvi06g01516	2069.85	1.3149	0.289354	4.54426	5.51e-06	4.13e-05	MYB divaricata	Development.Reproductive development.Flower development	AT5G04760
Vitvi09g00300	2819.35	1.08125	0.233869	4.62331	3.78e-06	2.95e-05	MYB divaricata	Development.Reproductive development.Flower development	AT3G16350
Vitvi02g00028	29.8427	5.14585	1.02916	5.00002	5.73e-07	5.45e-06	MYB Domain protein 103	Regulation overview.Regulation of gene expression.Regulation of transcription.Transcription factor.MYB family transcription factor	AT1G63910
Vitvi19g00758	144.441	-1.18808	0.259011	-4.58697	4.5e-06	3.44e-05	Myb domain protein 103	Regulation overview.Regulation of gene expression.Regulation of transcription.Transcription factor.MYB family transcription factor	AT5G56110
Vitvi14g01976	7.59068	-6.5812	2.02532	-3.24946	0.00115625	0.0046124	Myb domain protein 105	Regulation overview.Regulation of gene expression.Regulation of transcription.Transcription factor.MYB family transcription factor	AT1G26780
Vitvi14g00930	166.522	5.05231	1.7893	2.82362	0.00474847	0.0155778	Myb domain protein 113	Regulation overview.Regulation of gene expression.Regulation of transcription.Transcription factor.MYB family transcription factor	AT1G66380
Vitvi07g00393	262.113	3.03193	0.82469	3.67645	0.000236503	0.00115769	Myb domain protein 12	Regulation overview.Regulation of gene expression.Regulation of transcription.Transcription factor.MYB family transcription factor	AT2G47460
Vitvi05g01732	40.5752	1.72356	0.652834	2.64012	0.00828766	0.0250139	Myb domain protein 14	Regulation overview.Regulation of gene expression.Regulation of transcription.Transcription factor.MYB family transcription factor	AT3G23250
Vitvi07g00598	2854.97	-1.51684	0.346133	-4.38225	1.17e-05	8.14e-05	Myb domain protein 14	Regulation overview.Regulation of gene expression.Regulation of transcription.Transcription factor.MYB family transcription factor	AT2G31180
Vitvi14g02430	448.546	-1.15178	0.250274	-4.60209	4.18e-06	3.23e-05	Myb domain protein 20	Regulation overview.Regulation of gene expression.Regulation of transcription.Transcription factor.MYB family transcription factor	AT1G66230
Vitvi09g00142	5.40338	5.69166	1.72248	3.30435	0.000951986	0.00389642	Myb domain protein 26	Regulation overview.Regulation of gene expression.Regulation of transcription.Transcription factor.MYB family transcription factor	AT3G13890
Vitvi05g00861	15.9463	-3.4286	1.03514	-3.31222	0.000925602	0.00380239	Myb domain protein 305	Regulation overview.Regulation of gene expression.Regulation of transcription.Transcription factor.MYB family transcription factor	AT3G24310
Vitvi04g00157	11.3651	6.27245	1.36647	4.59025	4.43e-06	3.39e-05	Myb domain protein 32	Regulation overview.Regulation of gene expression.Regulation of transcription.Transcription factor.MYB family transcription factor	AT4G34990
Vitvi06g01321	331.603	1.32975	0.508985	2.61254	0.00898713	0.0267953	Myb domain protein 36	Regulation overview.Regulation of gene expression.Regulation of transcription.Transcription factor.MYB family transcription factor	AT5G57620
Vitvi01g00401	1021.05	1.05496	0.260829	4.04464	5.24e-05	0.000306785	Myb domain protein 4	Regulation overview.Regulation of gene expression.Regulation of transcription.Transcription factor.MYB family transcription factor	AT4G38620
Vitvi14g01615	382.016	-1.38198	0.410177	-3.36922	0.000753815	0.0031946	Myb domain protein 40	Regulation overview.Regulation of gene expression.Regulation of transcription.Transcription factor.MYB family transcription factor	AT5G14340
Vitvi04g01697	1441.47	-1.33157	0.48774	-2.73009	0.0063317	0.0199628	Myb domain protein 52	Regulation overview.Regulation of gene expression.Regulation of transcription.Transcription factor.MYB family transcription factor	AT1G73410
Vitvi18g01209	250.729	-1.66123	0.608728	-2.72902	0.00635232	0.0200197	Myb domain protein 52	Regulation overview.Regulation of gene expression.Regulation of transcription.Transcription factor.MYB family transcription factor	AT1G17950
Vitvi19g01669	654.959	-1.22635	0.206292	-5.94474	2.77e-09	4.2e-08	Myb domain protein 58	Regulation overview.Regulation of gene expression.Regulation of transcription.Transcription factor.MYB family transcription factor	AT1G79180
Vitvi08g00069	69.1732	2.94829	0.734772	4.01252	6.01e-05	0.000345746	Myb domain protein 60	Regulation overview.Regulation of gene expression.Regulation of transcription.Transcription factor.MYB family transcription factor	AT1G08810
Vitvi05g00275	1966.69	-3.60476	0.362996	-9.93059	3.06e-23	2.87e-21	Myb domain protein 61	Regulation overview.Regulation of gene expression.Regulation of transcription.Transcription factor.MYB family transcription factor	AT1G09540
Vitvi06g01139	177.303	-1.03372	0.194081	-5.32621	1e-07	1.12e-06	Myb domain protein 65	Regulation overview.Regulation of gene expression.Regulation of transcription.Transcription factor.MYB family transcription factor	AT3G11440
Vitvi04g00049	147.314	2.63303	0.520253	5.06107	4.17e-07	4.06e-06	Myb domain protein 68	Regulation overview.Regulation of gene expression.Regulation of transcription.Transcription factor.MYB family transcription factor	AT5G65790
Vitvi17g00231	1154.46	-1.32052	0.27346	-4.82893	1.37e-06	1.19e-05	Myb domain protein 7	Regulation overview.Regulation of gene expression.Regulation of transcription.Transcription factor.MYB family transcription factor	AT2G16720
Vitvi18g00843	774.34	-1.06151	0.262016	-4.05132	5.09e-05	0.000299146	Myb domain protein 73	Regulation overview.Regulation of gene expression.Regulation of transcription.Transcription factor.MYB family transcription factor	AT4G37260
Vitvi07g00455	107.384	-1.43924	0.398426	-3.61231	0.000303485	0.00144295	Myb domain protein 78	Regulation overview.Regulation of gene expression.Regulation of transcription.Transcription factor.MYB family transcription factor	AT3G06490
Vitvi11g00498	30.404	3.8905	0.899484	4.32526	1.52e-05	0.000102634	Myb domain protein 82	Regulation overview.Regulation of gene expression.Regulation of transcription.Transcription factor.MYB family transcription factor	AT5G52600
Vitvi06g00214	42.6443	4.89362	1.02455	4.77635	1.79e-06	1.5e-05	Myb domain protein 83	Regulation overview.Regulation of gene expression.Regulation of transcription.Transcription factor.MYB family transcription factor	AT3G08500
Vitvi16g00775	264.644	1.78638	0.344571	5.18437	2.17e-07	2.25e-06	Myb domain protein 85	Regulation overview.Regulation of gene expression.Regulation of transcription.Transcription factor.MYB family transcription factor	AT4G22680
Vitvi08g01203	150.983	1.34202	0.42513	3.15673	0.00159547	0.00610438	Myb domain protein 91	Regulation overview.Regulation of gene expression.Regulation of transcription.Transcription factor.MYB family transcription factor	AT2G37630
Vitvi17g00598	600.863	2.38066	0.67623	3.52049	0.00043075	0.00196282	Myb domain protein 94	Regulation overview.Regulation of gene expression.Regulation of transcription.Transcription factor.MYB family transcription factor	AT1G74650
Vitvi03g00559	728.835	-1.69882	0.322256	-5.27163	1.35e-07	1.47e-06	Myb domain protein R1	Regulation overview.Regulation of gene expression.Regulation of transcription.Transcription factor.MYB family transcription factor	AT5G67300
Vitvi01g00867	2320.43	1.19076	0.233414	5.1015	3.37e-07	3.35e-06	Myb family	Regulation overview.Regulation of gene expression.Regulation of transcription.Transcription factor.MYB-related family transcription factor	AT1G70000
Vitvi02g01004	155.521	2.39835	0.443733	5.40494	6.48e-08	7.47e-07	Myb family	Regulation overview.Regulation of gene expression.Regulation of transcription.Transcription factor.G2-like family transcription factor	AT5G45580
Vitvi03g01303	139.673	4.02578	0.72637	5.54233	2.98e-08	3.71e-07	Myb family	Regulation overview.Regulation of gene expression.Regulation of transcription.Transcription factor.G2-like family transcription factor	AT1G79430
Vitvi04g01309	4.85073	5.53452	1.608	3.44187	0.000577711	0.00253818	Myb family	Regulation overview.Regulation of gene expression.Regulation of transcription.Transcription factor.MYB-related family transcription factor	AT4G39250
Vitvi07g01325	2101.17	-1.24534	0.288234	-4.3206	1.56e-05	0.000104629	Myb family	Regulation overview.Regulation of gene expression.Regulation of transcription.Transcription factor.G2-like family transcription factor	AT1G49560
Vitvi08g01712	25.9724	-1.97929	0.791184	-2.50169	0.0123604	0.0349282	Myb family	Regulation overview.Regulation of gene expression.Regulation of transcription.Transcription factor.G2-like family transcription factor	AT5G06800
Vitvi15g01097	7077.8	-1.53764	0.13245	-11.6092	3.7e-31	8.25e-29	Myb family	Regulation overview.Regulation of gene expression.Regulation of transcription.Transcription factor.MYB-related family transcription factor	AT5G52660
Vitvi04g00965	259.702	1.82317	0.552172	3.30181	0.000960637	0.00392921	Myb KAN1 (KANADI 1)	Regulation overview.Regulation of gene expression.Regulation of transcription.Transcription factor.G2-like family transcription factor	AT5G16560
Vitvi16g00121	215.574	1.19335	0.347035	3.43871	0.000584495	0.00256248	Myb KAN2 (KANADI 2)	Regulation overview.Regulation of gene expression.Regulation of transcription.Transcription factor.G2-like family transcription factor	AT1G32240
Vitvi04g01855	1142.21	2.39064	0.180853	13.2187	6.84e-40	2.95e-37	Myb-related protein 3R-1 (Plant c-MYB-like protein 1) MYB3R1	Cellular process.Cell growth and death	AT4G32730
Vitvi15g00938	4996.09	1.2855	0.289132	4.44605	8.75e-06	6.27e-05	MYBPA1 protein [Vitis vinifera]	Regulation overview.Regulation of gene expression.Regulation of transcription.Transcription factor.MYB family transcription factor	AT1G22640
Vitvi08g01834	1264.85	-1.55691	0.33915	-4.59062	4.42e-06	3.39e-05	MYR1 (MYB-related protein 1)	Regulation overview.Regulation of gene expression.Regulation of transcription.Transcription factor.G2-like family transcription factor	AT5G18240
Vitvi14g01985	563.668	1.27179	0.508376	2.50167	0.0123608	0.0349282	NAC domain containing protein 100	Regulation overview.Regulation of gene expression.Regulation of transcription.Transcription factor.NAC family transcription factor	AT5G61430
Vitvi04g01714	1149.87	2.09121	0.322751	6.47933	9.21e-11	1.77e-09	NAC domain containing protein 104	Regulation overview.Regulation of gene expression.Regulation of transcription.Transcription factor.NAC family transcription factor	AT5G64530
Vitvi08g01052	7.73514	3.33963	1.41382	2.36213	0.0181702	0.0481781	NAC domain containing protein 2	Regulation overview.Regulation of gene expression.Regulation of transcription.Transcription factor.NAC family transcription factor	AT3G15510
Vitvi04g00236	809.667	-2.57446	0.683912	-3.76432	0.000167003	0.00085253	NAC domain containing protein 39	Regulation overview.Regulation of gene expression.Regulation of transcription.Transcription factor.NAC family transcription factor	AT2G24430
Vitvi17g01227	141.018	4.55379	0.695314	6.54926	5.78e-11	1.15e-09	NAC domain containing protein 57	Regulation overview.Regulation of gene expression.Regulation of transcription.Transcription factor.NAC family transcription factor	AT3G17730
Vitvi08g01426	161.233	2.11608	0.797506	2.65337	0.00796927	0.0242378	NAC domain containing protein 90	Regulation overview.Regulation of gene expression.Regulation of transcription.Transcription factor.NAC family transcription factor	AT5G22380
Vitvi19g01751	41.1468	3.83726	0.810299	4.73561	2.18e-06	1.8e-05	NAC domain-containing protein 20	Regulation overview.Regulation of gene expression.Regulation of transcription.Transcription factor.NAC family transcription factor	AT1G54330
Vitvi04g00837	97.4297	3.33898	0.68299	4.88877	1.01e-06	9.11e-06	NAC domain-containing protein 28	Regulation overview.Regulation of gene expression.Regulation of transcription.Transcription factor.NAC family transcription factor	AT1G65910
Vitvi12g00076	309.665	3.39426	1.04797	3.23888	0.00119998	0.00476438	NAC domain-containing protein 42	Regulation overview.Regulation of gene expression.Regulation of transcription.Transcription factor.NAC family transcription factor	AT2G43000
Vitvi14g01678	440.224	1.39266	0.253112	5.50214	3.75e-08	4.57e-07	NAC domain-containing protein 44	Regulation overview.Regulation of gene expression.Regulation of transcription.Transcription factor.NAC family transcription factor	AT3G01600
Vitvi18g02404	3.98048	5.24992	1.34579	3.90101	9.58e-05	0.000524721	NAC domain-containing protein 70	Regulation overview.Regulation of gene expression.Regulation of transcription.Transcription factor.NAC family transcription factor	AT4G10350
Vitvi02g00673	1055.64	4.17585	0.268002	15.5814	9.74e-55	1.41e-51	NAC domain-containing protein 71	Regulation overview.Regulation of gene expression.Regulation of transcription.Transcription factor.NAC family transcription factor	AT4G17980
Vitvi14g01499	3035.79	-1.74731	0.229925	-7.59945	2.97e-14	9.83e-13	NAC domain-containing protein 83	Regulation overview.Regulation of gene expression.Regulation of transcription.Transcription factor.NAC family transcription factor	AT5G13180
Vitvi02g00242	339.805	1.61633	0.359294	4.49863	6.84e-06	5.04e-05	NAC Secondary wall thickening promoting factor1	Regulation overview.Regulation of gene expression.Regulation of transcription.Transcription factor.NAC family transcription factor	AT2G46770
Vitvi02g00275	47.8402	1.69965	0.586365	2.89863	0.00374803	0.0127476	NGA1 (NGATHA1)	Regulation overview.Regulation of gene expression.Regulation of transcription.Transcription factor.ABI3 family transcription factor	AT2G46870
Vitvi15g01539	2318.71	-1.22192	0.31649	-3.86084	0.000112996	0.000607161	No apical meristem cup-shaped cotyledon2	Regulation overview.Regulation of gene expression.Regulation of transcription.Transcription factor.NAC family transcription factor	AT4G35580
Vitvi18g00052	72.0753	2.04438	0.713937	2.86353	0.0041895	0.0140178	No apical meristem cup-shaped cotyledon3	Regulation overview.Regulation of gene expression.Regulation of transcription.Transcription factor.NAC family transcription factor	AT1G76420
Vitvi13g01729	3196.55	-1.37633	0.172127	-7.996	1.29e-15	5.13e-14	Nuclear transcription factor Y subunit A-1	Regulation overview.Regulation of gene expression.Regulation of transcription.Transcription factor.CCAAT family transcription factor.HAP2-type	AT5G12840
Vitvi08g00292	1925.28	-1.23304	0.392902	-3.13829	0.00169936	0.00644804	Nuclear transcription factor Y subunit A-10	Regulation overview.Regulation of gene expression.Regulation of transcription.Transcription factor.CCAAT family transcription factor.HAP3-type-type	AT5G06510
Vitvi09g00133	2064.35	-1.57103	0.388956	-4.0391	5.37e-05	0.000313293	Nuclear transcription factor Y subunit A-8	Regulation overview.Regulation of gene expression.Regulation of transcription.Transcription factor.CCAAT family transcription factor.HAP2-type	AT1G72830
Vitvi01g01642	86.7252	1.40176	0.340359	4.11847	3.81e-05	0.000232723	Nuclear transcription factor Y subunit B related	Regulation overview.Regulation of gene expression.Regulation of transcription.Transcription factor.CCAAT family transcription factor.HAP3-type-type	AT5G43250
Vitvi10g00251	42.1351	-1.67564	0.400606	-4.18278	2.88e-05	0.000180795	Nuclear transcription factor Y subunit B-3	Regulation overview.Regulation of gene expression.Regulation of transcription.Transcription factor.CCAAT family transcription factor.HAP3-type-type	AT4G14540
Vitvi05g00299	150.9	-3.49437	0.758209	-4.60871	4.05e-06	3.14e-05	Nuclear transcription factor Y subunit B-5	Regulation overview.Regulation of gene expression.Regulation of transcription.Transcription factor.CCAAT family transcription factor.HAP3-type-type	AT2G47810
Vitvi07g01298	575.262	2.93199	0.259753	11.2876	1.51e-29	2.81e-27	OBF binding protein 1	Regulation overview.Regulation of gene expression.Regulation of transcription.Transcription factor.C2C2-DOF family transcription factor	AT3G50410
Vitvi07g00762	150.275	1.46605	0.352895	4.15436	3.26e-05	0.000201903	Phytochrome interacting factor 3-like 5	Signaling.Signaling pathway.Circadian clock Signaling	AT2G20180
Vitvi07g02251	126.049	1.89747	0.633272	2.9963	0.00273279	0.00969099	Phytochrome interacting factor 3 (PIF3)	Signaling.Signaling pathway.Circadian clock Signaling	AT1G09530
Vitvi12g00096	2059.34	1.42939	0.300024	4.76424	1.9e-06	1.59e-05	Phytochrome- interacting factor 5 PIL6	Signaling.Signaling pathway.Circadian clock Signaling	AT2G43010
Vitvi02g01729	96.3683	9.84694	0.955337	10.3073	6.53e-25	7.67e-23	Protein TINY 2 DREB3	Signaling.Hormone Signaling.Ethylene Signaling.Ethylene-mediated Signaling pathway	AT3G60490
Vitvi13g01653	35.5288	3.54991	1.31344	2.70276	0.00687658	0.0214191	RNA polymerase sigma subunit SigD	Metabolism.Primary metabolism.Nucleobase, nucleoside, nucleotide, nucleic acid metabolism.Nucleic acid metabolism.RNA metabolism.RNA polymerase	AT5G13730
Vitvi16g01214	2425.78	1.30935	0.330595	3.96058	7.48e-05	0.000420453	RNA polymerase sigma subunit SigE (sigE)	Metabolism.Primary metabolism.Nucleobase, nucleoside, nucleotide, nucleic acid metabolism.Nucleic acid metabolism.RNA metabolism.RNA polymerase	AT5G24120
Vitvi17g00605	36.8807	-1.37328	0.581044	-2.36347	0.0181048	0.0480205	RWP-RK domain-containing protein	Regulation overview.Regulation of gene expression.Regulation of transcription.Transcription factor.RWP-RK family transcription factor	AT1G18790
Vitvi03g01226	452.901	1.18007	0.33845	3.48667	0.000489066	0.00219351	Scarecrow transcription factor 23 (SCL23)	Regulation overview.Regulation of gene expression.Regulation of transcription.Transcription factor.GRAS family transcription factor	AT5G41920
Vitvi08g00007	428.832	2.01653	0.387422	5.20498	1.94e-07	2.03e-06	Scarecrow transcription factor 23 (SCL23)	Regulation overview.Regulation of gene expression.Regulation of transcription.Transcription factor.GRAS family transcription factor	AT3G54220
Vitvi02g00370	66.6838	9.31684	0.915908	10.1722	2.64e-24	2.86e-22	Scarecrow transcription factor 29 (SCL29)	Regulation overview.Regulation of gene expression.Regulation of transcription.Transcription factor.GRAS family transcription factor	AT1G63100
Vitvi04g01247	1199.37	1.57597	0.249882	6.30684	2.85e-10	5.1e-09	Scarecrow-like	Regulation overview.Regulation of gene expression.Regulation of transcription.Transcription factor.GRAS family transcription factor	AT4G36710
Vitvi14g01344	301.47	3.06691	0.607745	5.04638	4.5e-07	4.35e-06	SEPALLATA1	Development.Reproductive development.Flower development	AT5G15800
Vitvi07g02073	518.688	2.00706	0.272576	7.36332	1.79e-13	5.3e-12	Short-root transcription factor (SHR)	Regulation overview.Regulation of gene expression.Regulation of transcription.Transcription factor.GRAS family transcription factor	AT4G37650
Vitvi04g01556	803.622	1.29455	0.240882	5.37421	7.69e-08	8.75e-07	Squamosa promoter-binding protein 12 (SPL12)	Regulation overview.Regulation of gene expression.Regulation of transcription.Transcription factor.SBP family transcription factor	AT3G60030
Vitvi14g01524	484.588	-1.41536	0.332846	-4.2523	2.12e-05	0.00013745	Squamosa promoter-binding protein 13 (SPL13)	Regulation overview.Regulation of gene expression.Regulation of transcription.Transcription factor.SBP family transcription factor	AT5G50570
Vitvi01g01660	1441.76	1.783	0.259502	6.87085	6.38e-12	1.49e-10	Squamosa promoter-binding protein 2 (SPL2)	Regulation overview.Regulation of gene expression.Regulation of transcription.Transcription factor.SBP family transcription factor	AT5G43270
Vitvi10g00481	704.998	1.52486	0.170492	8.94385	3.76e-19	2.27e-17	Squamosa promoter-binding protein 3 (SPL3)	Regulation overview.Regulation of gene expression.Regulation of transcription.Transcription factor.SBP family transcription factor	AT2G33810
Vitvi19g00200	2.72394	4.69711	1.85607	2.53068	0.0113842	0.0326219	Squamosa promoter-binding protein 4 (SPL4)	Regulation overview.Regulation of gene expression.Regulation of transcription.Transcription factor.SBP family transcription factor	AT1G53160
Vitvi12g00219	141.351	1.25632	0.433759	2.89635	0.00377525	0.0128188	TCP family transcription factor 4	Regulation overview.Regulation of gene expression.Regulation of transcription.Transcription factor.TCP family transcription factor	AT3G15030
Vitvi01g00980	199.231	3.1563	0.517456	6.09965	1.06e-09	1.74e-08	TCP family transcription factor TCP15	Regulation overview.Regulation of gene expression.Regulation of transcription.Transcription factor.TCP family transcription factor	AT1G69690
Vitvi12g02006	1570.83	1.03871	0.11886	8.73895	2.35e-18	1.29e-16	TCP family transcription factor TCP23	Regulation overview.Regulation of gene expression.Regulation of transcription.Transcription factor.TCP family transcription factor	AT1G58100
Vitvi02g00421	1292.43	-1.01234	0.210716	-4.80428	1.55e-06	1.33e-05	TCP family transcription factor TCP9	Regulation overview.Regulation of gene expression.Regulation of transcription.Transcription factor.TCP family transcription factor	AT5G51910
Vitvi13g00191	183.505	-3.28048	0.377222	-8.69642	3.43e-18	1.84e-16	Transcription elongation factor S-II	Metabolism.Primary metabolism.Nucleobase, nucleoside, nucleotide, nucleic acid metabolism.Nucleic acid metabolism.RNA metabolism.Basal transcription factors	AT2G38560
Vitvi14g00433	1015.55	1.94148	0.37257	5.21106	1.88e-07	1.97e-06	Transcription factor	Regulation overview.Regulation of gene expression.Regulation of transcription.Transcription factor.Trihelix family transcription factor	AT5G28300
Vitvi10g01394	135.267	2.45172	0.465721	5.26435	1.41e-07	1.52e-06	Transcription factor jumonji (jmj) protein	Regulation overview.Regulation of gene expression.Regulation of transcription.Transcription factor.Jumonji family transcription factor	AT3G07610
Vitvi04g00455	132.337	2.71676	0.380222	7.14519	8.99e-13	2.4e-11	TSO1 (chinese for 'ugly')	Regulation overview.Regulation of gene expression.Regulation of transcription.Transcription factor.CPP family transcription factor	AT3G22780
Vitvi04g00156	16.5949	6.32954	1.71697	3.68646	0.000227394	0.00111734	TT2 (transparent testa 2)	Cellular process.Cell growth and death	AT5G35550
Vitvi18g00976	1979.23	1.30611	0.201132	6.49381	8.37e-11	1.62e-09	TUBBY like protein 6 TLP6	Regulation overview.Regulation of gene expression.Regulation of transcription.Transcription factor.TUBBY-like family transcription factor	AT1G47270
Vitvi09g01266	51.6916	8.94843	0.888149	10.0754	7.1e-24	7.05e-22	TUBBY like protein 8 TLP8	Regulation overview.Regulation of gene expression.Regulation of transcription.Transcription factor.TUBBY-like family transcription factor	AT1G16070
Vitvi15g00642	1352.09	2.96364	0.556498	5.32551	1.01e-07	1.12e-06	Unfertilized embryo sac 10 UNE10	Regulation overview.Regulation of gene expression.Regulation of transcription.Transcription factor.bHLH family transcription factor	AT4G00050
Vitvi18g01684	23.1017	3.60877	0.991051	3.64136	0.000271204	0.00130823	Vascular related NAC-domain protein 7	Regulation overview.Regulation of gene expression.Regulation of transcription.Transcription factor.NAC family transcription factor	AT1G71930
Vitvi15g00539	2127.48	-1.06002	0.424485	-2.49719	0.0125181	0.0352805	WRKY DNA-binding protein 12	Regulation overview.Regulation of gene expression.Regulation of transcription.Transcription factor.WRKY family transcription factor	AT2G44745
Vitvi04g00510	395.494	1.09214	0.326838	3.34154	0.00083315	0.00347971	WRKY DNA-binding protein 18	Regulation overview.Regulation of gene expression.Regulation of transcription.Transcription factor.WRKY family transcription factor	AT4G31800
Vitvi04g01163	63.735	1.26353	0.461447	2.73819	0.0061778	0.0195479	WRKY DNA-binding protein 2	Regulation overview.Regulation of gene expression.Regulation of transcription.Transcription factor.WRKY family transcription factor	AT5G56270
Vitvi02g00039	207.95	1.41745	0.52692	2.69006	0.0071439	0.0221139	WRKY DNA-binding protein 27	Regulation overview.Regulation of gene expression.Regulation of transcription.Transcription factor.WRKY family transcription factor	AT5G52830
Vitvi07g00421	1600.15	1.41323	0.270406	5.22634	1.73e-07	1.83e-06	WRKY DNA-binding protein 35	Regulation overview.Regulation of gene expression.Regulation of transcription.Transcription factor.WRKY family transcription factor	AT2G34830
Vitvi07g00523	2342.25	2.00511	0.434916	4.61033	4.02e-06	3.12e-05	WRKY DNA-binding protein 47	Regulation overview.Regulation of gene expression.Regulation of transcription.Transcription factor.WRKY family transcription factor	AT4G01720
Vitvi05g00145	2292.51	1.62603	0.364672	4.45889	8.24e-06	5.95e-05	WRKY DNA-binding protein 48	Regulation overview.Regulation of gene expression.Regulation of transcription.Transcription factor.WRKY family transcription factor	AT5G49520
Vitvi13g00189	28.4704	2.37323	0.926289	2.56208	0.0104046	0.0301994	WRKY DNA-binding protein 55	Regulation overview.Regulation of gene expression.Regulation of transcription.Transcription factor.WRKY family transcription factor	AT2G40740
Vitvi01g01844	2662.72	1.1768	0.245596	4.7916	1.65e-06	1.41e-05	WRKY DNA-binding protein 57	Regulation overview.Regulation of gene expression.Regulation of transcription.Transcription factor.WRKY family transcription factor	AT1G69310
Vitvi12g00388	985.646	1.19352	0.339617	3.5143	0.00044091	0.00200391	WRKY DNA-binding protein 6	Regulation overview.Regulation of gene expression.Regulation of transcription.Transcription factor.WRKY family transcription factor	AT1G62300
Vitvi18g00742	547.573	1.19204	0.292591	4.0741	4.62e-05	0.000274743	WRKY DNA-binding protein 7	Regulation overview.Regulation of gene expression.Regulation of transcription.Transcription factor.WRKY family transcription factor	AT4G24240
Vitvi08g00868	5390.45	2.85726	0.375894	7.60124	2.93e-14	9.72e-13	WRKY DNA-binding protein 70	Regulation overview.Regulation of gene expression.Regulation of transcription.Transcription factor.WRKY family transcription factor	AT3G56400
Vitvi01g00940	143.832	1.63834	0.583561	2.80749	0.00499298	0.0162521	WRKY DNA-binding protein 72	Regulation overview.Regulation of gene expression.Regulation of transcription.Transcription factor.WRKY family transcription factor	AT5G15130
Vitvi14g01523	269.62	-1.30545	0.502411	-2.59837	0.00936684	0.0277018	WRKY DNA-binding protein 75	Regulation overview.Regulation of gene expression.Regulation of transcription.Transcription factor.WRKY family transcription factor	AT5G13080
Vitvi01g00427	2.2151	4.40618	1.80033	2.44743	0.0143879	0.0395961	Wuschel related homeobox 1	Regulation overview.Regulation of gene expression.Regulation of transcription.Transcription factor.Homeobox domain family transcription factor	AT3G18010
Vitvi08g00108	2.94751	4.8124	1.75357	2.74434	0.00606334	0.0192279	Wuschel related homeobox 12	Regulation overview.Regulation of gene expression.Regulation of transcription.Transcription factor.Homeobox domain family transcription factor	AT3G03660
Vitvi06g00607	1389.11	2.59098	0.276881	9.35774	8.15e-21	5.95e-19	Zinc finger (C2H2 type) family	Regulation overview.Regulation of gene expression.Regulation of transcription.Transcription factor.C2H2 family transcription factor	AT2G29660
Vitvi13g00340	11.6943	6.80345	1.68587	4.03556	5.45e-05	0.00031738	Zinc finger (C2H2 type) family	Regulation overview.Regulation of gene expression.Regulation of transcription.Transcription factor.C2H2 family transcription factor	AT2G37740
Vitvi15g00644	63.844	2.04704	0.625355	3.2734	0.00106262	0.00428631	Zinc finger (C2H2 type) family	Regulation overview.Regulation of gene expression.Regulation of transcription.Transcription factor.C2H2 family transcription factor	AT1G02040
Vitvi18g01109	858.552	3.58898	0.411411	8.72361	2.69e-18	1.47e-16	Zinc finger (C2H2 type) family	Regulation overview.Regulation of gene expression.Regulation of transcription.Transcription factor.C2H2 family transcription factor	AT1G75710
Vitvi19g00397	99.1904	3.679	1.0012	3.67461	0.000238216	0.00116491	Zinc finger (C2H2 type) family	Regulation overview.Regulation of gene expression.Regulation of transcription.Transcription factor.C2H2 family transcription factor	AT5G54630
Vitvi07g00271	105.83	4.44403	0.899341	4.94143	7.76e-07	7.16e-06	Zinc finger (C2H2 type) MAGPIE	Regulation overview.Regulation of gene expression.Regulation of transcription.Transcription factor.C2H2 family transcription factor	AT1G03840
Vitvi06g01682	1037.05	-1.75977	0.469414	-3.74888	0.000177627	0.000898726	Zinc finger (C2H2 type) protein (ZAT11)	Regulation overview.Regulation of gene expression.Regulation of transcription.Transcription factor.C2H2 family transcription factor	AT2G37430
Vitvi01g00347	18.6445	7.47606	1.09844	6.8061	1e-11	2.27e-10	Zinc finger (CCCH-type) family protein	Regulation overview.Regulation of gene expression.Regulation of transcription.Transcription factor.C3H family transcription factor	AT1G68200
Vitvi12g00276	230.17	3.2409	0.302342	10.7193	8.26e-27	1.19e-24	Zinc finger (CCCH-type) family protein	Regulation overview.Regulation of gene expression.Regulation of transcription.Transcription factor.C3H family transcription factor	AT1G03790
Vitvi18g00972	15.6628	-7.62954	1.03024	-7.40563	1.31e-13	3.97e-12	Zinc finger homeobox 33	Regulation overview.Regulation of gene expression.Regulation of transcription.Transcription factor.zf-HD family transcription factor	AT4G24660
Vitvi09g00827	141.693	1.34988	0.335655	4.02163	5.78e-05	0.000334287	Zinc finger protein 3	Regulation overview.Regulation of gene expression.Regulation of transcription.Transcription factor.C2H2 family transcription factor	AT5G25160
Vitvi18g00708	216.552	-1.14659	0.261952	-4.37708	1.2e-05	8.32e-05	Zinc finger protein 4	Regulation overview.Regulation of gene expression.Regulation of transcription.Transcription factor.C2H2 family transcription factor	AT1G66140

## Sheet: Defense related
V3 Gene ID	baseMean	log2FoldChange	lfcSE	stat	pvalue	padj	Functional annotation	Functionnal category	Best Arabidopsis match
Vitvi06g01411	54.0024	7.18444	1.40769	5.10369	3.33e-07	3.32e-06	CBF transcription factor	Signaling.Hormone Signaling.Ethylene Signaling.Ethylene-mediated Signaling pathway	AT4G25490
Vitvi05g01916	456.621	-1.06968	0.261167	-4.09577	4.21e-05	0.000253545	DNA-binding protein	Metabolism.Primary metabolism.Nucleobase, nucleoside, nucleotide, nucleic acid metabolism.Nucleic acid metabolism.DNA metabolism	AT4G14465
Vitvi18g00042	377.09	1.25795	0.227038	5.54069	3.01e-08	3.73e-07	DNA-binding protein	Metabolism.Primary metabolism.Nucleobase, nucleoside, nucleotide, nucleic acid metabolism.Nucleic acid metabolism.DNA metabolism	AT1G20900
Vitvi07g02066	954.031	-2.35093	0.471234	-4.98887	6.07e-07	5.73e-06	ERF/AP2 transcription factor sub B-1(ATERF-3)	Signaling.Hormone Signaling.Ethylene Signaling.Ethylene-mediated Signaling pathway	AT1G50640
Vitvi16g00349	2205.28	-1.45244	0.227347	-6.38863	1.67e-10	3.11e-09	Ethylene-responsive element binding factor	Signaling.Hormone Signaling.Ethylene Signaling.Ethylene-mediated Signaling pathway	AT2G44840
Vitvi17g00029	407.178	3.88774	0.664861	5.84745	4.99e-09	7.24e-08	GT2-like trihelix DNA-binding protein	Regulation overview.Regulation of gene expression.Regulation of transcription.Transcription factor.Trihelix family transcription factor	AT2G33550
Vitvi04g00092	2910.89	-2.6971	0.375334	-7.18588	6.68e-13	1.81e-11	Heat shock transcription factor A6B	Metabolism.Primary metabolism.Protein metabolism and modification.Protein folding.Chaperone-mediated protein folding.HSP-mediated protein folding	AT2G26150
Vitvi08g01513	1486.42	-1.33057	0.335691	-3.96368	7.38e-05	0.000415407	Heat stress transcription factor A3	Metabolism.Primary metabolism.Protein metabolism and modification.Protein folding.Chaperone-mediated protein folding.HSP-mediated protein folding	AT5G03720
Vitvi07g01488	21994.6	1.18401	0.225964	5.23981	1.61e-07	1.72e-06	Homeobox-leucine zipper protein ATHB-6	Signaling.Hormone Signaling.ABA Signaling.ABA-mediated Signaling pathway	AT2G22430
Vitvi17g00540	6881.04	1.21917	0.440949	2.76488	0.00569442	0.01823	Homeodomain leucine zipper protein HB-1	Regulation overview.Regulation of gene expression.Regulation of transcription.Transcription factor.Homeobox domain family transcription factor	AT3G01470
Vitvi17g00037	826.884	-2.08771	0.342724	-6.09152	1.12e-09	1.82e-08	Inducer of CBF expression 1 ICE1	Regulation overview.Regulation of gene expression.Regulation of transcription.Transcription factor.bHLH family transcription factor	AT3G26744
Vitvi12g00076	309.665	3.39426	1.04797	3.23888	0.00119998	0.00476438	NAC domain-containing protein 42	Regulation overview.Regulation of gene expression.Regulation of transcription.Transcription factor.NAC family transcription factor	AT2G43000
Vitvi10g01394	135.267	2.45172	0.465721	5.26435	1.41e-07	1.52e-06	Transcription factor jumonji (jmj) protein	Regulation overview.Regulation of gene expression.Regulation of transcription.Transcription factor.Jumonji family transcription factor	AT3G07610
Vitvi04g00156	16.5949	6.32954	1.71697	3.68646	0.000227394	0.00111734	TT2 (transparent testa 2)	Cellular process.Cell growth and death	AT5G35550
Vitvi05g00145	2292.51	1.62603	0.364672	4.45889	8.24e-06	5.95e-05	WRKY DNA-binding protein 48	Regulation overview.Regulation of gene expression.Regulation of transcription.Transcription factor.WRKY family transcription factor	AT5G49520
Vitvi01g01844	2662.72	1.1768	0.245596	4.7916	1.65e-06	1.41e-05	WRKY DNA-binding protein 57	Regulation overview.Regulation of gene expression.Regulation of transcription.Transcription factor.WRKY family transcription factor	AT1G69310
Vitvi01g00940	143.832	1.63834	0.583561	2.80749	0.00499298	0.0162521	WRKY DNA-binding protein 72	Regulation overview.Regulation of gene expression.Regulation of transcription.Transcription factor.WRKY family transcription factor	AT5G15130

## Sheet: Phytohormone related
V3 Gene ID	baseMean	log2FoldChange	lfcSE	stat	pvalue	padj	Functional annotation	Functionnal category	Best Arabidopsis match
Vitvi04g00111	468.312	4.02796	1.6574	2.43029	0.0150867	0.0412325	CGA1 (cytokinin-responsive GATA factor 1)	Signaling.Hormone Signaling.Cytokinin Signaling.Cytokinin-mediated Signaling pathway	AT4G26150
Vitvi13g00116	1233.39	-2.28612	0.193661	-11.8048	3.69e-32	9.14e-30	Dehydration-responsive element-binding protein 2C	Signaling.Hormone Signaling.Ethylene Signaling.Ethylene-mediated Signaling pathway	AT2G40340
Vitvi13g02039	5.58386	-6.14232	1.99284	-3.08219	0.00205485	0.00759856	Homeodomain transcription factor 5	Regulation overview.Regulation of gene expression.Regulation of transcription.Transcription factor.Homeobox domain family transcription factor	AT3G11260
Vitvi05g00838	2496.12	-1.0287	0.260878	-3.9432	8.04e-05	0.000448729	IAA13	Signaling.Hormone Signaling.Auxin Signaling.Auxin-mediated Signaling pathway	AT2G33310
Vitvi14g00484	2922.45	1.67064	0.239789	6.96715	3.23e-12	7.92e-11	IAA16	Signaling.Hormone Signaling.Auxin Signaling.Auxin-mediated Signaling pathway	AT3G04730
Vitvi09g00437	1196.07	-1.07989	0.315377	-3.42412	0.000616789	0.0026863	IAA17	Signaling.Hormone Signaling.Auxin Signaling.Auxin-mediated Signaling pathway	AT4G14550
Vitvi09g00436	1389.32	-1.95775	0.64329	-3.04333	0.00233973	0.00848104	IAA19	Signaling.Hormone Signaling.Auxin Signaling.Auxin-mediated Signaling pathway	AT3G15540
Vitvi11g00497	89.1104	-2.13685	0.715105	-2.98817	0.00280655	0.00992243	IAA29	Signaling.Hormone Signaling.Auxin Signaling.Auxin-mediated Signaling pathway	AT4G32280
Vitvi05g00271	67.3381	2.48664	0.915634	2.71576	0.0066123	0.0207117	IAA31	Signaling.Hormone Signaling.Auxin Signaling.Auxin-mediated Signaling pathway	AT3G17600
Vitvi11g01235	550.497	1.33491	0.500217	2.66865	0.00761565	0.0232981	IAA33	Signaling.Hormone Signaling.Auxin Signaling.Auxin-mediated Signaling pathway	AT5G57420
Vitvi04g00013	48.5189	-2.03304	0.806023	-2.52231	0.0116588	0.0332573	IAA6	Signaling.Hormone Signaling.Auxin Signaling.Auxin-mediated Signaling pathway	AT3G16500
Vitvi14g00930	166.522	5.05231	1.7893	2.82362	0.00474847	0.0155778	Myb domain protein 113	Regulation overview.Regulation of gene expression.Regulation of transcription.Transcription factor.MYB family transcription factor	AT1G66380
Vitvi09g00142	5.40338	5.69166	1.72248	3.30435	0.000951986	0.00389642	Myb domain protein 26	Regulation overview.Regulation of gene expression.Regulation of transcription.Transcription factor.MYB family transcription factor	AT3G13890
Vitvi01g00401	1021.05	1.05496	0.260829	4.04464	5.24e-05	0.000306785	Myb domain protein 4	Regulation overview.Regulation of gene expression.Regulation of transcription.Transcription factor.MYB family transcription factor	AT4G38620
Vitvi18g01209	250.729	-1.66123	0.608728	-2.72902	0.00635232	0.0200197	Myb domain protein 52	Regulation overview.Regulation of gene expression.Regulation of transcription.Transcription factor.MYB family transcription factor	AT1G17950
Vitvi19g01669	654.959	-1.22635	0.206292	-5.94474	2.77e-09	4.2e-08	Myb domain protein 58	Regulation overview.Regulation of gene expression.Regulation of transcription.Transcription factor.MYB family transcription factor	AT1G79180
Vitvi05g00275	1966.69	-3.60476	0.362996	-9.93059	3.06e-23	2.87e-21	Myb domain protein 61	Regulation overview.Regulation of gene expression.Regulation of transcription.Transcription factor.MYB family transcription factor	AT1G09540
Vitvi06g01139	177.303	-1.03372	0.194081	-5.32621	1e-07	1.12e-06	Myb domain protein 65	Regulation overview.Regulation of gene expression.Regulation of transcription.Transcription factor.MYB family transcription factor	AT3G11440
Vitvi04g00049	147.314	2.63303	0.520253	5.06107	4.17e-07	4.06e-06	Myb domain protein 68	Regulation overview.Regulation of gene expression.Regulation of transcription.Transcription factor.MYB family transcription factor	AT5G65790
Vitvi17g00598	600.863	2.38066	0.67623	3.52049	0.00043075	0.00196282	Myb domain protein 94	Regulation overview.Regulation of gene expression.Regulation of transcription.Transcription factor.MYB family transcription factor	AT1G74650
Vitvi08g01052	7.73514	3.33963	1.41382	2.36213	0.0181702	0.0481781	NAC domain containing protein 2	Regulation overview.Regulation of gene expression.Regulation of transcription.Transcription factor.NAC family transcription factor	AT3G15510
Vitvi07g01298	575.262	2.93199	0.259753	11.2876	1.51e-29	2.81e-27	OBF binding protein 1	Regulation overview.Regulation of gene expression.Regulation of transcription.Transcription factor.C2C2-DOF family transcription factor	AT3G50410
Vitvi01g00980	199.231	3.1563	0.517456	6.09965	1.06e-09	1.74e-08	TCP family transcription factor TCP15	Regulation overview.Regulation of gene expression.Regulation of transcription.Transcription factor.TCP family transcription factor	AT1G69690
Vitvi13g00191	183.505	-3.28048	0.377222	-8.69642	3.43e-18	1.84e-16	Transcription elongation factor S-II	Metabolism.Primary metabolism.Nucleobase, nucleoside, nucleotide, nucleic acid metabolism.Nucleic acid metabolism.RNA metabolism.Basal transcription factors	AT2G38560
Vitvi18g01684	23.1017	3.60877	0.991051	3.64136	0.000271204	0.00130823	Vascular related NAC-domain protein 7	Regulation overview.Regulation of gene expression.Regulation of transcription.Transcription factor.NAC family transcription factor	AT1G71930

## Sheet: Both
V3 Gene ID	baseMean	log2FoldChange	lfcSE	stat	pvalue	padj	Functional annotation	Functionnal category	Best Arabidopsis match
Vitvi07g00374	77.7028	-2.77091	0.599786	-4.61982	3.84e-06	3e-05	ARR2 type-B response regulator	Signaling.Hormone Signaling.Cytokinin Signaling.Cytokinin-mediated Signaling pathway	AT3G16857
Vitvi17g00036	13340.3	-1.33545	0.22988	-5.80932	6.27e-09	8.91e-08	Auxin response factor 2	Signaling.Hormone Signaling.Auxin Signaling.Auxin-mediated Signaling pathway	AT5G62000
Vitvi07g00418	10.5358	3.68207	1.23424	2.98326	0.00285195	0.0100554	DELLA protein RGL2 (RGA-like protein 2)	Signaling.Hormone Signaling.Gibberellic acid Signaling.Gibberellic acid-mediated Signaling pathway	AT3G03450
Vitvi11g00409	839.372	1.45624	0.215309	6.76349	1.35e-11	2.99e-10	GAI protein.	Development.Reproductive development.Flower development	AT1G14920
Vitvi08g01149	381.63	1.60927	0.284303	5.6604	1.51e-08	2e-07	LCL1 (LHY/CCA1-like 1)	Signaling.Signaling pathway.Circadian clock Signaling	AT3G09600
Vitvi11g00351	2228.78	-1.24823	0.301266	-4.14329	3.42e-05	0.000211161	Multiprotein-bridging factor 1c MBF1C	Signaling.Hormone Signaling.Ethylene Signaling.Ethylene-mediated Signaling pathway	AT3G24500
Vitvi09g00300	2819.35	1.08125	0.233869	4.62331	3.78e-06	2.95e-05	MYB divaricata	Development.Reproductive development.Flower development	AT3G16350
Vitvi07g00393	262.113	3.03193	0.82469	3.67645	0.000236503	0.00115769	Myb domain protein 12	Regulation overview.Regulation of gene expression.Regulation of transcription.Transcription factor.MYB family transcription factor	AT2G47460
Vitvi05g01732	40.5752	1.72356	0.652834	2.64012	0.00828766	0.0250139	Myb domain protein 14	Regulation overview.Regulation of gene expression.Regulation of transcription.Transcription factor.MYB family transcription factor	AT3G23250
Vitvi07g00598	2854.97	-1.51684	0.346133	-4.38225	1.17e-05	8.14e-05	Myb domain protein 14	Regulation overview.Regulation of gene expression.Regulation of transcription.Transcription factor.MYB family transcription factor	AT2G31180
Vitvi04g00157	11.3651	6.27245	1.36647	4.59025	4.43e-06	3.39e-05	Myb domain protein 32	Regulation overview.Regulation of gene expression.Regulation of transcription.Transcription factor.MYB family transcription factor	AT4G34990
Vitvi08g00069	69.1732	2.94829	0.734772	4.01252	6.01e-05	0.000345746	Myb domain protein 60	Regulation overview.Regulation of gene expression.Regulation of transcription.Transcription factor.MYB family transcription factor	AT1G08810
Vitvi17g00231	1154.46	-1.32052	0.27346	-4.82893	1.37e-06	1.19e-05	Myb domain protein 7	Regulation overview.Regulation of gene expression.Regulation of transcription.Transcription factor.MYB family transcription factor	AT2G16720
Vitvi18g00843	774.34	-1.06151	0.262016	-4.05132	5.09e-05	0.000299146	Myb domain protein 73	Regulation overview.Regulation of gene expression.Regulation of transcription.Transcription factor.MYB family transcription factor	AT4G37260
Vitvi07g00455	107.384	-1.43924	0.398426	-3.61231	0.000303485	0.00144295	Myb domain protein 78	Regulation overview.Regulation of gene expression.Regulation of transcription.Transcription factor.MYB family transcription factor	AT3G06490
Vitvi08g01203	150.983	1.34202	0.42513	3.15673	0.00159547	0.00610438	Myb domain protein 91	Regulation overview.Regulation of gene expression.Regulation of transcription.Transcription factor.MYB family transcription factor	AT2G37630
Vitvi03g00559	728.835	-1.69882	0.322256	-5.27163	1.35e-07	1.47e-06	Myb domain protein R1	Regulation overview.Regulation of gene expression.Regulation of transcription.Transcription factor.MYB family transcription factor	AT5G67300
Vitvi01g00867	2320.43	1.19076	0.233414	5.1015	3.37e-07	3.35e-06	Myb family	Regulation overview.Regulation of gene expression.Regulation of transcription.Transcription factor.MYB-related family transcription factor	AT1G70000
Vitvi15g01097	7077.8	-1.53764	0.13245	-11.6092	3.7e-31	8.25e-29	Myb family	Regulation overview.Regulation of gene expression.Regulation of transcription.Transcription factor.MYB-related family transcription factor	AT5G52660
Vitvi15g00938	4996.09	1.2855	0.289132	4.44605	8.75e-06	6.27e-05	MYBPA1 protein [Vitis vinifera]	Regulation overview.Regulation of gene expression.Regulation of transcription.Transcription factor.MYB family transcription factor	AT1G22640
Vitvi14g01499	3035.79	-1.74731	0.229925	-7.59945	2.97e-14	9.83e-13	NAC domain-containing protein 83	Regulation overview.Regulation of gene expression.Regulation of transcription.Transcription factor.NAC family transcription factor	AT5G13180
Vitvi04g00510	395.494	1.09214	0.326838	3.34154	0.00083315	0.00347971	WRKY DNA-binding protein 18	Regulation overview.Regulation of gene expression.Regulation of transcription.Transcription factor.WRKY family transcription factor	AT4G31800
Vitvi02g00039	207.95	1.41745	0.52692	2.69006	0.0071439	0.0221139	WRKY DNA-binding protein 27	Regulation overview.Regulation of gene expression.Regulation of transcription.Transcription factor.WRKY family transcription factor	AT5G52830
Vitvi08g00868	5390.45	2.85726	0.375894	7.60124	2.93e-14	9.72e-13	WRKY DNA-binding protein 70	Regulation overview.Regulation of gene expression.Regulation of transcription.Transcription factor.WRKY family transcription factor	AT3G56400
