# Supplementary material for: Deciphering genome-wide transcriptomic changes in grapevines heavily infested by spotted lanternflies
Source: Front Insect Sci. 2022 Aug 25;2:971221. doi: 10.3389/finsc.2022.971221 (PMC10926465; doi:10.3389/finsc.2022.971221)
Supplement: Supplementary Figure 1 — Scatter plots for each replicate of the treatments (A): Control, (B): SLF. No replicate showed any abnormal distribution of gene expression for the pairwise comparison. [file DataSheet_1.zip › Supplementary Material/Supplementary Table 4.xlsx]

## Sheet: Signaling kinases
V3 Gene ID	baseMean	log2FoldChange	lfcSE	stat	pvalue	padj	Functional annotation	Functionnal category	Best.arabidopsis match
Vitvi06g00650	30.1447	8.17025	1.36825	5.97133	2.35e-09	3.63e-08	ACR4 (Arabidopsis CRINKLY4)	Signaling.Signaling pathway.Calcium sensors and Signaling	AT3G55950
Vitvi10g00504	86.1904	1.73224	0.556765	3.11126	0.0018629	0.00698702	ACR4 (Arabidopsis CRINKLY4)	Signaling.Signaling pathway.Calcium sensors and Signaling	AT5G46080
Vitvi12g02003	121.656	-1.36729	0.435949	-3.13636	0.00171061	0.00648226	ACR4 (Arabidopsis CRINKLY4)	Signaling.Signaling pathway.Calcium sensors and Signaling	AT5G23170
Vitvi15g01139	294.561	-1.93805	0.414939	-4.67068	3e-06	2.4e-05	Ankyrin protein kinase	Diverse functions.Gene family with diverse functions.Ankyrin domain family	AT4G18950
Vitvi10g02157	115.581	1.46969	0.485521	3.02704	0.00246963	0.00887714	ARK3 (Arabidopsis Receptor Kinase 3)	Signaling.Signaling pathway.Protein kinase	AT4G21380
Vitvi11g01705	37.7404	-1.6343	0.451275	-3.62152	0.000292876	0.00139865	ARK3 (Arabidopsis Receptor Kinase 3)	Signaling.Signaling pathway.Protein kinase	AT4G21380
Vitvi19g00334	74.8993	2.79167	0.782211	3.56894	0.000358425	0.00167176	ARK3 (Arabidopsis Receptor Kinase 3)	Signaling.Signaling pathway.Protein kinase	AT4G21380
Vitvi17g00169	1275.66	1.28729	0.283543	4.54	5.63e-06	4.2e-05	Atypical receptor kinase MARK	Signaling.Signaling pathway.Protein kinase	AT1G48480
Vitvi15g00814	37.6854	2.45238	0.610461	4.01726	5.89e-05	0.000339583	Aurora kinase 3	Cellular process.Cell growth and death	AT2G45490
Vitvi01g00953	148.535	-1.01744	0.341384	-2.98035	0.00287924	0.0101356	Avr9/Cf-9 induced kinase 1	Response to stimulus.Stress response.Biotic stress response	AT2G02800
Vitvi10g00930	4.51507	5.43294	1.73819	3.12562	0.00177429	0.00668947	Bacterial blight resistance protein	Unclear	AT5G20480
Vitvi00g01098	7086.92	1.04098	0.239685	4.34312	1.4e-05	9.55e-05	BAM1 (big apical meristem 1)	Development.Reproductive development.Flower development	AT5G65700
Vitvi04g00286	826.558	2.14081	0.284135	7.53448	4.9e-14	1.59e-12	BAM2 (big apical meristem 2)	Development.Reproductive development.Flower development	AT2G25790
Vitvi12g02037	796.38	1.84933	0.301247	6.13891	8.31e-10	1.39e-08	Big apical meristem 1 BAM1	Signaling.Signaling pathway.Protein kinase	AT4G20270
Vitvi12g01199	212.396	1.71139	0.467009	3.66456	0.00024776	0.00120653	Brassinosteroid insensitive 1-associated receptor kinase 1	Signaling.Hormone Signaling.Brassinosteroid Signaling.Brassinosteroid-mediated Signaling pathway	AT4G33430
Vitvi12g01277	50.3993	2.00891	0.782613	2.56692	0.0102605	0.0298694	Brassinosteroid insensitive 1-associated receptor kinase 1	Signaling.Hormone Signaling.Brassinosteroid Signaling.Brassinosteroid-mediated Signaling pathway	AT4G33430
Vitvi12g01323	237.755	2.1802	0.40356	5.40241	6.58e-08	7.56e-07	Brassinosteroid insensitive 1-associated receptor kinase 1	Signaling.Hormone Signaling.Brassinosteroid Signaling.Brassinosteroid-mediated Signaling pathway	AT4G33430
Vitvi12g01467	312.142	1.52322	0.309541	4.9209	8.61e-07	7.87e-06	Brassinosteroid insensitive 1-associated receptor kinase 1	Signaling.Hormone Signaling.Brassinosteroid Signaling.Brassinosteroid-mediated Signaling pathway	AT4G33430
Vitvi08g00298	1114.91	-2.27921	0.409812	-5.5616	2.67e-08	3.35e-07	Calcium dependent protein kinase 1	Response to stimulus.Stress response.Biotic stress response.Plant-pathogen interaction	AT5G04870
Vitvi08g00221	386.232	1.65265	0.264568	6.24661	4.19e-10	7.3e-09	Calcium-dependent protein kinase 20 CPK20	Response to stimulus.Stress response.Biotic stress response.Plant-pathogen interaction	AT2G38910
Vitvi18g00175	229.328	2.05866	0.329023	6.25689	3.93e-10	6.87e-09	Calmodulin-domain protein kinase 9 CPK9	Response to stimulus.Stress response.Biotic stress response.Plant-pathogen interaction	AT1G76040
Vitvi05g00256	1925.68	1.93134	0.395489	4.88343	1.04e-06	9.34e-06	CBL-interacting protein kinase 1 (CIPK1)	Signaling.Signaling pathway.Protein kinase	AT3G17510
Vitvi08g00835	401.994	1.3808	0.471112	2.93095	0.00337929	0.0116501	CBL-interacting protein kinase 14 (CIPK14)	Signaling.Signaling pathway.Protein kinase	AT5G01820
Vitvi09g00981	2033.43	1.06429	0.239968	4.43513	9.2e-06	6.56e-05	CBL-interacting protein kinase 6 (CIPK6)	Signaling.Signaling pathway.Protein kinase	AT4G30960
Vitvi11g00677	17348.5	2.10143	0.415392	5.05891	4.22e-07	4.1e-06	CBL-interacting protein kinase 6 (CIPK6)	Signaling.Signaling pathway.Protein kinase	AT4G30960
Vitvi14g00121	54.068	1.74281	0.633656	2.7504	0.00595231	0.0189321	CCR4-NOT transcription complex, subunit 3	Regulation overview.Regulation of gene expression.Regulation of transcription	AT5G10290
Vitvi14g02414	222.271	-1.5381	0.586334	-2.62325	0.00870963	0.0260853	Cf-2 gene	Response to stimulus.Stress response.Biotic stress response.Plant-pathogen interaction	AT4G20140
Vitvi14g02416	485.336	-1.86635	0.621299	-3.00395	0.00266501	0.00948217	Cf-2 gene	Response to stimulus.Stress response.Biotic stress response.Plant-pathogen interaction	AT4G20140
Vitvi11g00749	691.986	-2.56454	0.981704	-2.61234	0.00899248	0.0268048	CF2	Response to stimulus.Stress response.Biotic stress response.Plant-pathogen interaction	AT4G08850
Vitvi01g01258	229.006	2.92189	0.356317	8.20026	2.4e-16	1.05e-14	Clavata1 receptor kinase (CLV1)	Signaling.Signaling pathway.Protein kinase	AT4G20270
Vitvi04g00021	450.092	1.89648	0.42873	4.42349	9.71e-06	6.88e-05	Clavata1 receptor kinase (CLV1)	Signaling.Signaling pathway.Protein kinase	AT5G25930
Vitvi04g00022	176.634	2.29083	0.516175	4.43809	9.08e-06	6.48e-05	Clavata1 receptor kinase (CLV1)	Signaling.Signaling pathway.Protein kinase	AT5G25930
Vitvi04g00024	51.8364	3.7155	0.982979	3.77984	0.000156929	0.000808172	Clavata1 receptor kinase (CLV1)	Signaling.Signaling pathway.Protein kinase	AT5G25930
Vitvi08g01863	367.605	2.19904	0.2831	7.7677	7.99e-15	2.86e-13	Clavata1 receptor kinase (CLV1)	Signaling.Signaling pathway.Protein kinase	AT5G06940
Vitvi11g01479	980.956	2.15345	0.262587	8.20092	2.39e-16	1.04e-14	Clavata1 receptor kinase (CLV1)	Signaling.Signaling pathway.Protein kinase	AT5G51350
Vitvi15g00122	392.744	2.8097	0.446275	6.2959	3.06e-10	5.45e-09	Clavata1 receptor kinase (CLV1)	Signaling.Signaling pathway.Protein kinase	AT5G25930
Vitvi16g00501	1833.41	2.18388	0.237381	9.19991	3.58e-20	2.39e-18	CLL1B clavata1-like receptor S/T protein kinase	Signaling.Signaling pathway.Protein kinase	AT5G61480
Vitvi03g00811	108.446	2.44774	0.525719	4.65598	3.22e-06	2.56e-05	Concanavalin A lectin	Unknown	AT5G10530
Vitvi03g00813	4.54435	5.44113	2.26496	2.40231	0.016292	0.0439645	Concanavalin A lectin	Unknown	AT5G10530
Vitvi08g01040	112.061	1.25159	0.469107	2.66802	0.00762989	0.02333	Crinkly4	Signaling.Signaling pathway.Calcium sensors and Signaling	AT3G09780
Vitvi13g01626	390.083	1.54319	0.222818	6.9258	4.34e-12	1.04e-10	Crinkly4	Signaling.Signaling pathway.Calcium sensors and Signaling	AT3G51990
Vitvi18g01607	254.831	-1.67061	0.408274	-4.09187	4.28e-05	0.00025694	CRK1 protein	Signaling.Signaling pathway.Protein kinase	AT1G54610
Vitvi00g01805	1580.15	1.88034	0.344518	5.4579	4.82e-08	5.69e-07	CRK10 (cysteine-rich RLK10)	Signaling.Signaling pathway.Protein kinase	AT4G23180
Vitvi02g01299	210.227	2.25374	0.683612	3.29681	0.000977903	0.00399184	CRK10 (cysteine-rich RLK10)	Signaling.Signaling pathway.Protein kinase	AT4G05200
Vitvi10g02221	59.7716	4.26618	0.930051	4.58704	4.5e-06	3.44e-05	CRK10 (cysteine-rich RLK10); kinase	Signaling.Signaling pathway.Protein kinase	AT4G23180
Vitvi06g00069	187.716	1.18581	0.317002	3.74069	0.000183515	0.000924699	Curculin (mannose-binding) lectin	Unknown	AT2G41890
Vitvi08g00019	405.901	3.88394	0.509701	7.62004	2.54e-14	8.52e-13	Cyclin-dependent kinase B1;2	Cellular process.Cell growth and death	AT2G38620
Vitvi14g02006	108.206	2.12973	0.566613	3.75871	0.000170791	0.000867714	Cyclin-dependent kinase CDC2C	Cellular process.Cell growth and death	AT5G39420
Vitvi05g00363	300.85	2.01403	0.277487	7.25811	3.93e-13	1.11e-11	EMB3013	Development.Reproductive development.Embryo development	AT5G18700
Vitvi18g00534	298.283	1.01993	0.424944	2.40016	0.016388	0.0441834	Ethylene-inducible CTR1	Signaling.Hormone Signaling.Ethylene Signaling.Ethylene-mediated Signaling pathway	AT4G24480
Vitvi10g00742	1173.13	1.82549	0.606975	3.00752	0.00263388	0.00938501	FLS2 (flagellin-sensitive 2)	Signaling.Signaling pathway.Protein kinase	AT5G46330
Vitvi10g00743	73.667	2.66122	0.366583	7.25951	3.88e-13	1.11e-11	FLS2 (flagellin-sensitive 2)	Signaling.Signaling pathway.Protein kinase	AT5G46330
Vitvi07g00924	511.318	3.54463	0.287284	12.3384	5.63e-35	1.77e-32	FRK1 (FLG22-induced receptor-like kinase 1)	Response to stimulus.Stress response.Biotic stress response.Plant-pathogen interaction	AT5G48740
Vitvi09g00244	227.28	-1.03092	0.314638	-3.27652	0.00105095	0.00424961	FRK1 (FLG22-induced receptor-like kinase 1)	Response to stimulus.Stress response.Biotic stress response.Plant-pathogen interaction	AT4G29990
Vitvi09g00253	31.2129	5.19519	1.53317	3.38853	0.000702688	0.0030044	FRK1 (FLG22-induced receptor-like kinase 1)	Response to stimulus.Stress response.Biotic stress response.Plant-pathogen interaction	AT4G29990
Vitvi09g00258	33.9868	3.16274	1.32343	2.38981	0.0168572	0.0452693	FRK1 (FLG22-induced receptor-like kinase 1)	Response to stimulus.Stress response.Biotic stress response.Plant-pathogen interaction	AT4G29990
Vitvi09g01551	263.162	7.40866	2.20441	3.36083	0.000777081	0.00327783	FRK1 (FLG22-induced receptor-like kinase 1)	Response to stimulus.Stress response.Biotic stress response.Plant-pathogen interaction	AT4G29990
Vitvi09g01556	51.7063	3.06218	0.830547	3.68694	0.00022697	0.0011157	FRK1 (FLG22-induced receptor-like kinase 1)	Response to stimulus.Stress response.Biotic stress response.Plant-pathogen interaction	AT4G29990
Vitvi06g01608	1583.44	-3.04267	0.28605	-10.6368	2.01e-26	2.69e-24	GRIK1 (geminivirus rep interacting kinase 1)	Signaling.Signaling pathway.Protein kinase	AT3G45240
Vitvi09g01945	5.91612	5.82009	1.56965	3.7079	0.000208985	0.00103727	Hcr2-0B	Response to stimulus.Stress response.Biotic stress response	AT5G46330
Vitvi14g03055	104.417	4.05757	0.963478	4.21138	2.54e-05	0.000161165	Hcr2-p1.2	Response to stimulus.Stress response.Biotic stress response	AT1G35710
Vitvi17g00648	1313.6	1.1572	0.24132	4.79529	1.62e-06	1.39e-05	IBS1 (impaired in baba-induced sterility 1)	Unclear	AT1G18670
Vitvi08g00781	197.503	6.09132	0.713052	8.5426	1.31e-17	6.68e-16	IMK2 (inflorescence meristem receptor-like kinase 2)	Signaling.Signaling pathway.Protein kinase	AT3G51740
Vitvi13g00120	92.7848	5.5421	0.661898	8.37305	5.61e-17	2.67e-15	IMK2 (inflorescence meristem receptor-like kinase 2)	Signaling.Signaling pathway.Protein kinase	AT3G51740
Vitvi07g00786	271.494	1.37961	0.314327	4.38908	1.14e-05	7.92e-05	Kinase-like protein TMKL1	Signaling.Signaling pathway.Protein kinase	AT3G24660
Vitvi04g01756	1222.93	1.19111	0.174644	6.82022	9.09e-12	2.07e-10	Lectin protein kinase	Signaling.Signaling pathway.Protein kinase	AT5G06740
Vitvi08g01744	424.851	3.72331	0.495169	7.51927	5.51e-14	1.78e-12	Lectin protein kinase	Signaling.Signaling pathway.Protein kinase	AT5G06740
Vitvi08g02220	109.817	3.00583	0.67279	4.46771	7.91e-06	5.74e-05	Lectin protein kinase	Signaling.Signaling pathway.Protein kinase	AT2G19130
Vitvi08g02348	52.0223	3.00045	0.88222	3.40102	0.000671341	0.00289103	Lectin protein kinase	Signaling.Signaling pathway.Protein kinase	AT5G06740
Vitvi16g01323	1238.36	2.77065	0.283448	9.7748	1.44e-22	1.27e-20	Lectin protein kinase	Signaling.Signaling pathway.Protein kinase	AT3G55550
Vitvi19g00690	87.0091	4.164	0.630777	6.60138	4.07e-11	8.38e-10	Lectin protein kinase	Signaling.Signaling pathway.Protein kinase	AT5G55830
Vitvi01g00521	4502.92	1.22881	0.173667	7.07568	1.49e-12	3.86e-11	Lectin protein kinase family	Signaling.Signaling pathway.Protein kinase	AT1G34300
Vitvi08g01241	36.6386	4.23274	1.63202	2.59356	0.00949883	0.0280145	Lectin receptor kinase 7	Signaling.Signaling pathway.Protein kinase	AT2G37710
Vitvi13g00093	15.3339	4.0786	1.20314	3.38996	0.00069902	0.00299132	Lectin-like receptor kinase 7;2	Signaling.Signaling pathway.Protein kinase	AT4G29050
Vitvi10g00456	100.146	2.1886	0.697303	3.13866	0.0016972	0.00644237	Lectin-receptor like protein kinase 3	Signaling.Signaling pathway.Protein kinase	AT4G04960
Vitvi04g00832	266.194	-1.01488	0.32349	-3.13727	0.0017053	0.0064661	Leucine Rich Repeat receptor-like kinase	Signaling.Signaling pathway.Protein kinase	AT4G08850
Vitvi07g02290	35.1535	1.08583	0.374414	2.90008	0.00373067	0.0126973	Leucine Rich Repeat receptor-like kinase	Signaling.Signaling pathway.Protein kinase	AT4G08850
Vitvi12g01936	373.92	5.12817	1.27872	4.01041	6.06e-05	0.000348511	Leucine Rich Repeat receptor-like kinase	Signaling.Signaling pathway.Protein kinase	AT4G08850
Vitvi12g02681	15.1474	7.17757	1.28213	5.59818	2.17e-08	2.77e-07	Leucine Rich Repeat receptor-like kinase	Signaling.Signaling pathway.Protein kinase	AT4G08850
Vitvi14g03056	84.3978	3.36139	0.682618	4.92427	8.47e-07	7.75e-06	Leucine Rich Repeat receptor-like kinase	Signaling.Signaling pathway.Protein kinase	AT4G08850
Vitvi14g03072	9.38672	5.99301	1.42391	4.20883	2.57e-05	0.0001627	Leucine Rich Repeat receptor-like kinase	Signaling.Signaling pathway.Protein kinase	AT4G08850
Vitvi14g03074	129.008	1.82192	0.589779	3.08916	0.00200723	0.00744187	Leucine Rich Repeat receptor-like kinase	Signaling.Signaling pathway.Protein kinase	AT4G08850
Vitvi17g00205	32.4032	2.15143	0.792806	2.71369	0.00665392	0.0208323	Leucine Rich Repeat receptor-like kinase	Signaling.Signaling pathway.Protein kinase	AT4G08850
Vitvi18g01253	147.246	2.83344	0.438504	6.46161	1.04e-10	1.97e-09	Leucine Rich Repeat receptor-like kinase	Signaling.Signaling pathway.Protein kinase	AT3G24240
Vitvi10g01162	162.988	1.24815	0.319558	3.90586	9.39e-05	0.000515571	Leucine-rich repeat family	Response to stimulus.Stress response.Biotic stress response	AT1G56140
Vitvi10g01164	933.299	2.1631	0.680302	3.17962	0.00147469	0.00570368	Leucine-rich repeat family	Diverse functions.Gene family with diverse functions.NBS-LRR superfamily	AT1G56140
Vitvi00g00983	206.554	1.36115	0.369641	3.68235	0.000231096	0.00113303	Leucine-rich repeat family protein	Diverse functions.Gene family with diverse functions.NBS-LRR superfamily	AT5G10290
Vitvi07g02557	467.913	1.53878	0.21508	7.15443	8.4e-13	2.25e-11	Leucine-rich repeat family protein	Diverse functions.Gene family with diverse functions.NBS-LRR superfamily	AT5G10290
Vitvi04g01426	177.003	2.92304	0.400665	7.29547	2.98e-13	8.59e-12	Leucine-rich repeat family protein / extensin	Cellular process.Cellular component organization and biogenesis.Cell wall organization and biogenesis.Cell wall structural protein	AT4G36180
Vitvi07g01678	352.61	3.94376	0.505094	7.80796	5.81e-15	2.14e-13	Leucine-rich repeat protein kinase	Signaling.Signaling pathway.Protein kinase	AT2G23300
Vitvi12g02544	82.8914	3.30052	1.00221	3.29325	0.000990351	0.00403929	Leucine-rich repeat protein kinase	Signaling.Signaling pathway.Protein kinase	AT1G35710
Vitvi14g03057	234.038	1.80768	0.532886	3.39225	0.000693221	0.00297169	Leucine-rich repeat protein kinase	Signaling.Signaling pathway.Protein kinase	AT1G35710
Vitvi07g01698	872.562	1.54113	0.291903	5.27961	1.29e-07	1.41e-06	Leucine-rich repeat transmembrane protein kinase	Signaling.Signaling pathway.Protein kinase	AT5G67200
Vitvi08g00863	386.585	1.74348	0.232716	7.49186	6.79e-14	2.16e-12	Leucine-rich repeat transmembrane protein kinase	Signaling.Signaling pathway.Protein kinase	AT3G56370
Vitvi12g00883	53.5665	8.99958	1.54431	5.82756	5.62e-09	8.07e-08	Leucine-rich repeat transmembrane protein kinase	Signaling.Signaling pathway.Protein kinase	AT4G08850
Vitvi13g00182	589.8	2.66064	0.26713	9.96008	2.28e-23	2.15e-21	Leucine-rich repeat transmembrane protein kinase	Signaling.Signaling pathway.Protein kinase	AT3G56370
Vitvi14g01576	704.32	1.15065	0.24898	4.62146	3.81e-06	2.97e-05	Leucine-rich repeat transmembrane protein kinase	Signaling.Signaling pathway.Protein kinase	AT5G14210
Vitvi17g00139	186.844	1.3593	0.26041	5.21984	1.79e-07	1.89e-06	Leucine-rich repeat transmembrane protein kinase	Signaling.Signaling pathway.Protein kinase	AT5G63410
Vitvi06g00819	1278.1	-1.50008	0.16462	-9.1124	8.06e-20	5.27e-18	Leucine-rich repeat transmembrane protein kinase, putative	Signaling.Signaling pathway.Protein kinase	AT1G06840
Vitvi09g00236	38.9195	8.53925	1.52226	5.60957	2.03e-08	2.62e-07	Light repressible receptor protein kinase	Signaling.Signaling pathway.Protein kinase	AT4G29990
Vitvi05g00948	20.3821	3.31676	1.27745	2.59639	0.00942092	0.0278283	LRR receptor-like kinase 2	Signaling.Signaling pathway.Protein kinase	AT3G24240
Vitvi08g01902	523.326	2.20247	0.183529	12.0007	3.52e-33	9.2e-31	LRR receptor-like kinase 2	Signaling.Signaling pathway.Protein kinase	AT2G41820
Vitvi18g01545	8.40591	6.32679	2.06714	3.06065	0.00220854	0.00807711	LRR receptor-like kinase 2	Signaling.Signaling pathway.Protein kinase	AT1G34110
Vitvi12g00181	4594.56	1.1841	0.109333	10.8302	2.48e-27	3.75e-25	MAP3K delta-1 protein kinase	Signaling.Signaling pathway.Protein kinase.MAPK cascade	AT3G58640
Vitvi10g00601	672.161	1.77385	0.376978	4.70545	2.53e-06	2.06e-05	MEE62 (maternal effect embryo arrest 62)	Signaling.Signaling pathway.Protein kinase	AT5G45800
Vitvi06g00689	75.961	1.41631	0.358196	3.95402	7.68e-05	0.000430764	MRH1 (morphogenesis of root hair 1)	Signaling.Signaling pathway.Protein kinase	AT4G18640
Vitvi10g00597	116.618	1.50576	0.543422	2.77089	0.0055904	0.0179391	MRH1 (morphogenesis of root hair 1)	Signaling.Signaling pathway.Protein kinase	AT4G18640
Vitvi05g00906	21.4935	2.07214	0.746441	2.77603	0.00550278	0.017702	N-6 Adenine-specific DNA methylase	Metabolism.Primary metabolism.Amino acid metabolism.Methionine metabolism	AT4G05200
Vitvi15g00511	816.204	1.05445	0.241839	4.36012	1.3e-05	8.92e-05	NAK-type protein kinase	Response to stimulus.Stress response.Abiotic stress response	AT5G47070
Vitvi01g01351	2517.02	1.52871	0.217689	7.02243	2.18e-12	5.53e-11	NIK1 (NSP- interacting kinase 1)	Signaling.Signaling pathway.Protein kinase	AT5G16000
Vitvi14g01294	1023.79	1.46074	0.225724	6.47134	9.71e-11	1.86e-09	NIK1 (NSP- interacting kinase 1)	Signaling.Signaling pathway.Protein kinase	AT5G16000
Vitvi10g00605	1371.36	1.56893	0.204113	7.68658	1.51e-14	5.23e-13	NIK3 (NSP- interacting kinase 3)	Signaling.Signaling pathway.Protein kinase	AT5G45780
Vitvi15g00721	2306.13	-1.34166	0.291719	-4.59914	4.24e-06	3.27e-05	NIK3 (NSP- interacting kinase 3)	Signaling.Signaling pathway.Protein kinase	AT2G45340
Vitvi14g00434	279.823	4.34329	0.322547	13.4656	2.49e-41	1.25e-38	NIMA protein kinase	Signaling.Signaling pathway.Protein kinase	AT3G04810
Vitvi19g00394	4910.28	-1.98689	0.264021	-7.52549	5.25e-14	1.7e-12	Nodulation receptor kinase	Signaling.Signaling pathway.Protein kinase	AT5G54590
Vitvi05g00961	52.7023	1.55059	0.509144	3.04549	0.00232302	0.0084317	Octicosapeptide/Phox/Bem1p; Protein kinase	Unknown	AT1G04700
Vitvi05g00736	1209.14	-1.55986	0.193322	-8.06874	7.1e-16	2.92e-14	Phosphoenolpyruvate carboxylase kinase	Metabolism.Primary metabolism.Generation of metabolite precursors and energy.Citric acid cycle	AT1G08650
Vitvi14g00605	802.588	1.36883	0.408825	3.34821	0.00081336	0.0034108	Phosphoenolpyruvate carboxylase kinase	Metabolism.Primary metabolism.Generation of metabolite precursors and energy.Citric acid cycle	AT1G08650
Vitvi14g01842	39.651	1.80357	0.535392	3.36868	0.000755284	0.00319861	Phototropin-2	Signaling.Signaling pathway.Light Signaling.Blue light Signaling	AT5G40030
Vitvi04g00538	805.922	2.89091	0.416821	6.93561	4.04e-12	9.75e-11	Phytosulfokine receptor precursor	Signaling.Signaling pathway.Signaling molecules.Signaling peptide.Ligand peptide	AT2G25220
Vitvi06g01430	504.654	2.26734	0.310824	7.29461	3e-13	8.63e-12	PINOID	Signaling.Hormone Signaling.Auxin Signaling.Auxin transport	AT2G34650
Vitvi11g00435	50.4769	8.91403	1.16769	7.63392	2.28e-14	7.67e-13	PINOID	Signaling.Hormone Signaling.Auxin Signaling.Auxin transport	AT2G34650
Vitvi06g00693	758.245	1.78961	0.23548	7.59985	2.96e-14	9.81e-13	Protein kinase	Signaling.Signaling pathway.Protein kinase	AT5G58520
Vitvi07g02649	185.485	1.91736	0.43583	4.39934	1.09e-05	7.61e-05	Protein kinase	Signaling.Signaling pathway.Protein kinase	AT2G23200
Vitvi12g00087	158.646	1.06436	0.320687	3.31899	0.000903422	0.0037225	Protein kinase	Signaling.Signaling pathway.Protein kinase	AT3G57750
Vitvi15g01078	203.478	3.34815	0.372586	8.98625	2.56e-19	1.58e-17	Protein kinase	Signaling.Signaling pathway.Protein kinase	AT1G01540
Vitvi18g00218	287.733	1.29496	0.397159	3.26056	0.00111191	0.00445653	Protein kinase	Signaling.Signaling pathway.Protein kinase	AT1G77280
Vitvi19g00010	300.682	1.13353	0.304725	3.71985	0.00019934	0.000994225	Protein kinase	Signaling.Signaling pathway.Protein kinase	AT1G78530
Vitvi18g00091	433.912	1.1974	0.302914	3.95293	7.72e-05	0.000432437	Protein kinase 1B	Signaling.Signaling pathway.Protein kinase	AT1G76360
Vitvi14g00273	92.0972	2.23575	0.356619	6.2693	3.63e-10	6.38e-09	Protein kinase CDG1	Signaling.Signaling pathway.Protein kinase	AT1G54820
Vitvi05g01417	12.7485	2.07629	0.793555	2.61644	0.00888531	0.0265434	Protein kinase CRK1 CRK1 protein(Cdc2-related kinase 1)	Signaling.Signaling pathway.Protein kinase	AT1G53050
Vitvi12g00049	548.227	1.07155	0.233533	4.58844	4.47e-06	3.42e-05	Protein kinase family	Signaling.Signaling pathway.Protein kinase	AT2G42960
Vitvi16g00165	204	3.52325	0.581386	6.06009	1.36e-09	2.19e-08	Protein kinase FU (FUSED)	Signaling.Signaling pathway.Protein kinase	AT1G50240
Vitvi07g01670	1319	1.53196	0.256742	5.96693	2.42e-09	3.72e-08	Protein kinase pto	Response to stimulus.Stress response.Biotic stress response.Plant-pathogen interaction	AT5G24010
Vitvi07g02005	830.561	1.76334	0.317454	5.55462	2.78e-08	3.47e-07	Protein kinase SPK-3 ASK1	Signaling.Hormone Signaling.ABA Signaling.ABA-mediated Signaling pathway	AT1G10940
Vitvi05g02086	135.728	-1.02257	0.225095	-4.54283	5.55e-06	4.15e-05	Protein kinase Xa21	Signaling.Signaling pathway.Protein kinase	AT3G47570
Vitvi12g02239	17.4831	3.76893	1.2004	3.13972	0.00169109	0.00642217	Protein kinase Xa21	Response to stimulus.Stress response.Biotic stress response.Plant-pathogen interaction	AT3G47570
Vitvi12g02247	160.971	3.23554	0.848547	3.81303	0.000137273	0.000718854	Protein kinase Xa21	Response to stimulus.Stress response.Biotic stress response.Plant-pathogen interaction	AT3G47570
Vitvi13g00026	148.276	1.14809	0.420117	2.73279	0.00628005	0.0198152	Protein kinase Xa21	Response to stimulus.Stress response.Biotic stress response.Plant-pathogen interaction	AT3G47090
Vitvi14g00241	8.64099	3.86063	1.2582	3.06838	0.00215225	0.00789835	Protein kinase Xa21	Response to stimulus.Stress response.Biotic stress response.Plant-pathogen interaction	AT3G47110
Vitvi04g00255	19.1625	1.82357	0.774416	2.35476	0.0185345	0.0489116	Receptor kinase	Signaling.Signaling pathway.Protein kinase	AT4G31250
Vitvi19g01804	398.108	1.64826	0.370429	4.4496	8.6e-06	6.19e-05	Receptor kinase 2	Signaling.Signaling pathway.Protein kinase	AT3G14840
Vitvi01g00348	143.883	2.55182	0.543491	4.69524	2.66e-06	2.16e-05	Receptor kinase homolog LRK10	Signaling.Signaling pathway.Protein kinase	AT1G66920
Vitvi04g00216	247.099	1.86504	0.586328	3.18088	0.00146829	0.00568518	Receptor kinase homolog LRK10	Signaling.Signaling pathway.Protein kinase	AT1G70250
Vitvi16g00824	4.67774	5.48113	2.0885	2.62444	0.00867911	0.0260129	Receptor kinase homolog LRK10	Signaling.Signaling pathway.Protein kinase	AT1G66920
Vitvi16g01292	150.016	1.21373	0.512692	2.36737	0.0179152	0.0476303	Receptor kinase homolog LRK10	Signaling.Signaling pathway.Protein kinase	AT1G66920
Vitvi16g01986	44.5114	2.32566	0.565926	4.10947	3.97e-05	0.000240836	Receptor kinase homolog LRK10	Signaling.Signaling pathway.Protein kinase	AT5G38280
Vitvi16g01999	74.2083	2.72146	1.13391	2.40006	0.0163924	0.0441855	Receptor kinase homolog LRK10	Signaling.Signaling pathway.Protein kinase	AT1G66920
Vitvi16g02002	31.4556	3.1093	1.24038	2.50674	0.0121852	0.0345139	Receptor kinase homolog LRK10	Signaling.Signaling pathway.Protein kinase	AT1G66920
Vitvi16g02104	65.2576	2.35785	0.916137	2.57369	0.0100621	0.0293826	Receptor kinase homolog LRK10	Signaling.Signaling pathway.Protein kinase	AT1G66920
Vitvi16g02095	10.5516	6.65637	1.91611	3.4739	0.000512959	0.00228646	Receptor kinase homolog LRK14	Signaling.Signaling pathway.Protein kinase	AT1G66980
Vitvi16g00815	138.846	1.05012	0.320638	3.2751	0.00105625	0.00426621	Receptor kinase LRK10	Signaling.Signaling pathway.Protein kinase	AT5G38280
Vitvi16g02033	4.78013	5.51187	2.07263	2.65936	0.00782902	0.0238645	Receptor kinase LRK10	Signaling.Signaling pathway.Protein kinase	AT5G38280
Vitvi10g02229	23.1732	4.20717	1.33443	3.15278	0.00161723	0.00617819	Receptor kinase RK20-1	Signaling.Signaling pathway.Protein kinase	AT4G05200
Vitvi10g02249	266.037	3.92954	0.713944	5.50398	3.71e-08	4.53e-07	Receptor kinase RK20-1	Signaling.Signaling pathway.Protein kinase	AT4G23180
Vitvi10g01910	5.01524	5.58682	1.33877	4.1731	3e-05	0.000187641	Receptor kinase TRKa	Signaling.Signaling pathway.Protein kinase	AT3G47570
Vitvi10g02351	52.5696	3.67285	0.720886	5.09491	3.49e-07	3.46e-06	Receptor kinase TRKa	Signaling.Signaling pathway.Protein kinase	AT4G20140
Vitvi12g02240	4.67251	5.481	2.25655	2.42893	0.0151434	0.0413505	Receptor kinase TRKa	Diverse functions.Gene family with diverse functions.NBS-LRR superfamily	AT3G47570
Vitvi17g00862	192.344	1.32328	0.387283	3.41682	0.000633564	0.00275154	Receptor kinase TRKa	Signaling.Signaling pathway.Protein kinase	AT4G20140
Vitvi10g00931	81.2707	3.63504	0.739312	4.91679	8.8e-07	8.02e-06	Receptor kinase TRKe	Signaling.Signaling pathway.Protein kinase	AT4G20140
Vitvi11g01281	83.4716	2.69086	0.91978	2.92555	0.00343853	0.0118261	Receptor kinase TRKe	Signaling.Signaling pathway.Protein kinase	AT3G47580
Vitvi11g01687	7.68661	3.96773	1.14093	3.47762	0.00050589	0.00225905	Receptor kinase TRKe	Signaling.Signaling pathway.Protein kinase	AT3G47580
Vitvi12g02238	8.20804	6.29513	1.48085	4.25104	2.13e-05	0.000138003	Receptor kinase TRKe	Signaling.Signaling pathway.Protein kinase	AT3G47570
Vitvi12g02243	3.71072	5.14633	2.15609	2.38687	0.0169923	0.0455673	Receptor kinase TRKe	Signaling.Signaling pathway.Protein kinase	AT2G26330
Vitvi12g02244	8.90879	6.41119	1.6363	3.9181	8.92e-05	0.000493059	Receptor kinase TRKe	Signaling.Signaling pathway.Protein kinase	AT2G26330
Vitvi08g00744	161.937	4.12262	1.49613	2.75552	0.00585983	0.0186791	Receptor lectin protein kinase	Signaling.Signaling pathway.Protein kinase	AT5G01560
Vitvi01g00526	1493.71	1.33274	0.208018	6.40683	1.49e-10	2.78e-09	Receptor protein kinase	Signaling.Signaling pathway.Protein kinase	AT1G66150
Vitvi01g00817	59.4198	3.60797	0.928516	3.88574	0.00010202	0.000554866	Receptor protein kinase	Signaling.Signaling pathway.Protein kinase	AT1G24030
Vitvi01g01434	230.836	1.62395	0.561033	2.89457	0.00379682	0.012876	Receptor protein kinase	Signaling.Signaling pathway.Protein kinase	AT1G10850
Vitvi02g01270	28.3101	3.28635	1.2869	2.55369	0.0106588	0.0308204	Receptor protein kinase	Signaling.Signaling pathway.Protein kinase	AT3G19300
Vitvi03g00516	85.5591	2.78412	0.782018	3.56018	0.000370606	0.00172073	Receptor protein kinase	Signaling.Signaling pathway.Protein kinase	AT3G19300
Vitvi03g00553	607.453	2.84108	0.508511	5.58707	2.31e-08	2.94e-07	Receptor protein kinase	Signaling.Signaling pathway.Protein kinase	AT4G37250
Vitvi04g00932	378.028	2.555	0.345114	7.40334	1.33e-13	4.03e-12	Receptor protein kinase	Signaling.Signaling pathway.Protein kinase	AT1G66150
Vitvi05g01343	875.029	2.22034	0.29873	7.43259	1.06e-13	3.28e-12	Receptor protein kinase	Signaling.Signaling pathway.Protein kinase	AT3G28040
Vitvi06g00812	1130.66	1.05851	0.197824	5.35074	8.76e-08	9.87e-07	Receptor protein kinase	Signaling.Signaling pathway.Protein kinase	AT5G58300
Vitvi06g01057	177.056	2.09674	0.547491	3.82973	0.000128282	0.000678445	Receptor protein kinase	Signaling.Signaling pathway.Protein kinase	AT2G27060
Vitvi08g00883	560.881	3.09849	0.314023	9.86707	5.78e-23	5.33e-21	Receptor protein kinase	Signaling.Signaling pathway.Protein kinase	AT5G58300
Vitvi08g01370	2220.45	1.04533	0.200451	5.21492	1.84e-07	1.93e-06	Receptor protein kinase	Signaling.Signaling pathway.Protein kinase	AT1G66150
Vitvi11g00764	9.22203	6.46246	1.97832	3.26665	0.0010883	0.00437548	Receptor protein kinase	Signaling.Signaling pathway.Protein kinase	AT4G08850
Vitvi12g02578	192.646	2.73928	0.488123	5.61187	2e-08	2.59e-07	Receptor protein kinase	Signaling.Signaling pathway.Protein kinase	AT1G56140
Vitvi16g00808	59.9537	6.03616	0.998901	6.0428	1.51e-09	2.42e-08	Receptor protein kinase	Signaling.Signaling pathway.Protein kinase	AT5G51560
Vitvi19g00995	43.2444	1.76212	0.46625	3.77934	0.000157244	0.000809281	Receptor protein kinase	Signaling.Signaling pathway.Protein kinase	AT1G65790
Vitvi03g00914	3.61292	5.10675	1.68933	3.02293	0.00250337	0.00898129	Receptor protein kinase RK20-1	Signaling.Signaling pathway.Protein kinase	AT5G10530
Vitvi06g00626	300.334	3.29237	0.75965	4.33407	1.46e-05	9.9e-05	Receptor ser/thr protein kinase	Signaling.Signaling pathway.Protein kinase	AT3G09010
Vitvi01g00321	161.601	2.17137	0.470987	4.61025	4.02e-06	3.12e-05	Receptor serine/threonine kinase PR5K	Signaling.Signaling pathway.Protein kinase	AT5G38260
Vitvi16g00811	164.043	4.06318	0.771406	5.26725	1.38e-07	1.5e-06	Receptor serine/threonine kinase PR5K	Signaling.Signaling pathway.Protein kinase	AT5G38280
Vitvi16g02098	62.5964	5.06857	2.01364	2.51712	0.0118319	0.0336961	Receptor serine/threonine kinase PR5K	Signaling.Signaling pathway.Protein kinase	AT5G38280
Vitvi16g02105	320.482	3.66259	0.777761	4.70914	2.49e-06	2.03e-05	Receptor serine/threonine kinase PR5K	Signaling.Signaling pathway.Protein kinase	AT5G38280
Vitvi17g00288	50.1476	1.92293	0.472908	4.06617	4.78e-05	0.000282604	Receptor serine/threonine kinase PR5K	Signaling.Signaling pathway.Protein kinase	AT5G38260
Vitvi06g00283	199.22	1.10378	0.320706	3.44172	0.000578029	0.00253912	Receptor-like kinase	Signaling.Signaling pathway.Protein kinase	AT3G26700
Vitvi13g01056	2790.67	-2.10888	0.38213	-5.51876	3.41e-08	4.18e-07	Receptor-like kinase 17	Signaling.Signaling pathway.Protein kinase	AT3G03770
Vitvi19g00613	38.5222	3.17532	0.558633	5.68409	1.32e-08	1.76e-07	Receptor-like kinase 902	Signaling.Signaling pathway.Protein kinase	AT2G26730
Vitvi01g00350	42.9683	4.76549	1.31372	3.62749	0.000286195	0.00137031	Receptor-like kinase ARK1AS	Signaling.Signaling pathway.Protein kinase	AT1G66910
Vitvi01g00335	1028.1	1.0376	0.225514	4.60106	4.2e-06	3.25e-05	Receptor-like kinase RHG1	Signaling.Signaling pathway.Protein kinase	AT2G01210
Vitvi18g00587	6661.69	1.06887	0.177548	6.0202	1.74e-09	2.75e-08	Receptor-like protein kinase HAIKU2	Development.Reproductive development.Seed development	AT1G09970
Vitvi10g00784	19.2222	2.49611	1.02176	2.44296	0.0145674	0.0400139	Receptor-like serine-threonine protein kinase	Signaling.Signaling pathway.Protein kinase	AT1G11410
Vitvi09g01154	281.818	1.99138	0.304806	6.53326	6.44e-11	1.27e-09	RKF1 (receptor-like kinase in flowers 1)	Signaling.Signaling pathway.Protein kinase	AT1G80870
Vitvi10g00641	236.291	2.57321	0.515765	4.98911	6.07e-07	5.73e-06	RKF1 (receptor-like kinase in flowers 1)	Signaling.Signaling pathway.Protein kinase	AT1G29750
Vitvi10g00650	318.15	1.80376	0.557083	3.23787	0.00120427	0.00477676	RKF1 (receptor-like kinase in flowers 1)	Signaling.Signaling pathway.Protein kinase	AT1G07650
Vitvi10g00652	1464.54	1.44635	0.282094	5.12719	2.94e-07	2.97e-06	RKF1 (receptor-like kinase in flowers 1)	Signaling.Signaling pathway.Protein kinase	AT1G29740
Vitvi10g00655	1133.04	2.03141	0.333516	6.09089	1.12e-09	1.83e-08	RKF1 (receptor-like kinase in flowers 1)	Signaling.Signaling pathway.Protein kinase	AT1G07650
Vitvi10g00656	150.515	1.95626	0.630932	3.10059	0.00193133	0.00720621	RKF1 (receptor-like kinase in flowers 1)	Signaling.Signaling pathway.Protein kinase	AT1G07650
Vitvi19g01801	163.704	2.12973	0.450922	4.72307	2.32e-06	1.91e-05	RKF1 (receptor-like kinase in flowers 1)	Signaling.Signaling pathway.Protein kinase	AT3G14840
Vitvi19g01806	738.375	3.05619	0.363973	8.39673	4.59e-17	2.21e-15	RKF1 (receptor-like kinase in flowers 1)	Signaling.Signaling pathway.Protein kinase	AT1G07650
Vitvi01g00318	432.797	2.67172	0.306158	8.7266	2.62e-18	1.44e-16	RKL1 (Receptor-like kinase 1)	Signaling.Signaling pathway.Protein kinase	AT1G68400
Vitvi08g01537	3208.17	2.92402	0.155813	18.7662	1.43e-78	1.75e-74	RKL1 (Receptor-like kinase 1)	Signaling.Signaling pathway.Protein kinase	AT2G36570
Vitvi11g00401	1441.93	1.9418	0.248638	7.80977	5.73e-15	2.11e-13	RKL1 (Receptor-like kinase 1)	Signaling.Signaling pathway.Protein kinase	AT2G26730
Vitvi08g01853	41.0623	2.94331	0.841296	3.49854	0.000467818	0.0021094	RLK902 (receptor-like kinase 902)	Signaling.Signaling pathway.Protein kinase	AT3G57830
Vitvi10g02133	4.09795	5.29122	2.11428	2.50262	0.0123279	0.0348618	S-locus lectin protein kinase	Signaling.Signaling pathway.Protein kinase	AT1G11330
Vitvi10g02314	7.55605	6.17362	1.7379	3.55234	0.000381819	0.00176577	S-locus lectin protein kinase	Signaling.Signaling pathway.Protein kinase	AT1G11330
Vitvi10g02322	71.8534	1.21378	0.386187	3.14298	0.00167236	0.00636186	S-locus lectin protein kinase	Signaling.Signaling pathway.Protein kinase	AT1G11330
Vitvi12g00297	55.5478	4.74314	1.21836	3.89304	9.9e-05	0.000540325	S-locus lectin protein kinase	Signaling.Signaling pathway.Protein kinase	AT2G19130
Vitvi12g02434	234.47	1.18863	0.339656	3.49953	0.000466087	0.00210275	S-locus lectin protein kinase	Signaling.Signaling pathway.Protein kinase	AT4G03230
Vitvi19g01932	222.066	2.80201	0.431032	6.50069	8e-11	1.56e-09	S-locus lectin protein kinase	Signaling.Signaling pathway.Protein kinase	AT2G19130
Vitvi12g00598	285.644	3.85941	0.458011	8.42646	3.56e-17	1.73e-15	S-locus lectin protein kinase family	Signaling.Signaling pathway.Protein kinase	AT4G03230
Vitvi12g00615	51.9212	1.53485	0.499423	3.07325	0.00211743	0.00779739	S-locus lectin protein kinase family	Signaling.Signaling pathway.Protein kinase	AT4G03230
Vitvi12g02440	211.044	5.1727	1.54488	3.34829	0.000813105	0.00341051	S-locus lectin protein kinase family	Signaling.Signaling pathway.Protein kinase	AT4G03230
Vitvi10g02142	18.8482	7.49244	1.15414	6.49181	8.48e-11	1.64e-09	S-locus protein kinase	Signaling.Signaling pathway.Protein kinase	AT4G27300
Vitvi19g01952	7.6805	6.19815	1.73399	3.57451	0.000350883	0.00164283	S-locus protein kinase	Signaling.Signaling pathway.Protein kinase	AT4G27290
Vitvi19g01957	253.883	3.49037	0.838786	4.16122	3.17e-05	0.000196433	S-locus protein kinase	Signaling.Signaling pathway.Protein kinase	AT4G27290
Vitvi19g01959	14.903	4.82884	1.84823	2.61268	0.00898354	0.0267879	S-locus protein kinase	Signaling.Signaling pathway.Protein kinase	AT4G27300
Vitvi19g01964	21.7009	4.1389	1.30558	3.17015	0.00152358	0.00586227	S-locus protein kinase	Signaling.Signaling pathway.Protein kinase	AT4G27290
Vitvi19g01966	189.033	-1.34321	0.351025	-3.82654	0.000129957	0.000685825	S-locus protein kinase	Signaling.Signaling pathway.Protein kinase	AT4G27290
Vitvi19g01970	253.739	3.19933	0.556505	5.74897	8.98e-09	1.24e-07	S-locus protein kinase	Signaling.Signaling pathway.Protein kinase	AT4G27290
Vitvi19g01963	18.8151	7.00373	1.48058	4.73039	2.24e-06	1.85e-05	S-locus receptor kinase	Signaling.Signaling pathway.Protein kinase	AT4G27290
Vitvi18g02665	112.014	1.01428	0.395483	2.56467	0.0103275	0.0300131	S-locus receptor protein kinase	Signaling.Signaling pathway.Protein kinase	AT1G34300
Vitvi04g01635	45.9438	3.38483	0.878164	3.85443	0.000115997	0.000621787	S-receptor kinase	Signaling.Signaling pathway.Protein kinase	AT5G60900
Vitvi04g02232	393.34	2.56254	0.408425	6.27421	3.51e-10	6.2e-09	S-receptor kinase	Signaling.Signaling pathway.Protein kinase	AT5G60900
Vitvi06g00134	3582.29	1.2135	0.313718	3.86811	0.000109681	0.000591552	S-receptor kinase	Signaling.Signaling pathway.Protein kinase	AT5G60900
Vitvi06g00137	314.603	2.88208	0.428396	6.72759	1.72e-11	3.73e-10	S-receptor kinase	Signaling.Signaling pathway.Protein kinase	AT5G60900
Vitvi06g01954	938.939	1.50162	0.411792	3.64654	0.000265792	0.00128388	S-receptor kinase	Signaling.Signaling pathway.Protein kinase	AT5G60900
Vitvi08g02216	17.1537	4.42558	1.85201	2.38962	0.016866	0.0452831	S-receptor kinase	Signaling.Signaling pathway.Protein kinase	AT1G34300
Vitvi12g02305	24.6314	3.51136	1.34168	2.61715	0.00886679	0.0265042	S-receptor kinase	Signaling.Signaling pathway.Protein kinase	AT2G19130
Vitvi13g02548	185.713	1.84817	0.489683	3.77423	0.000160504	0.000823811	S-receptor kinase	Signaling.Signaling pathway.Protein kinase	AT5G60900
Vitvi13g02549	241.194	1.30943	0.386047	3.39189	0.000694112	0.00297499	S-receptor kinase	Signaling.Signaling pathway.Protein kinase	AT5G60900
Vitvi13g02555	96.6418	1.44279	0.595472	2.42293	0.0153959	0.0419281	S-receptor kinase	Signaling.Signaling pathway.Protein kinase	AT5G60900
Vitvi18g02670	53.1072	1.62747	0.682731	2.38376	0.0171368	0.0458784	S-receptor kinase	Signaling.Signaling pathway.Protein kinase	AT2G19130
Vitvi10g00311	7.16889	6.09808	1.98473	3.0725	0.00212275	0.0078123	S-receptor kinase KIK1 precursor	Signaling.Signaling pathway.Protein kinase	AT4G03230
Vitvi16g00474	364.824	1.53392	0.388668	3.94661	7.93e-05	0.000442695	Ser/Thr protein kinase	Signaling.Signaling pathway.Protein kinase	AT4G25160
Vitvi19g01707	3548.88	1.30414	0.210175	6.20503	5.47e-10	9.39e-09	Ser/Thr protein kinase	Signaling.Signaling pathway.Protein kinase	AT1G79570
Vitvi14g00952	495.742	1.21613	0.278434	4.36775	1.26e-05	8.64e-05	Ser/Thr receptor kinase	Signaling.Signaling pathway.Protein kinase	AT5G37790
Vitvi00g02226	89.8977	4.46721	1.01025	4.42189	9.78e-06	6.93e-05	Ser/Thr receptor-like kinase1	Signaling.Signaling pathway.Protein kinase	AT5G38280
Vitvi16g00821	15.7398	7.23297	1.84563	3.91898	8.89e-05	0.000491491	Ser/Thr receptor-like kinase1	Signaling.Signaling pathway.Protein kinase	AT5G38280
Vitvi16g01259	17.6278	5.97872	1.28209	4.66327	3.11e-06	2.48e-05	Ser/Thr receptor-like kinase1	Signaling.Signaling pathway.Protein kinase	AT5G38280
Vitvi16g01278	614.935	-2.37746	0.443357	-5.3624	8.21e-08	9.28e-07	Ser/Thr receptor-like kinase1	Signaling.Signaling pathway.Protein kinase	AT5G38280
Vitvi16g01294	397.25	1.29585	0.371271	3.49031	0.000482453	0.00216702	Ser/Thr receptor-like kinase1	Signaling.Signaling pathway.Protein kinase	AT5G38280
Vitvi16g01995	20.3552	2.7978	1.15159	2.42951	0.0151194	0.041308	Ser/Thr receptor-like kinase1	Signaling.Signaling pathway.Protein kinase	AT5G38280
Vitvi16g02005	50.4814	2.72887	1.15557	2.36148	0.0182022	0.0482371	Ser/Thr receptor-like kinase1	Signaling.Signaling pathway.Protein kinase	AT5G38280
Vitvi16g02090	8.20416	6.29354	1.98304	3.17368	0.00150521	0.00580613	Ser/Thr receptor-like kinase1	Signaling.Signaling pathway.Protein kinase	AT5G38280
Vitvi16g02108	4.8082	5.51966	1.65718	3.33075	0.000866129	0.00359358	Ser/Thr receptor-like kinase1	Signaling.Signaling pathway.Protein kinase	AT5G38280
Vitvi16g02111	5.25792	5.65059	2.07492	2.72328	0.00646369	0.0203136	Ser/Thr receptor-like kinase1	Signaling.Signaling pathway.Protein kinase	AT5G38280
Vitvi16g02123	4.99048	5.57436	1.30449	4.2732	1.93e-05	0.000126408	Ser/Thr receptor-like kinase1	Signaling.Signaling pathway.Protein kinase	AT5G38280
Vitvi16g02142	21.9581	5.70781	1.57449	3.62518	0.000288764	0.00138126	Ser/Thr receptor-like kinase1	Signaling.Signaling pathway.Protein kinase	AT5G38280
Vitvi09g00536	191.837	2.08197	0.416842	4.99462	5.9e-07	5.59e-06	Ser/thr specific protein kinase	Signaling.Signaling pathway.Protein kinase	AT2G25220
Vitvi09g00829	225.206	3.31836	0.625362	5.30629	1.12e-07	1.24e-06	Ser/thr specific protein kinase	Signaling.Signaling pathway.Protein kinase	AT2G25220
Vitvi07g02389	5.5289	4.27772	1.78364	2.3983	0.0164713	0.0443739	Serine/threonine kinase BRLK	Signaling.Signaling pathway.Protein kinase	AT4G21390
Vitvi19g00068	9.06483	3.34866	1.14691	2.91971	0.00350353	0.0120076	Serine/threonine Protein kinase BNK1	Signaling.Signaling pathway.Protein kinase	AT3G20530
Vitvi19g00470	33.028	-1.50152	0.640173	-2.3455	0.0190017	0.0499028	Serine/threonine Protein kinase BNK1	Signaling.Signaling pathway.Protein kinase	AT3G20530
Vitvi12g00281	76.4863	4.6168	0.985417	4.68513	2.8e-06	2.25e-05	Serine/threonine-protein kinase bub1,checkpoint-associated	Signaling.Signaling pathway.Protein kinase	AT2G20635
Vitvi10g01516	56.285	1.355	0.561959	2.41121	0.0158995	0.0430653	Serine/threonine-protein kinase receptor ARK3	Signaling.Signaling pathway.Protein kinase	AT4G21380
Vitvi19g01935	86.8749	3.94942	0.792825	4.98145	6.31e-07	5.92e-06	Serine/threonine-protein kinase receptor ARK3	Signaling.Signaling pathway.Protein kinase	AT4G21380
Vitvi19g01936	32.9724	2.76862	0.923487	2.998	0.00271758	0.00964402	Serine/threonine-protein kinase receptor ARK3	Signaling.Signaling pathway.Protein kinase	AT4G21380
Vitvi04g00491	62.306	3.40788	0.882392	3.8621	0.000112417	0.000604314	SHR5-receptor-like kinase	Signaling.Signaling pathway.Protein kinase	AT1G56130
Vitvi08g00935	1398.51	-1.51617	0.303893	-4.98917	6.06e-07	5.73e-06	Snf1 protein kinase (KIN10) (SKIN10)	Signaling.Signaling pathway.Protein kinase	AT3G01090
Vitvi06g00775	2469.51	-1.26311	0.184049	-6.86293	6.75e-12	1.57e-10	SOS2 (salt overly sensitive 2)	Signaling.Hormone Signaling.ABA Signaling.ABA-mediated Signaling pathway	AT5G58380
Vitvi09g00008	3245.14	1.30728	0.230514	5.67118	1.42e-08	1.88e-07	Strubbelig receptor family 6	Signaling.Signaling pathway.Protein kinase	AT1G53730
Vitvi04g00118	156.564	3.48683	0.510745	6.82694	8.67e-12	1.98e-10	Tassel serine threonine kinase 1	Signaling.Signaling pathway.Protein kinase	AT5G12000
Vitvi04g00257	91.2012	-1.87765	0.232855	-8.0636	7.41e-16	3.03e-14	Tassel serine threonine kinase 1	Signaling.Signaling pathway.Protein kinase	AT2G24370
Vitvi09g01410	273.318	-1.37477	0.327024	-4.20389	2.62e-05	0.000166164	Tassel serine threonine kinase 1	Signaling.Signaling pathway.Protein kinase	AT2G24370
Vitvi08g01296	1473.69	1.10177	0.152366	7.23105	4.79e-13	1.33e-11	TPR-containing protein kinase	Signaling.Signaling pathway.Protein kinase	AT5G59010
Vitvi19g01450	592.661	2.04593	0.513375	3.98526	6.74e-05	0.000383358	WAG1	Signaling.Hormone Signaling.Auxin Signaling.Auxin transport	AT1G53700
Vitvi18g00885	452.591	1.41367	0.360858	3.91752	8.95e-05	0.000494023	WAK receptor protein kinase	Signaling.Signaling pathway.Protein kinase	AT2G23450
Vitvi03g00874	4.99816	5.578	2.21933	2.51337	0.0119583	0.0339889	Wall-associated kinase 1 (WAK1)	Signaling.Signaling pathway.Protein kinase	AT1G16120
Vitvi10g00992	263.79	3.63157	0.482516	7.52632	5.22e-14	1.69e-12	Wall-associated kinase 1 (WAK1)	Signaling.Signaling pathway.Protein kinase	AT1G21230
Vitvi17g00395	167.213	3.06001	0.921169	3.32187	0.000894155	0.00368989	Wall-associated kinase 1 (WAK1)	Signaling.Signaling pathway.Protein kinase	AT1G16260
Vitvi18g02407	26.4444	7.98167	1.14453	6.97376	3.09e-12	7.6e-11	Wall-associated kinase 2 (WAK2)	Signaling.Signaling pathway.Protein kinase	AT1G16260
Vitvi18g01937	7.86301	6.23179	1.57514	3.95634	7.61e-05	0.000427182	Wall-associated receptor kinase 2	Signaling.Signaling pathway.Protein kinase	AT1G21270
Vitvi10g00973	543.217	2.07744	0.214091	9.70352	2.91e-22	2.47e-20	Wall-associated receptor kinase 5	Signaling.Signaling pathway.Protein kinase	AT1G21230
Vitvi10g00985	3.79856	5.18163	1.74277	2.97322	0.00294696	0.0103325	Wall-associated receptor kinase 5	Signaling.Signaling pathway.Protein kinase	AT1G21230
Vitvi18g00197	9.23189	6.4638	2.46755	2.61953	0.00880522	0.0263362	Wall-associated receptor kinase 5	Signaling.Signaling pathway.Protein kinase	AT1G21230
Vitvi18g02513	50.5023	-2.11441	0.843841	-2.5057	0.012221	0.0345994	Wall-associated receptor kinase 5	Signaling.Signaling pathway.Protein kinase	AT1G21230
Vitvi03g00882	107.457	3.80622	1.17138	3.24935	0.00115671	0.0046131	Wall-associated receptor kinase-like 10	Signaling.Signaling pathway.Protein kinase	AT1G16120
Vitvi08g00843	1550.65	1.25845	0.335639	3.74942	0.000177241	0.000896995	WNK5 (Arabidopsis WNK kinase 5)	Development.Reproductive development.Flower development	AT3G51630
