# Supplementary material for: Deciphering genome-wide transcriptomic changes in grapevines heavily infested by spotted lanternflies
Source: Front Insect Sci. 2022 Aug 25;2:971221. doi: 10.3389/finsc.2022.971221 (PMC10926465; doi:10.3389/finsc.2022.971221)
Supplement: Supplementary Figure 1 — Scatter plots for each replicate of the treatments (A): Control, (B): SLF. No replicate showed any abnormal distribution of gene expression for the pairwise comparison. [file DataSheet_1.zip › Supplementary Material/Supplementary Table 8.xlsx]

## Sheet: Defense
V3 Gene ID	baseMean	log2FoldChange	lfcSE	stat	pvalue	padj	Functional annotation	Functionnal category	Best Arabidopsis match
Vitvi18g02452	30.9637	8.20903	1.54832	5.30191	1.15e-07	1.27e-06	(-)-germacrene D synthase	Metabolism.Secondary metabolism.Terpenoid metabolism.Terpenoid biosynthesis	AT5G23960
Vitvi18g02462	11.6482	6.79809	1.91019	3.55886	0.000372468	0.00172872	(-)-germacrene D synthase	Metabolism.Secondary metabolism.Terpenoid metabolism.Terpenoid biosynthesis	AT5G23960
Vitvi15g01182	225.091	6.01668	0.686553	8.76361	1.89e-18	1.05e-16	(+)-neomenthol dehydrogenase	Metabolism.Secondary metabolism.Terpenoid metabolism.Monoterpenoid metabolism.Monoterpenoid biosynthesis	AT3G61220
Vitvi10g02181	11.9641	6.83782	1.60824	4.25174	2.12e-05	0.000137718	(E,E)-alpha-farnesene synthase	Metabolism.Secondary metabolism.Terpenoid metabolism.Monoterpenoid metabolism.Monoterpenoid biosynthesis	AT4G16740
Vitvi01g00481	1177.71	1.05869	0.384852	2.75091	0.00594296	0.0189077	1-aminocyclopropane-1-carboxylate oxidase	Metabolism.Primary metabolism.Organic acid metabolism.Propanoate metabolism	AT2G30840
Vitvi02g00620	129.728	1.3909	0.543363	2.5598	0.0104734	0.0303449	1-aminocyclopropane-1-carboxylate oxidase	Metabolism.Primary metabolism.Organic acid metabolism.Propanoate metabolism	AT4G25310
Vitvi02g01473	441.519	-1.59163	0.220159	-7.22944	4.85e-13	1.34e-11	1-aminocyclopropane-1-carboxylate oxidase	Metabolism.Primary metabolism.Organic acid metabolism.Propanoate metabolism	AT1G17020
Vitvi03g00676	127.098	2.4785	0.542253	4.57075	4.86e-06	3.69e-05	1-aminocyclopropane-1-carboxylate oxidase	Metabolism.Primary metabolism.Organic acid metabolism.Propanoate metabolism	AT3G21420
Vitvi15g00509	176.669	1.209	0.415999	2.90625	0.00365786	0.012472	1-aminocyclopropane-1-carboxylate oxidase	Metabolism.Primary metabolism.Organic acid metabolism.Propanoate metabolism	AT1G17020
Vitvi15g00510	1265.03	1.34769	0.404523	3.33155	0.000863627	0.00358442	1-aminocyclopropane-1-carboxylate oxidase	Metabolism.Primary metabolism.Organic acid metabolism.Propanoate metabolism	AT1G17020
Vitvi05g00235	3042.67	-2.8297	0.408882	-6.92059	4.5e-12	1.08e-10	1-cys peroxiredoxin	Metabolism.Primary metabolism.Amino acid metabolism.Aromatic amino acid metabolism.Phenylalanine metabolism.Phenylalanine biosynthesis	AT1G48130
Vitvi18g02138	94.8042	1.67285	0.500826	3.34018	0.000837228	0.00349201	12-oxophytodienoate reductase 1	Metabolism.Primary metabolism.Lipid metabolism.Fatty acid metabolism.Alpha-linolenic acid metabolism	AT1G76680
Vitvi04g00433	625.389	-1.35294	0.554943	-2.43797	0.0147699	0.0404811	2-oxoglutarate-dependent dioxygenase	Metabolism.Cellular metabolism.Oxidation reduction	AT1G52820
Vitvi09g00450	3890.43	3.37674	0.468349	7.20989	5.6e-13	1.54e-11	2-oxoglutarate-dependent dioxygenase	Metabolism.Cellular metabolism.Oxidation reduction	AT1G52800
Vitvi14g00066	825.497	1.38169	0.421304	3.27956	0.00103969	0.00421182	3-beta hydroxysteroid dehydrogenase	Metabolism.Primary metabolism.Lipid metabolism.Steroid metabolism.C21-Steroid hormone metabolism	AT1G09340
Vitvi04g00188	759.933	1.18936	0.194609	6.11155	9.87e-10	1.62e-08	3-beta-hydroxy-delta5-steroid dehydrogenase	Metabolism.Primary metabolism.Lipid metabolism.Steroid metabolism.C21-Steroid hormone metabolism	AT2G26260
Vitvi05g00350	200.326	2.00314	0.464649	4.31107	1.62e-05	0.000108704	3,8-divinyl protochlorophyllide a 8-vinyl reductase	Metabolism.Primary metabolism.Cofactor metabolism.Tetrapyrrole metabolism.Chlorophyll metabolism.Chlorophyll biosynthesis	AT5G18660
Vitvi16g01036	1098.61	-1.44681	0.354761	-4.07827	4.54e-05	0.000270652	4-coumarate-CoA ligase	Metabolism.Secondary metabolism.Phenylpropanoid metabolism.Phenylpropanoid biosynthesis	AT3G48990
Vitvi11g01257	25397	-1.03033	0.293894	-3.50578	0.000455267	0.00206038	4-coumarate-CoA ligase 2	Metabolism.Secondary metabolism.Phenylpropanoid metabolism.Phenylpropanoid biosynthesis	AT1G51680
Vitvi16g00139	1996.33	1.76749	0.386374	4.57455	4.77e-06	3.63e-05	4-coumarate-CoA ligase 3	Metabolism.Secondary metabolism.Phenylpropanoid metabolism.Phenylpropanoid biosynthesis	AT1G65060
Vitvi07g02034	1067.17	1.24211	0.26346	4.7146	2.42e-06	1.98e-05	4,5-DOPA dioxygenase extradiol	Metabolism.Primary metabolism.Amino acid metabolism.Aromatic amino acid metabolism.Tyrosine metabolism	AT4G15093
Vitvi13g01145	89.207	1.75951	0.721717	2.43795	0.0147709	0.0404811	6-hydroxyisobutyryl-coenzyme A hydrolase	Metabolism.Primary metabolism.Amino acid metabolism.Valine, leucine, and isoleucine metabolism.Valine, leucine, and isoleucine catabolism	AT5G65940
Vitvi07g00147	330.822	1.56319	0.533178	2.93184	0.00336966	0.0116202	7S globulin precursor, basic	Metabolism.Primary metabolism.Generation of metabolite precursors and energy.Storage proteins	AT1G03220
Vitvi02g01286	506.426	2.14256	0.585883	3.65697	0.000255212	0.00123766	9-cis-epoxycarotenoid dioxygenase	Metabolism.Secondary metabolism.Terpenoid metabolism.Tetraterpenoid metabolism.Tetraterpenoid biosynthesis.Carotenoid biosynthesis	AT4G19170
Vitvi02g01288	282.084	2.97608	1.02694	2.89801	0.0037554	0.0127673	9-cis-epoxycarotenoid dioxygenase	Metabolism.Secondary metabolism.Terpenoid metabolism.Tetraterpenoid metabolism.Tetraterpenoid biosynthesis.Carotenoid biosynthesis	AT4G19170
Vitvi19g01356	980.217	1.4257	0.255694	5.5758	2.46e-08	3.11e-07	9-cis-epoxycarotenoid dioxygenase 2	Metabolism.Secondary metabolism.Terpenoid metabolism.Tetraterpenoid metabolism.Tetraterpenoid biosynthesis.Carotenoid biosynthesis	AT3G14440
Vitvi05g00963	244.891	-2.41996	0.541968	-4.46512	8e-06	5.8e-05	9-cis-epoxycarotenoid dioxygenase 4	Metabolism.Secondary metabolism.Terpenoid metabolism.Tetraterpenoid metabolism.Tetraterpenoid biosynthesis.Carotenoid biosynthesis	AT3G24220
Vitvi12g01975	3500.54	1.76627	0.287891	6.13518	8.51e-10	1.42e-08	AAA-type ATPase	Diverse functions.Gene family with diverse functions.AAA-type ATPase domain family	AT5G40010
Vitvi12g01976	2473.52	1.70881	0.275196	6.20941	5.32e-10	9.15e-09	AAA-type ATPase	Diverse functions.Gene family with diverse functions.AAA-type ATPase domain family	AT5G40010
Vitvi12g01979	6301.43	1.04916	0.140595	7.46231	8.5e-14	2.66e-12	AAA-type ATPase	Diverse functions.Gene family with diverse functions.AAA-type ATPase domain family	AT5G40010
Vitvi12g02698	523.883	1.57787	0.376614	4.18961	2.79e-05	0.000175883	AAA-type ATPase	Diverse functions.Gene family with diverse functions.AAA-type ATPase domain family	AT5G40010
Vitvi14g03044	141.595	1.65489	0.546807	3.02646	0.00247438	0.00889161	AAA-type ATPase	Diverse functions.Gene family with diverse functions.AAA-type ATPase domain family	AT5G40010
Vitvi02g01269	2265.06	-1.23392	0.490515	-2.51556	0.0118844	0.0338103	ABA 8'-hydroxylase CYP707A1	Metabolism.Secondary metabolism.Terpenoid metabolism.Tetraterpenoid metabolism.Tetraterpenoid biosynthesis.Carotenoid biosynthesis	AT4G19230
Vitvi03g00508	519.364	-1.28214	0.338127	-3.79189	0.000149507	0.000774825	ABA 8'-hydroxylase CYP707A1	Metabolism.Secondary metabolism.Terpenoid metabolism.Tetraterpenoid metabolism.Tetraterpenoid biosynthesis.Carotenoid biosynthesis	AT3G19270
Vitvi18g00792	206.339	4.99532	1.29932	3.84458	0.000120761	0.000643663	ABA 8'-hydroxylase CYP707A1	Metabolism.Secondary metabolism.Terpenoid metabolism.Tetraterpenoid metabolism.Tetraterpenoid biosynthesis.Carotenoid biosynthesis	AT3G19270
Vitvi17g00234	2097.7	1.51401	0.185412	8.16561	3.2e-16	1.39e-14	ABA glucosidase	Signaling.Hormone Signaling.ABA Signaling.ABA metabolism.ABA biosynthesis	AT3G18080
Vitvi01g00979	3868.59	2.27783	0.313259	7.27139	3.56e-13	1.02e-11	ABA-responsive protein (HVA22c)	Signaling.Hormone Signaling.ABA Signaling.ABA-mediated Signaling pathway	AT1G74520
Vitvi07g02304	41.1383	-1.1986	0.498095	-2.40638	0.0161116	0.0435484	ABC transporter C member 9	Transport overview.Macromolecule transport.Multidrug transport.Multidrug ABC transport	AT1G04120
Vitvi09g00296	71.014	-1.90512	0.60053	-3.17241	0.00151181	0.00582429	ABC transporter G member 21	Transport overview.Macromolecule transport.Multidrug transport.Multidrug ABC transport	AT1G59870
Vitvi03g01185	5152.33	4.88371	0.734587	6.64824	2.97e-11	6.25e-10	ABC transporter G member 7	Transport overview.Macromolecule transport.Multidrug transport.Multidrug ABC transport	AT1G17840
Vitvi03g01833	359.02	2.89694	1.05917	2.73509	0.00623624	0.0197048	ABC transporter G member 7	Transport overview.Macromolecule transport.Multidrug transport.Multidrug ABC transport	AT1G17840
Vitvi03g01834	21.2808	7.66814	1.55585	4.92859	8.28e-07	7.59e-06	ABC transporter G member 7	Transport overview.Macromolecule transport.Multidrug transport.Multidrug ABC transport	AT1G17840
Vitvi07g02605	831.652	-2.56047	0.679037	-3.77074	0.000162767	0.000833335	ABC transporter G member 7	Transport overview.Macromolecule transport.Multidrug transport.Multidrug ABC transport	AT1G17840
Vitvi07g03053	1358.31	-2.43089	0.811494	-2.99558	0.00273926	0.00970994	ABC transporter G member 7	Transport overview.Macromolecule transport.Multidrug transport.Multidrug ABC transport	AT1G17840
Vitvi06g00063	661.542	2.35247	0.32359	7.2699	3.6e-13	1.03e-11	Accelerated cell death 1 ACD1	Transport overview.Primary Active Transporters.P-P-bond hydrolysis-driven transporters.Chloroplast Env Prot Translocase	AT4G25650
Vitvi15g01035	2813.74	3.48905	0.622043	5.60902	2.03e-08	2.62e-07	Acidic endochitinase (CHIB1)	Metabolism.Primary metabolism.Carbohydrate metabolism.Monosaccharide metabolism.Amino sugar metabolism	AT5G24090
Vitvi12g00505	434.62	2.21067	0.295547	7.47994	7.44e-14	2.35e-12	Aconitate hydratase, cytoplasmic	Metabolism.Primary metabolism.Generation of metabolite precursors and energy.Citric acid cycle	AT2G05710
Vitvi08g01740	829.474	2.87382	0.346103	8.30337	1.01e-16	4.68e-15	Actin beta/gamma 1	Cellular process.Cellular component organization and biogenesis.Cytoskeleton organization and biogenesis.Actin organization and biogenesis	AT5G09810
Vitvi10g00841	5217.39	-1.35723	0.456157	-2.97537	0.00292638	0.0102691	AERO1 (arabidopsis endoplasmic reticulum oxidoreductins 1)	Unknown	AT1G72280
Vitvi18g00444	55.9704	2.60859	0.353078	7.38813	1.49e-13	4.47e-12	Alcohol dehydrogenase	Metabolism.Primary metabolism.Carbohydrate metabolism.Glycolysis Gluconeogenesis	AT1G22430
Vitvi18g01223	10659.9	1.62103	0.291968	5.55208	2.82e-08	3.52e-07	Alcohol dehydrogenase 1	Metabolism.Primary metabolism.Carbohydrate metabolism.Glycolysis Gluconeogenesis	AT1G77120
Vitvi02g01264	51.0893	2.79323	0.936262	2.98339	0.00285078	0.0100542	Alcohol oxidase	Metabolism.Cellular metabolism.Methane metabolism	AT4G19380
Vitvi05g00784	89.1215	2.17395	0.535156	4.06227	4.86e-05	0.000286686	Alcohol oxidase	Metabolism.Cellular metabolism.Methane metabolism	AT3G23410
Vitvi07g00636	490.818	-1.11487	0.471597	-2.36403	0.0180771	0.0479615	Alcohol oxidase	Metabolism.Cellular metabolism.Methane metabolism	AT4G28570
Vitvi06g00210	135.094	3.48515	1.4123	2.46772	0.0135978	0.0377779	Aldehyde dehydrogenase 3B1	Metabolism.Primary metabolism.Carbohydrate metabolism.Glycolysis Gluconeogenesis	AT4G36250
Vitvi05g01768	109.753	1.74555	0.515764	3.38439	0.00071336	0.00304419	Aldo-keto reductase	Metabolism.Primary metabolism.Carbohydrate metabolism.Monosaccharide metabolism.Pentose glucuronate interconversion	AT4G24220
Vitvi05g01769	10.4815	6.64638	1.29218	5.14356	2.7e-07	2.75e-06	Aldo-keto reductase	Metabolism.Primary metabolism.Carbohydrate metabolism.Monosaccharide metabolism.Pentose glucuronate interconversion	AT4G24220
Vitvi08g02210	433.407	1.38907	0.373672	3.71736	0.000201314	0.00100326	Aldo-keto reductase	Metabolism.Primary metabolism.Carbohydrate metabolism.Monosaccharide metabolism.Pentose glucuronate interconversion	AT2G37770
Vitvi08g02209	2364.91	1.34392	0.217963	6.16582	7.01e-10	1.18e-08	Aldo/keto reductase	Metabolism.Primary metabolism.Carbohydrate metabolism.Monosaccharide metabolism.Pentose glucuronate interconversion	AT2G37770
Vitvi16g01363	127.819	1.54415	0.389229	3.96721	7.27e-05	0.00040968	Aldo/keto reductase	Metabolism.Primary metabolism.Carbohydrate metabolism.Monosaccharide metabolism.Pentose glucuronate interconversion	AT5G53580
Vitvi05g02119	73.6532	-2.07445	0.419795	-4.94158	7.75e-07	7.15e-06	Aldo/keto reductase AKR	Metabolism.Primary metabolism.Carbohydrate metabolism.Monosaccharide metabolism.Pentose glucuronate interconversion	AT1G60730
Vitvi17g00889	294.286	-1.87235	0.190949	-9.80546	1.07e-22	9.48e-21	Alliinase	Metabolism.Primary metabolism.Amino acid metabolism.Cysteine metabolism	AT4G24670
Vitvi05g01662	102.47	1.04303	0.425014	2.45412	0.0141231	0.0390031	Allyl alcohol dehydrogenase	Unclear	AT5G16990
Vitvi05g01663	3201.18	1.05006	0.237147	4.4279	9.52e-06	6.75e-05	Allyl alcohol dehydrogenase	Unclear	AT5G16990
Vitvi05g01674	61.0385	-2.26441	0.652476	-3.47049	0.000519516	0.00231358	Allyl alcohol dehydrogenase	Unclear	AT5G37980
Vitvi05g02268	3873.72	1.8594	0.183133	10.1533	3.2e-24	3.4e-22	Allyl alcohol dehydrogenase	Unclear	AT5G16990
Vitvi11g01184	125.694	1.87374	0.637616	2.93866	0.00329632	0.0113977	Allyl alcohol dehydrogenase	Unclear	AT5G16990
Vitvi11g01643	360.053	2.71923	1.05022	2.5892	0.0096199	0.0283001	Allyl alcohol dehydrogenase	Unclear	AT5G16990
Vitvi14g02032	17265.4	-1.81362	0.213504	-8.49455	1.99e-17	9.91e-16	Alpha-1,4 glucan phosphorylase, L isozyme, chloroplast precursor	Metabolism.Primary metabolism.Carbohydrate metabolism.Polysaccharide metabolism.Starch and sucrose metabolism.Starch biosynthesis catabolism.Starch catabolism	AT3G29320
Vitvi14g01808	3192.48	-2.32963	0.601793	-3.87115	0.000108323	0.000585252	Alpha-dioxygenase	Metabolism.Primary metabolism.Lipid metabolism.Fatty acid metabolism.Alpha-linolenic acid metabolism	AT3G01420
Vitvi06g00583	7198.59	-1.64736	0.15994	-10.2999	7.06e-25	8.24e-23	Alpha-glucan phosphorylase, H isozyme	Metabolism.Primary metabolism.Carbohydrate metabolism.Polysaccharide metabolism.Starch and sucrose metabolism.Starch biosynthesis catabolism.Starch catabolism	AT3G46970
Vitvi01g00280	2653.86	1.24509	0.286907	4.33971	1.43e-05	9.68e-05	Alpha-glucosidase	Metabolism.Primary metabolism.Carbohydrate metabolism.Monosaccharide metabolism.Galactose metabolism	AT1G68560
Vitvi10g00078	3008.5	1.08152	0.262145	4.12565	3.7e-05	0.000226194	Aminomethyltransferase	Metabolism.Primary metabolism.Amino acid metabolism.Glycine, serine, and threonine metabolism	AT1G11860
Vitvi03g01235	104.705	-1.87933	0.372759	-5.04166	4.62e-07	4.45e-06	Annexin ANN3	Transport overview.Channels and pores.a-Type channels.Annexin	AT2G38760
Vitvi13g01510	77.0065	-2.18038	0.534656	-4.0781	4.54e-05	0.000270725	Annexin ANN3	Transport overview.Channels and pores.a-Type channels.Annexin	AT2G38760
Vitvi13g01529	8.13091	-3.46089	1.46284	-2.36588	0.0179875	0.0477661	Annexin ANN3	Transport overview.Channels and pores.a-Type channels.Annexin	AT2G38760
Vitvi13g01532	49.7162	-1.97678	0.823539	-2.40035	0.0163793	0.0441649	Annexin ANN3	Transport overview.Channels and pores.a-Type channels.Annexin	AT2G38760
Vitvi13g01533	762.398	-2.68472	0.410425	-6.54132	6.1e-11	1.21e-09	Annexin ANN3	Transport overview.Channels and pores.a-Type channels.Annexin	AT2G38760
Vitvi13g01537	326.005	4.696	0.503301	9.33041	1.05e-20	7.5e-19	Annexin ANN3	Transport overview.Channels and pores.a-Type channels.Annexin	AT2G38760
Vitvi13g02394	25.9791	-2.53168	0.917676	-2.7588	0.00580143	0.0185218	Annexin ANN3	Transport overview.Channels and pores.a-Type channels.Annexin	AT2G38760
Vitvi13g02402	36.7954	-1.88613	0.686157	-2.74883	0.00598084	0.019013	Annexin ANN3	Transport overview.Channels and pores.a-Type channels.Annexin	AT2G38760
Vitvi13g02362	27.9413	2.80587	0.94354	2.97377	0.00294163	0.0103167	Annexin ANN4	Transport overview.Channels and pores.a-Type channels.Annexin	AT2G38750
Vitvi13g02363	112.947	3.26465	0.658533	4.95746	7.14e-07	6.63e-06	Annexin ANN4	Transport overview.Channels and pores.a-Type channels.Annexin	AT2G38750
Vitvi13g02369	31.2464	4.5752	1.21505	3.76544	0.000166254	0.000849062	Annexin ANN4	Transport overview.Channels and pores.a-Type channels.Annexin	AT2G38750
Vitvi13g02381	47.9566	6.93688	0.943299	7.35386	1.93e-13	5.66e-12	Annexin ANN4	Transport overview.Channels and pores.a-Type channels.Annexin	AT2G38750
Vitvi13g02386	21.3074	6.6942	1.00949	6.6313	3.33e-11	6.96e-10	Annexin ANN4	Transport overview.Channels and pores.a-Type channels.Annexin	AT2G38750
Vitvi13g02392	38.4178	4.77198	0.797084	5.9868	2.14e-09	3.33e-08	Annexin ANN4	Transport overview.Channels and pores.a-Type channels.Annexin	AT2G38750
Vitvi13g02398	11.4517	6.77376	1.05534	6.41855	1.38e-10	2.58e-09	Annexin ANN4	Transport overview.Channels and pores.a-Type channels.Annexin	AT2G38750
Vitvi13g02400	6.43803	5.94327	1.97255	3.01299	0.00258689	0.00924038	Annexin ANN4	Transport overview.Channels and pores.a-Type channels.Annexin	AT2G38750
Vitvi13g02403	43.8059	2.51349	0.805596	3.12004	0.00180826	0.00680672	Annexin ANN4	Transport overview.Channels and pores.a-Type channels.Annexin	AT2G38750
Vitvi13g02413	14.0573	3.32943	1.3445	2.47634	0.0132739	0.0370331	Annexin ANN4	Transport overview.Channels and pores.a-Type channels.Annexin	AT2G38750
Vitvi13g02416	1906.7	7.48055	0.934195	8.00749	1.17e-15	4.7e-14	Annexin ANN4	Transport overview.Channels and pores.a-Type channels.Annexin	AT2G38750
Vitvi03g01265	481.394	1.31869	0.532338	2.47717	0.0132429	0.0369677	Anthocyanidin 3-O-glucosyltransferase	Metabolism.Secondary metabolism.Phenylpropanoid metabolism.Flavonoid metabolism.Flavonoid biosynthesis.Anthocyanin biosynthesis.Anthocyanin-glycoside biosynthesis	AT3G21760
Vitvi03g01869	420.638	3.29514	0.632341	5.21102	1.88e-07	1.97e-06	Anthocyanidin 3-O-glucosyltransferase	Metabolism.Secondary metabolism.Phenylpropanoid metabolism.Flavonoid metabolism.Flavonoid biosynthesis.Anthocyanin biosynthesis.Anthocyanin-glycoside biosynthesis	AT3G21760
Vitvi04g01233	53.5846	3.27223	0.904827	3.61641	0.000298717	0.00142442	Anthocyanidin 3-O-glucosyltransferase	Metabolism.Secondary metabolism.Phenylpropanoid metabolism.Flavonoid metabolism.Flavonoid biosynthesis.Anthocyanin biosynthesis.Anthocyanin-glycoside biosynthesis	AT3G50740
Vitvi06g01744	184.15	2.90395	0.896906	3.23775	0.00120478	0.00477802	Anthocyanidin 3-O-glucosyltransferase	Metabolism.Secondary metabolism.Phenylpropanoid metabolism.Flavonoid metabolism.Flavonoid biosynthesis.Anthocyanin biosynthesis.Anthocyanin-glycoside biosynthesis	AT1G07250
Vitvi12g01684	743.713	2.85354	0.477696	5.97355	2.32e-09	3.58e-08	Anthocyanidin 3-O-glucosyltransferase	Metabolism.Secondary metabolism.Phenylpropanoid metabolism.Flavonoid metabolism.Flavonoid biosynthesis.Anthocyanin biosynthesis.Anthocyanin-glycoside biosynthesis	AT3G21760
Vitvi12g01724	997.731	1.67513	0.390021	4.29499	1.75e-05	0.00011588	Anthocyanidin 3-O-glucosyltransferase	Metabolism.Secondary metabolism.Phenylpropanoid metabolism.Flavonoid metabolism.Flavonoid biosynthesis.Anthocyanin biosynthesis.Anthocyanin-glycoside biosynthesis	AT3G21760
Vitvi12g02594	358.161	2.88219	0.810635	3.55547	0.00037731	0.00174624	Anthocyanidin 3-O-glucosyltransferase	Metabolism.Secondary metabolism.Phenylpropanoid metabolism.Flavonoid metabolism.Flavonoid biosynthesis.Anthocyanin biosynthesis.Anthocyanin-glycoside biosynthesis	AT3G21760
Vitvi16g00849	10.6082	6.66283	2.43838	2.73248	0.00628599	0.0198314	Anthocyanidin 3-O-glucosyltransferase	Metabolism.Secondary metabolism.Phenylpropanoid metabolism.Flavonoid metabolism.Flavonoid biosynthesis.Anthocyanin biosynthesis.Anthocyanin-glycoside biosynthesis	AT3G50740
Vitvi18g03122	32.7865	2.38871	0.816323	2.92618	0.0034315	0.0118152	Anthocyanidin 5,3-O-glucosyltransferase	Metabolism.Secondary metabolism.Phenylpropanoid metabolism.Flavonoid metabolism.Flavonoid biosynthesis.Anthocyanin biosynthesis	AT3G16520
Vitvi11g00145	49.1019	2.58533	0.959638	2.69407	0.00705852	0.0218996	Anthocyanidin-3-glucoside rhamnosyltransferase	Metabolism.Secondary metabolism.Phenylpropanoid metabolism.Flavonoid metabolism.Flavonoid biosynthesis.Anthocyanin biosynthesis.Anthocyanin-glycoside biosynthesis	AT5G49690
Vitvi07g01411	20.8638	3.05906	1.18752	2.576	0.00999498	0.0292109	Anthocyanidine rhamnosyl-transferase	Metabolism.Secondary metabolism.Phenylpropanoid metabolism.Flavonoid metabolism.Flavonoid biosynthesis.Anthocyanin biosynthesis.Anthocyanin-glycoside biosynthesis	AT2G22590
Vitvi15g01641	34.9717	7.89879	0.99063	7.9735	1.54e-15	6.09e-14	Anthocyanidine rhamnosyl-transferase	Metabolism.Secondary metabolism.Phenylpropanoid metabolism.Flavonoid metabolism.Flavonoid biosynthesis.Anthocyanin biosynthesis.Anthocyanin-glycoside biosynthesis	AT5G49690
Vitvi06g01097	12.7932	4.32801	1.55591	2.78166	0.00540818	0.0174297	Anthocyanin 3-O-galactosyltransferase	Metabolism.Secondary metabolism.Phenylpropanoid metabolism.Flavonoid metabolism.Flavonoid biosynthesis.Anthocyanin biosynthesis.Anthocyanin-glycoside biosynthesis	AT5G17050
Vitvi06g01100	6.71934	5.50495	1.62307	3.39169	0.000694635	0.00297671	Anthocyanin 3-O-galactosyltransferase	Metabolism.Secondary metabolism.Phenylpropanoid metabolism.Flavonoid metabolism.Flavonoid biosynthesis.Anthocyanin biosynthesis.Anthocyanin-glycoside biosynthesis	AT5G17050
Vitvi02g01227	168.187	3.54338	0.488745	7.24997	4.17e-13	1.18e-11	Anthranilate N-hydroxycinnamoyl/benzoyltransferase	Metabolism.Primary metabolism.Amino acid metabolism.Aromatic amino acid metabolism.Aromatic amino acid biosynthesis	AT1G31490
Vitvi03g00392	145.794	-2.91428	1.06767	-2.72956	0.0063419	0.0199924	AOS (allene oxide synthase)	Metabolism.Primary metabolism.Lipid metabolism.Fatty acid metabolism.Alpha-linolenic acid metabolism	AT5G42650
Vitvi06g00281	2082.81	5.54767	0.416413	13.3225	1.71e-40	7.92e-38	Aquaporin PIP2B	Transport overview.Channels and pores.a-Type channels.Major Intrinsic Protein	AT2G37170
Vitvi13g00605	15534	1.30241	0.232284	5.60697	2.06e-08	2.65e-07	Aquaporin PIP2B	Transport overview.Channels and pores.a-Type channels.Major Intrinsic Protein	AT2G37170
Vitvi13g00012	2877.79	1.48108	0.341332	4.33913	1.43e-05	9.7e-05	Aquaporin TMP-C	Transport overview.Channels and pores.a-Type channels.Major Intrinsic Protein	AT4G00430
Vitvi15g01109	506.432	1.82136	0.242544	7.5094	5.94e-14	1.91e-12	Aquaporin TMP-C	Transport overview.Channels and pores.a-Type channels.Major Intrinsic Protein	AT2G45960
Vitvi15g01110	25124	2.22008	0.30166	7.35953	1.85e-13	5.43e-12	Aquaporin TMP-C	Transport overview.Channels and pores.a-Type channels.Major Intrinsic Protein	AT3G61430
Vitvi15g01008	1171.94	1.18852	0.214896	5.53067	3.19e-08	3.94e-07	Arbutin synthase	Metabolism.Primary metabolism.Carbohydrate metabolism.Polysaccharide metabolism.Starch and sucrose metabolism	AT4G01070
Vitvi10g02157	115.581	1.46969	0.485521	3.02704	0.00246963	0.00887714	ARK3 (Arabidopsis Receptor Kinase 3)	Signaling.Signaling pathway.Protein kinase	AT4G21380
Vitvi11g01705	37.7404	-1.6343	0.451275	-3.62152	0.000292876	0.00139865	ARK3 (Arabidopsis Receptor Kinase 3)	Signaling.Signaling pathway.Protein kinase	AT4G21380
Vitvi19g00334	74.8993	2.79167	0.782211	3.56894	0.000358425	0.00167176	ARK3 (Arabidopsis Receptor Kinase 3)	Signaling.Signaling pathway.Protein kinase	AT4G21380
Vitvi07g00134	85.8324	4.36608	0.81762	5.33998	9.3e-08	1.04e-06	ARMADILLO BTB Arabidopsis protein 1 ABAP1	Regulation overview.Regulation of gene expression.Regulation of transcription.Transcription factor.TRAF	AT5G19330
Vitvi07g00374	77.7028	-2.77091	0.599786	-4.61982	3.84e-06	3e-05	ARR2 type-B response regulator	Signaling.Hormone Signaling.Cytokinin Signaling.Cytokinin-mediated Signaling pathway	AT3G16857
Vitvi07g01790	61.8813	2.82234	0.998359	2.82698	0.00469889	0.0154461	Ascorbate oxidase	Metabolism.Primary metabolism.Organic acid metabolism.Ascorbate and aldarate metabolism	AT4G39830
Vitvi07g01791	239.071	2.00018	0.457591	4.37111	1.24e-05	8.52e-05	Ascorbate oxidase	Metabolism.Primary metabolism.Organic acid metabolism.Ascorbate and aldarate metabolism	AT4G39830
Vitvi07g02677	13.63	4.00315	1.36891	2.92434	0.00345191	0.0118621	Ascorbate oxidase	Metabolism.Primary metabolism.Organic acid metabolism.Ascorbate and aldarate metabolism	AT4G39830
Vitvi04g02166	262.727	2.20609	0.425463	5.18515	2.16e-07	2.24e-06	Ascorbate peroxidase	Metabolism.Primary metabolism.Organic acid metabolism.Ascorbate and aldarate metabolism	AT4G35000
Vitvi05g00266	185.539	10.7922	1.00819	10.7044	9.7e-27	1.38e-24	Aspartyl protease	Metabolism.Primary metabolism.Protein metabolism and modification.Proteolysis.Peptidase-mediated proteolysis	AT1G11910
Vitvi14g00029	304.113	5.8045	1.08706	5.33963	9.31e-08	1.04e-06	Aspartyl protease	Metabolism.Primary metabolism.Protein metabolism and modification.Proteolysis.Peptidase-mediated proteolysis	AT1G11910
Vitvi03g01704	323.06	-1.10783	0.204411	-5.41961	5.97e-08	6.94e-07	ATHVA22A (Arabidopsis thaliana HVA22 homologue A)	Signaling.Hormone Signaling.ABA Signaling.ABA-mediated Signaling pathway	AT1G74520
Vitvi18g01431	1484.12	2.05034	0.416757	4.91975	8.67e-07	7.91e-06	ATP synthase delta chain, chloroplast precursor	Metabolism.Primary metabolism.Generation of metabolite precursors and energy.Electron transport.Respiratory-chain phosphorylation	AT4G09650
Vitvi15g00745	284.135	-1.7775	0.296768	-5.98953	2.1e-09	3.27e-08	ATP-dependent DNA helicase 2 subunit 2	Metabolism.Primary metabolism.Nucleobase, nucleoside, nucleotide, nucleic acid metabolism.Nucleic acid metabolism.DNA metabolism.Non homologous end joining	AT1G48050
Vitvi17g00036	13340.3	-1.33545	0.22988	-5.80932	6.27e-09	8.91e-08	Auxin response factor 2	Signaling.Hormone Signaling.Auxin Signaling.Auxin-mediated Signaling pathway	AT5G62000
Vitvi03g01367	6.13598	5.87497	1.35322	4.34148	1.42e-05	9.61e-05	Auxin responsive SAUR protein	Signaling.Hormone Signaling.Auxin Signaling.Auxin-mediated Signaling pathway	AT4G38840
Vitvi18g01405	118.675	-1.9825	0.798773	-2.48193	0.0130672	0.0365604	Auxin-binding protein ABP19	Signaling.Hormone Signaling.Auxin Signaling.Auxin-mediated Signaling pathway	AT5G20630
Vitvi11g00089	2468.07	4.9924	0.424589	11.7582	6.41e-32	1.51e-29	Auxin-binding protein ABP19a precursor	Signaling.Hormone Signaling.Auxin Signaling.Auxin-mediated Signaling pathway	AT5G20630
Vitvi07g02881	1956.2	1.11966	0.308207	3.63282	0.000280341	0.00134596	Auxin-responsive protein	Signaling.Hormone Signaling.Auxin Signaling.Auxin-mediated Signaling pathway	AT4G12980
Vitvi15g00359	79.4162	-2.55151	0.884052	-2.88615	0.00389986	0.013169	Avr9/Cf-9 rapidly elicited protein	Response to stimulus.Stress response.Biotic stress response	AT2G35930
Vitvi03g01201	10.7836	2.32973	0.901567	2.58409	0.00976376	0.0286546	Berberine bridge enzyme	Metabolism.Secondary metabolism.Primary amino acids derivated metabolism.Alkaloid metabolism.Alkaloid biosynthesis	AT4G20840
Vitvi03g01204	60.1504	2.39854	0.650776	3.68565	0.000228116	0.00112066	Berberine bridge enzyme	Metabolism.Secondary metabolism.Primary amino acids derivated metabolism.Alkaloid metabolism.Alkaloid biosynthesis	AT4G20840
Vitvi03g01841	331.917	1.2317	0.351198	3.50713	0.000452967	0.00205186	Berberine bridge enzyme	Metabolism.Secondary metabolism.Primary amino acids derivated metabolism.Alkaloid metabolism.Alkaloid biosynthesis	AT4G20840
Vitvi18g02412	3.65474	5.13001	1.53167	3.34929	0.000810193	0.00339946	Berberine bridge enzyme	Metabolism.Secondary metabolism.Primary amino acids derivated metabolism.Alkaloid metabolism.Alkaloid biosynthesis	AT5G44380
Vitvi01g01979	311.17	7.80402	2.2655	3.44473	0.000571631	0.00251598	Bet v I allergen	Response to stimulus.Stress response.Biotic stress response	AT1G70830
Vitvi01g01982	2688.03	2.06595	0.44677	4.6242	3.76e-06	2.94e-05	Bet v I allergen	Response to stimulus.Stress response.Biotic stress response	AT1G70830
Vitvi08g01699	219.33	4.30727	0.435931	9.88063	5.05e-23	4.69e-21	Beta 1-3 glucanase	Metabolism.Primary metabolism.Carbohydrate metabolism.Polysaccharide metabolism.Beta-1,3 glucan metabolism.Beta-1,3 glucan catabolism	AT3G57270
Vitvi08g02336	192.633	2.17685	0.603275	3.6084	0.000308097	0.00146148	Beta 1-3 glucanase [Vitis vinifera]	Metabolism.Primary metabolism.Carbohydrate metabolism.Polysaccharide metabolism.Beta-1,3 glucan metabolism.Beta-1,3 glucan catabolism	AT3G57270
Vitvi01g00468	357.925	2.41965	0.239106	10.1196	4.52e-24	4.66e-22	Beta-1,3-glucanase	Metabolism.Primary metabolism.Carbohydrate metabolism.Polysaccharide metabolism.Beta-1,3 glucan metabolism.Beta-1,3 glucan catabolism	AT2G01630
Vitvi07g00055	257.211	4.50472	0.617573	7.29423	3e-13	8.65e-12	Beta-keto-Coa synthase	Unclear	AT1G04220
Vitvi13g00230	89.0158	3.68535	1.04569	3.52432	0.000424568	0.00193681	Beta-ketoacyl-CoA synthase	Metabolism.Primary metabolism.Lipid metabolism.Fatty acid metabolism.Fatty acid biosynthesis	AT5G04530
Vitvi07g00056	2053.19	5.13632	0.762326	6.7377	1.61e-11	3.5e-10	Beta-ketoacyl-CoA-synthase	Metabolism.Primary metabolism.Lipid metabolism.Fatty acid metabolism.Fatty acid biosynthesis	AT5G43760
Vitvi13g01690	6746.1	3.77444	0.357456	10.5592	4.61e-26	6.01e-24	Beta-primeverosidase	Metabolism.single reactions	AT2G44480
Vitvi13g02529	13.5577	6.52662	1.06824	6.10968	9.98e-10	1.64e-08	Beta-primeverosidase	Metabolism.single reactions	AT2G44480
Vitvi13g02534	1497.5	6.18369	1.59363	3.88025	0.000104349	0.000565652	Beta-primeverosidase	Metabolism.single reactions	AT2G44480
Vitvi05g00117	1009.24	1.35176	0.166553	8.1161	4.81e-16	2.03e-14	Betaine-aldehyde dehydrogenase	Metabolism.Primary metabolism.Amino acid metabolism.Glycine, serine, and threonine metabolism	AT3G66658
Vitvi17g01527	294.184	-1.4169	0.441704	-3.2078	0.00133753	0.0052443	Betaine-aldehyde dehydrogenase	Metabolism.Primary metabolism.Amino acid metabolism.Glycine, serine, and threonine metabolism	AT1G74920
Vitvi10g00400	171.096	1.1329	0.435256	2.60284	0.00924542	0.0274056	BFN1 (bifunctional nuclease I)	Metabolism.Primary metabolism.Nucleobase, nucleoside, nucleotide, nucleic acid metabolism.Nucleic acid metabolism.DNA metabolism.DNA catabolism	AT1G11190
Vitvi18g01205	37.9306	8.50123	1.19934	7.08823	1.36e-12	3.56e-11	Blue (type 1) copper domain	Unclassified	AT2G02850
Vitvi12g01199	212.396	1.71139	0.467009	3.66456	0.00024776	0.00120653	Brassinosteroid insensitive 1-associated receptor kinase 1	Signaling.Hormone Signaling.Brassinosteroid Signaling.Brassinosteroid-mediated Signaling pathway	AT4G33430
Vitvi12g01277	50.3993	2.00891	0.782613	2.56692	0.0102605	0.0298694	Brassinosteroid insensitive 1-associated receptor kinase 1	Signaling.Hormone Signaling.Brassinosteroid Signaling.Brassinosteroid-mediated Signaling pathway	AT4G33430
Vitvi12g01323	237.755	2.1802	0.40356	5.40241	6.58e-08	7.56e-07	Brassinosteroid insensitive 1-associated receptor kinase 1	Signaling.Hormone Signaling.Brassinosteroid Signaling.Brassinosteroid-mediated Signaling pathway	AT4G33430
Vitvi12g01467	312.142	1.52322	0.309541	4.9209	8.61e-07	7.87e-06	Brassinosteroid insensitive 1-associated receptor kinase 1	Signaling.Hormone Signaling.Brassinosteroid Signaling.Brassinosteroid-mediated Signaling pathway	AT4G33430
Vitvi19g00064	161.993	2.03403	0.434279	4.68369	2.82e-06	2.26e-05	Brassinosteroid Signaling positive regulator (BZR1)	Signaling.Hormone Signaling.Brassinosteroid Signaling.Brassinosteroid-mediated Signaling pathway	AT1G12280
Vitvi14g01351	3909.31	1.24473	0.212642	5.85366	4.81e-09	6.99e-08	Brassinosteroid-6-oxidase	Signaling.Hormone Signaling.Brassinosteroid Signaling.Brassinosteroid metabolism.Brassinosteroid biosynthesis	AT3G30180
Vitvi07g01598	2294.16	-2.21092	0.306699	-7.20878	5.65e-13	1.55e-11	BT4 (BTB and TAZ Domain protein 4)	Regulation overview.Regulation of gene expression.Regulation of transcription.Transcription factor.TAZ family transcription factor	AT5G67480
Vitvi12g00261	769.55	-2.60983	0.311184	-8.38678	5e-17	2.39e-15	Caffeoyl-CoA 3-O-methyltransferase	Metabolism.Secondary metabolism.Phenylpropanoid metabolism.Phenylpropanoid biosynthesis	AT4G34050
Vitvi13g01611	301.553	4.0742	0.339099	12.0148	2.97e-33	7.84e-31	Calcium-transporting ATPase 11 ACA11	Signaling.Signaling pathway.Calcium sensors and Signaling	AT3G57330
Vitvi05g00819	107.121	-2.88914	0.282689	-10.2202	1.61e-24	1.82e-22	Caleosin	Signaling.Hormone Signaling.ABA Signaling.ABA-mediated Signaling pathway	AT4G26740
Vitvi04g01198	8924.84	1.08982	0.173772	6.27156	3.57e-10	6.29e-09	Calreticulin 3 (CRT3)	Signaling.Signaling pathway.Calcium sensors and Signaling	AT1G08450
Vitvi05g01545	5081.8	-1.12489	0.220019	-5.11268	3.18e-07	3.18e-06	Calreticulin-3 precursor	Signaling.Signaling pathway.Calcium sensors and Signaling	AT1G08450
Vitvi10g01046	500.436	-2.99297	0.69448	-4.30966	1.64e-05	0.00010919	Carbohydrate oxidase	Unclear	AT1G30700
Vitvi10g01056	40.9974	-3.10966	0.912888	-3.40639	0.00065827	0.00284264	Carbohydrate oxidase	Unclear	AT1G30700
Vitvi10g01062	78.0282	-2.68247	0.819836	-3.27196	0.00106804	0.00430604	Carbohydrate oxidase	Unclear	AT1G30700
Vitvi17g00819	1065.88	1.75637	0.434222	4.04487	5.24e-05	0.000306623	Carbonic anhydrase chloroplast	Metabolism.Cellular metabolism.Nitrogen and sulfur metabolism.Nitrogen metabolism	AT5G14740
Vitvi14g01763	109.974	3.10422	1.17075	2.65147	0.00801413	0.0243441	Carbonic anhydrase, chloroplast precursor	Metabolism.Primary metabolism.Amino acid metabolism.Histidine metabolism	AT3G01500
Vitvi17g00820	1706.48	-2.08758	0.631119	-3.30775	0.000940494	0.00385711	Carbonic anhydrase, chloroplast precursor	Metabolism.Primary metabolism.Amino acid metabolism.Histidine metabolism	AT5G14740
Vitvi04g01564	3185.57	1.79307	0.365376	4.90746	9.23e-07	8.37e-06	Catalase [Vitis vinifera]	Metabolism.Cellular metabolism.Methane metabolism	AT4G35090
Vitvi18g01947	777.964	2.85367	0.460763	6.19335	5.89e-10	1e-08	Cation efflux MTP11	Transport overview.Electrochemical Potential-driven Transporters.Porters.Cation Diffusion Facilitator	AT5G17680
Vitvi08g00821	1661.62	2.77192	0.42014	6.59762	4.18e-11	8.55e-10	Cationic peroxidase	Metabolism.Primary metabolism.Amino acid metabolism.Aromatic amino acid metabolism.Phenylalanine metabolism.Phenylalanine biosynthesis	AT5G05340
Vitvi08g00822	363.629	3.37434	0.58915	5.72747	1.02e-08	1.39e-07	Cationic peroxidase	Metabolism.Primary metabolism.Amino acid metabolism.Aromatic amino acid metabolism.Phenylalanine metabolism.Phenylalanine biosynthesis	AT5G05340
Vitvi10g00100	25486.3	1.60619	0.266555	6.02575	1.68e-09	2.67e-08	Cationic peroxidase	Metabolism.Primary metabolism.Amino acid metabolism.Aromatic amino acid metabolism.Phenylalanine metabolism.Phenylalanine biosynthesis	AT4G21960
Vitvi16g01832	45.549	2.68627	0.720426	3.72873	0.000192451	0.000963787	Cationic peroxidase	Metabolism.Primary metabolism.Amino acid metabolism.Aromatic amino acid metabolism.Phenylalanine metabolism.Phenylalanine biosynthesis	AT5G51890
Vitvi06g00768	4092.92	-4.09134	1.07864	-3.79305	0.00014881	0.000771702	Cationic peroxidase 1 precursor	Metabolism.Primary metabolism.Amino acid metabolism.Aromatic amino acid metabolism.Phenylalanine metabolism.Phenylalanine biosynthesis	AT5G05340
Vitvi06g01411	54.0024	7.18444	1.40769	5.10369	3.33e-07	3.32e-06	CBF transcription factor	Signaling.Hormone Signaling.Ethylene Signaling.Ethylene-mediated Signaling pathway	AT4G25490
Vitvi05g00256	1925.68	1.93134	0.395489	4.88343	1.04e-06	9.34e-06	CBL-interacting protein kinase 1 (CIPK1)	Signaling.Signaling pathway.Protein kinase	AT3G17510
Vitvi09g00981	2033.43	1.06429	0.239968	4.43513	9.2e-06	6.56e-05	CBL-interacting protein kinase 6 (CIPK6)	Signaling.Signaling pathway.Protein kinase	AT4G30960
Vitvi11g00677	17348.5	2.10143	0.415392	5.05891	4.22e-07	4.1e-06	CBL-interacting protein kinase 6 (CIPK6)	Signaling.Signaling pathway.Protein kinase	AT4G30960
Vitvi01g01376	2405.37	1.42785	0.169203	8.43869	3.21e-17	1.57e-15	Cell elongation protein / DWARF1 / DIMINUTO (DIM)	Metabolism.Primary metabolism.Lipid metabolism.Steroid metabolism.Steroid biosynthesis	AT3G19820
Vitvi09g00193	5866.2	-1.49425	0.275468	-5.42442	5.81e-08	6.76e-07	Cell wall apoplastic invertase	Metabolism.Primary metabolism.Carbohydrate metabolism.Monosaccharide metabolism.Galactose metabolism	AT3G13790
Vitvi08g01897	879.691	1.87435	0.178906	10.4768	1.1e-25	1.38e-23	Cellulose synthase CESA3	Signaling.Hormone Signaling.Jasmonate salicylate signaling.Jasmonate Signaling.Jasmonate-mediated Signaling pathway	AT5G05170
Vitvi07g00665	615.5	2.8119	0.263985	10.6517	1.71e-26	2.33e-24	Cellulose synthase CESA4	Cellular process.Cellular component organization and biogenesis.Cell wall organization and biogenesis.Cell wall metabolism.Cell wall biosynthesis.Cellulose biosynthesis	AT5G44030
Vitvi10g00613	367.69	3.2777	0.351212	9.33254	1.03e-20	7.39e-19	Cellulose synthase CESA8	Cellular process.Cellular component organization and biogenesis.Cell wall organization and biogenesis.Cell wall metabolism.Cell wall biosynthesis.Cellulose biosynthesis	AT4G18780
Vitvi07g00376	508.014	6.34019	0.47682	13.2968	2.42e-40	1.08e-37	Cellulose synthase CSLD5	Cellular process.Cellular component organization and biogenesis.Cell wall organization and biogenesis.Cell wall metabolism.Cell wall biosynthesis.Cellulose biosynthesis	AT1G02730
Vitvi03g00936	73.4379	1.73698	0.7018	2.47504	0.0133221	0.0371458	CF4	Response to stimulus.Stress response.Biotic stress response.Plant-pathogen interaction	AT3G05650
Vitvi12g00691	162.328	1.83244	0.501223	3.65594	0.000256244	0.00124242	CF9	Response to stimulus.Stress response.Biotic stress response.Plant-pathogen interaction	AT1G45616
Vitvi12g02492	21.0298	5.16319	1.43648	3.59435	0.000325204	0.00153579	CF9	Response to stimulus.Stress response.Biotic stress response.Plant-pathogen interaction	AT3G11010
Vitvi14g01683	21.5068	1.89756	0.703778	2.69625	0.0070125	0.0217816	Chalcone isomerase	Metabolism.Secondary metabolism.Phenylpropanoid metabolism.Flavonoid metabolism.Flavonoid biosynthesis	AT3G63170
Vitvi05g00018	914.207	-1.79935	0.311516	-5.7761	7.64e-09	1.07e-07	Chalcone reductase	Metabolism.Secondary metabolism.Phenylpropanoid metabolism.Flavonoid metabolism.Flavonoid biosynthesis	AT1G59960
Vitvi05g01044	18214.3	1.78002	0.326698	5.44852	5.08e-08	5.97e-07	Chalcone synthase	Metabolism.Secondary metabolism.Phenylpropanoid metabolism.Flavonoid metabolism.Flavonoid biosynthesis	AT5G13930
Vitvi14g01449	8654.65	2.03541	0.34049	5.97789	2.26e-09	3.49e-08	Chalcone synthase	Metabolism.Secondary metabolism.Phenylpropanoid metabolism.Flavonoid metabolism.Flavonoid biosynthesis	AT5G13930
Vitvi14g01448	13576.1	1.72024	0.371115	4.63534	3.56e-06	2.8e-05	Chalcone synthase (CHS)	Metabolism.Secondary metabolism.Phenylpropanoid metabolism.Flavonoid metabolism.Flavonoid biosynthesis	AT5G13930
Vitvi01g01573	382.576	-1.35643	0.295446	-4.59114	4.41e-06	3.39e-05	Chaperone BCS1 mitochondrial	Metabolism.Primary metabolism.Protein metabolism and modification.Protein folding.Chaperone-mediated protein folding	AT3G50940
Vitvi03g01434	312.775	3.15846	0.471621	6.69703	2.13e-11	4.54e-10	Chitin elicitor-binding CEBIP LysM domain-containing	Response to stimulus.Stress response.Biotic stress response.Plant-pathogen interaction	AT2G17120
Vitvi18g00283	1817.87	1.18697	0.210587	5.63645	1.74e-08	2.27e-07	Chitin elicitor-binding CEBIP LysM domain-containing	Response to stimulus.Stress response.Biotic stress response.Plant-pathogen interaction	AT1G21880
Vitvi16g01980	2004.39	1.56605	0.646515	2.4223	0.0154226	0.0419728	Chitinase [Vitis vinifera]	Metabolism.Primary metabolism.Carbohydrate metabolism.Monosaccharide metabolism.Amino sugar metabolism	AT5G24090
Vitvi05g02251	2180.67	1.5465	0.542527	2.85054	0.00436453	0.0145012	Chitinase class IV	Metabolism.Primary metabolism.Carbohydrate metabolism.Monosaccharide metabolism.Amino sugar metabolism	AT3G54420
Vitvi16g01978	68556.8	-3.63619	0.511181	-7.11332	1.13e-12	2.99e-11	Chitinase III [Vitis vinifera]	Metabolism.Primary metabolism.Carbohydrate metabolism.Monosaccharide metabolism.Amino sugar metabolism	AT5G24090
Vitvi15g01638	21.8714	7.70718	1.06277	7.25195	4.11e-13	1.16e-11	Chitinase, class III	Metabolism.Primary metabolism.Carbohydrate metabolism.Monosaccharide metabolism.Amino sugar metabolism	AT5G24090
Vitvi05g01577	5.43801	5.70093	2.05278	2.77718	0.00548335	0.0176441	Chitinase, class IV [Vitis vinifera]	Metabolism.Primary metabolism.Carbohydrate metabolism.Monosaccharide metabolism.Amino sugar metabolism	AT3G54420
Vitvi11g01045	1554.54	-1.8621	0.58853	-3.16398	0.00155627	0.0059712	Cinnamate 4-hydroxylase	Metabolism.Primary metabolism.Amino acid metabolism.Aromatic amino acid metabolism.Phenylalanine metabolism.Phenylalanine biosynthesis	AT2G30490
Vitvi18g02476	385.236	1.13452	0.167802	6.76103	1.37e-11	3.03e-10	Cinnamoyl-CoA reductase	Metabolism.Secondary metabolism.Phenylpropanoid metabolism.Phenylpropanoid biosynthesis	AT2G33590
Vitvi07g00164	570.201	-1.50113	0.270802	-5.54325	2.97e-08	3.69e-07	Circadian clock coupling factor ZGT	Signaling.Signaling pathway.Circadian clock Signaling	AT3G63060
Vitvi03g01149	76.2174	2.37197	0.919619	2.5793	0.00990005	0.0289818	Cis-zeatin O-beta-D-glucosyltransferase	Signaling.Hormone Signaling.Cytokinin Signaling.Cytokinin metabolism.Cytokinin inactivation by glycosylation	AT1G22380
Vitvi08g01001	450.508	1.46195	0.409286	3.57196	0.000354326	0.00165537	Cis-zeatin O-beta-D-glucosyltransferase	Signaling.Hormone Signaling.Cytokinin Signaling.Cytokinin metabolism.Cytokinin inactivation by glycosylation	AT2G36970
Vitvi08g02412	71.968	2.63713	1.04291	2.52862	0.0114512	0.0327716	Cis-zeatin O-beta-D-glucosyltransferase	Signaling.Hormone Signaling.Cytokinin Signaling.Cytokinin metabolism.Cytokinin inactivation by glycosylation	AT4G34135
Vitvi13g00432	158.831	5.25076	0.699646	7.50487	6.15e-14	1.97e-12	Cis-zeatin O-beta-D-glucosyltransferase	Signaling.Hormone Signaling.Cytokinin Signaling.Cytokinin metabolism.Cytokinin inactivation by glycosylation	AT1G22400
Vitvi17g01494	95.7619	1.63564	0.483945	3.37981	0.000725361	0.00308681	Cis-zeatin O-beta-D-glucosyltransferase	Signaling.Hormone Signaling.Cytokinin Signaling.Cytokinin metabolism.Cytokinin inactivation by glycosylation	AT3G02100
Vitvi04g00522	1042.49	-1.95395	0.256249	-7.62521	2.44e-14	8.2e-13	CLPB-M/CLPB4/HSP98.7	Transport overview.Incompletely characterized transport systems.Recognized transporters of unknown biochemical mechanism.Type VI Symbiosis/Virulence Sec Ptw	AT2G25140
Vitvi14g01358	4276.33	1.05947	0.30718	3.44901	0.000562641	0.00248309	COBRA protein	Cellular process.Cellular component organization and biogenesis.Cell wall organization and biogenesis	AT5G60920
Vitvi14g00327	294.927	-1.67948	0.391117	-4.29406	1.75e-05	0.000116333	Copine BON3 (BONZAI 3)	Diverse functions.Gene family with diverse functions.Copine family	AT1G08860
Vitvi14g02597	22.5673	-1.6454	0.61752	-2.66453	0.0077096	0.0235386	Copine BON3 (BONZAI 3)	Diverse functions.Gene family with diverse functions.Copine family	AT1G08860
Vitvi01g00658	5340.97	1.0047	0.342583	2.93271	0.00336014	0.0115938	Copper amine oxidase	Metabolism.Primary metabolism.Amino acid metabolism.Arginine and proline metabolism.Urea cycle	AT2G42490
Vitvi17g00898	3236.36	-2.17365	0.28976	-7.50154	6.31e-14	2.01e-12	Copper amine oxidase	Metabolism.Primary metabolism.Amino acid metabolism.Arginine and proline metabolism.Urea cycle	AT2G42490
Vitvi03g00317	255.137	-1.30706	0.331998	-3.93694	8.25e-05	0.00045975	CPL4 (C-Terminal Domain Phosphatase-like 4)	Signaling.Signaling pathway.Protein phosphatase	AT5G58003
Vitvi00g01805	1580.15	1.88034	0.344518	5.4579	4.82e-08	5.69e-07	CRK10 (cysteine-rich RLK10)	Signaling.Signaling pathway.Protein kinase	AT4G23180
Vitvi02g01299	210.227	2.25374	0.683612	3.29681	0.000977903	0.00399184	CRK10 (cysteine-rich RLK10)	Signaling.Signaling pathway.Protein kinase	AT4G05200
Vitvi10g02221	59.7716	4.26618	0.930051	4.58704	4.5e-06	3.44e-05	CRK10 (cysteine-rich RLK10); kinase	Signaling.Signaling pathway.Protein kinase	AT4G23180
Vitvi05g00811	165.041	2.92026	0.929066	3.14322	0.00167101	0.00635831	Cyclopropane fatty acid synthase	Metabolism.Primary metabolism.Amino acid metabolism.Methionine metabolism	AT3G23530
Vitvi16g00872	131.924	-1.49891	0.349699	-4.28629	1.82e-05	0.000119894	CYP704A2	Metabolism.Cellular metabolism.Oxidation reduction.Cytochrome P450 oxidoreductase	AT2G45510
Vitvi11g00879	494.451	2.91631	0.608855	4.78983	1.67e-06	1.42e-05	CYP706A12	Metabolism.Cellular metabolism.Oxidation reduction.Cytochrome P450 oxidoreductase	AT5G36110
Vitvi18g01304	50.7457	2.69555	1.07517	2.50709	0.0121731	0.0344877	CYP707A3	Metabolism.Cellular metabolism.Oxidation reduction.Cytochrome P450 oxidoreductase	AT5G45340
Vitvi07g00516	5.11225	-6.01436	2.56472	-2.34503	0.0190255	0.0499545	CYP709B2	Metabolism.Cellular metabolism.Oxidation reduction.Cytochrome P450 oxidoreductase	AT2G46950
Vitvi10g01368	52.8022	8.49561	1.38633	6.12813	8.89e-10	1.48e-08	CYP714A1	Metabolism.Cellular metabolism.Oxidation reduction.Cytochrome P450 oxidoreductase	AT5G24910
Vitvi17g01570	7.94154	6.24577	1.98682	3.1436	0.00166885	0.00635148	CYP71A26	Metabolism.Cellular metabolism.Oxidation reduction.Cytochrome P450 oxidoreductase	AT3G48270
Vitvi01g00617	1113.35	2.02156	0.21914	9.22495	2.84e-20	1.92e-18	CYP71B10	Metabolism.Secondary metabolism.Phenylpropanoid metabolism.Phenylpropanoid biosynthesis	AT3G26300
Vitvi01g00620	107.138	1.16973	0.44562	2.62494	0.00866639	0.0259843	CYP71B34	Metabolism.Secondary metabolism.Terpenoid metabolism.Monoterpenoid metabolism.Monoterpenoid biosynthesis	AT3G26300
Vitvi19g00652	136.689	1.94361	0.792552	2.45235	0.0141927	0.0391645	CYP71D10	Metabolism.Secondary metabolism.Terpenoid metabolism.Monoterpenoid metabolism.Monoterpenoid biosynthesis	AT5G25140
Vitvi10g01155	362.875	1.26777	0.32576	3.89172	9.95e-05	0.000542927	CYP71D10p	Metabolism.Secondary metabolism.Terpenoid metabolism.Monoterpenoid metabolism.Monoterpenoid biosynthesis	AT3G26310
Vitvi10g01138	302.242	3.40773	0.654211	5.20892	1.9e-07	1.99e-06	CYP71D7	Metabolism.Secondary metabolism.Terpenoid metabolism.Monoterpenoid metabolism.Monoterpenoid biosynthesis	AT3G26300
Vitvi18g02739	47.9877	1.67275	0.6828	2.44984	0.0142918	0.0393824	CYP721A1	Metabolism.Cellular metabolism.Oxidation reduction.Cytochrome P450 oxidoreductase	AT1G75130
Vitvi18g02740	17.3331	3.0565	1.23982	2.46527	0.013691	0.0379937	CYP721A1	Metabolism.Cellular metabolism.Oxidation reduction.Cytochrome P450 oxidoreductase	AT1G75130
Vitvi18g00993	348.955	-1.76924	0.706066	-2.50577	0.0122186	0.0345967	CYP722A1	Metabolism.Cellular metabolism.Oxidation reduction.Cytochrome P450 oxidoreductase	AT1G19630
Vitvi13g00004	78.1087	2.53573	0.963239	2.6325	0.00847593	0.0255162	CYP72A1	Metabolism.Cellular metabolism.Oxidation reduction.Cytochrome P450 oxidoreductase	AT5G24910
Vitvi15g00523	215.158	1.17805	0.341852	3.44608	0.000568777	0.00250656	CYP72A1	Metabolism.Secondary metabolism.Terpenoid metabolism.Monoterpenoid metabolism.Monoterpenoid biosynthesis	AT5G24910
Vitvi19g01014	9.69176	6.04188	1.19881	5.0399	4.66e-07	4.49e-06	CYP72A1	Metabolism.Secondary metabolism.Terpenoid metabolism.Monoterpenoid metabolism.Monoterpenoid biosynthesis	AT3G14690
Vitvi19g01058	253.48	2.65846	0.625839	4.24784	2.16e-05	0.000139766	CYP72A1	Metabolism.Secondary metabolism.Terpenoid metabolism.Monoterpenoid metabolism.Monoterpenoid biosynthesis	AT3G14680
Vitvi19g02212	203.643	2.01838	0.654096	3.08576	0.00203034	0.00751279	CYP72A1	Metabolism.Secondary metabolism.Terpenoid metabolism.Monoterpenoid metabolism.Monoterpenoid biosynthesis	AT3G14690
Vitvi19g00954	484.165	-2.36388	0.672469	-3.51522	0.000439384	0.00199734	CYP72A15	Metabolism.Secondary metabolism.Terpenoid metabolism.Monoterpenoid metabolism.Monoterpenoid biosynthesis	AT3G14690
Vitvi02g01727	604.669	1.32172	0.313858	4.21119	2.54e-05	0.000161254	CYP72A54	Metabolism.Secondary metabolism.Terpenoid metabolism.Monoterpenoid metabolism.Monoterpenoid biosynthesis	AT3G14620
Vitvi04g00159	480.802	5.14585	1.07357	4.79322	1.64e-06	1.4e-05	CYP72A58	Metabolism.Secondary metabolism.Terpenoid metabolism.Monoterpenoid metabolism.Monoterpenoid biosynthesis	AT3G14690
Vitvi19g00958	31.1521	3.66673	1.11451	3.28999	0.00100191	0.00408103	CYP72A59	Metabolism.Secondary metabolism.Terpenoid metabolism.Monoterpenoid metabolism.Monoterpenoid biosynthesis	AT3G14680
Vitvi19g01028	8.91625	6.4117	1.66657	3.84724	0.000119457	0.000637409	CYP72A59	Metabolism.Secondary metabolism.Terpenoid metabolism.Monoterpenoid metabolism.Monoterpenoid biosynthesis	AT3G14680
Vitvi19g01452	4.33266	5.37179	2.15793	2.48933	0.0127985	0.0359357	CYP72A59	Metabolism.Secondary metabolism.Terpenoid metabolism.Monoterpenoid metabolism.Monoterpenoid biosynthesis	AT3G14690
Vitvi02g00446	1855.9	1.16153	0.379293	3.06235	0.00219604	0.00803738	CYP76B1	Metabolism.Cellular metabolism.Oxidation reduction.Cytochrome P450 oxidoreductase	AT3G61040
Vitvi15g00804	112.165	3.51098	0.806338	4.35422	1.34e-05	9.14e-05	CYP76B1	Metabolism.Cellular metabolism.Oxidation reduction.Cytochrome P450 oxidoreductase	AT2G45550
Vitvi02g01537	32.7884	6.02322	1.17495	5.12638	2.95e-07	2.98e-06	CYP76C4	Metabolism.Cellular metabolism.Oxidation reduction.Cytochrome P450 oxidoreductase	AT2G45550
Vitvi17g00484	125.674	-4.08925	0.680386	-6.01018	1.85e-09	2.92e-08	CYP78A4	Metabolism.Cellular metabolism.Oxidation reduction.Cytochrome P450 oxidoreductase	AT1G74110
Vitvi01g01644	18172.7	-3.84749	0.726568	-5.29543	1.19e-07	1.31e-06	CYP78A5	Metabolism.Cellular metabolism.Oxidation reduction.Cytochrome P450 oxidoreductase	AT1G13710
Vitvi02g00226	4980.43	-2.69273	0.425248	-6.33213	2.42e-10	4.37e-09	CYP78A8	Metabolism.Cellular metabolism.Oxidation reduction.Cytochrome P450 oxidoreductase	AT3G61880
Vitvi09g00566	5.29739	5.66178	1.61136	3.51366	0.000441979	0.00200722	CYP81B2v1	Metabolism.Cellular metabolism.Oxidation reduction.Cytochrome P450 oxidoreductase	AT4G37370
Vitvi18g00716	3740.88	1.09465	0.264932	4.1318	3.6e-05	0.000220833	CYP81E1	Metabolism.Secondary metabolism.Phenylpropanoid metabolism.Flavonoid metabolism.Isoflavonoid metabolism.Isoflavonoid biosynthesis	AT5G10600
Vitvi07g01651	147.725	1.08315	0.403711	2.68298	0.007297	0.0224916	CYP81E1 Isoflavone 2'-hydroxylase	Metabolism.Secondary metabolism.Phenylpropanoid metabolism.Flavonoid metabolism.Isoflavonoid metabolism.Isoflavonoid biosynthesis	AT4G37370
Vitvi07g01657	236.357	-1.61888	0.618677	-2.61668	0.00887893	0.0265308	CYP81E1 Isoflavone 2'-hydroxylase	Metabolism.Secondary metabolism.Phenylpropanoid metabolism.Flavonoid metabolism.Isoflavonoid metabolism.Isoflavonoid biosynthesis	AT4G37370
Vitvi07g02641	22.8742	2.11006	0.843391	2.50187	0.0123538	0.0349207	CYP81E8	Metabolism.Cellular metabolism.Oxidation reduction.Cytochrome P450 oxidoreductase	AT5G36220
Vitvi18g00876	25.3655	2.0562	0.868591	2.36729	0.017919	0.0476303	CyP82A3	Metabolism.Cellular metabolism.Oxidation reduction.Cytochrome P450 oxidoreductase	AT4G31940
Vitvi18g00879	5875.57	1.6319	0.284057	5.74496	9.19e-09	1.27e-07	CYP82A3	Metabolism.Cellular metabolism.Oxidation reduction.Cytochrome P450 oxidoreductase	AT4G31940
Vitvi18g02715	621.135	2.81949	0.581563	4.84811	1.25e-06	1.09e-05	CyP82A3	Metabolism.Cellular metabolism.Oxidation reduction.Cytochrome P450 oxidoreductase	AT4G31940
Vitvi03g01531	122.131	3.98289	1.06507	3.73957	0.000184336	0.000928429	CYP82C1p	Metabolism.Cellular metabolism.Oxidation reduction.Cytochrome P450 oxidoreductase	AT4G31970
Vitvi03g01535	6.00416	5.84192	1.56645	3.72941	0.000191929	0.00096203	CYP82C1p	Metabolism.Cellular metabolism.Oxidation reduction.Cytochrome P450 oxidoreductase	AT4G31970
Vitvi04g01727	27.2702	1.41206	0.559846	2.52224	0.011661	0.0332597	CYP82C1p	Metabolism.Cellular metabolism.Oxidation reduction.Cytochrome P450 oxidoreductase	AT4G31940
Vitvi18g02717	526.581	4.73003	1.24097	3.81157	0.000138088	0.000722362	CYP82C1p	Metabolism.Cellular metabolism.Oxidation reduction.Cytochrome P450 oxidoreductase	AT4G31940
Vitvi03g01530	5.91635	5.81829	1.28293	4.53517	5.76e-06	4.29e-05	CYP82C2	Metabolism.Cellular metabolism.Oxidation reduction.Cytochrome P450 oxidoreductase	AT4G31970
Vitvi03g01529	30.4543	4.55618	1.30935	3.47972	0.000501934	0.00224343	CYP82C4	Metabolism.Secondary metabolism.Terpenoid metabolism.Monoterpenoid metabolism.Monoterpenoid biosynthesis	AT4G31970
Vitvi01g00612	4.15008	5.31252	1.91974	2.76732	0.00565191	0.0181105	CYP86A2	Metabolism.Cellular metabolism.Oxidation reduction.Cytochrome P450 oxidoreductase	AT1G24540
Vitvi06g01251	467.531	1.48341	0.269803	5.49813	3.84e-08	4.67e-07	CYP86A2	Metabolism.Cellular metabolism.Oxidation reduction.Cytochrome P450 oxidoreductase	AT3G56630
Vitvi07g02692	339.304	1.51657	0.422298	3.59123	0.000329122	0.00155221	CYP86A2	Metabolism.Cellular metabolism.Oxidation reduction.Cytochrome P450 oxidoreductase	AT4G39490
Vitvi01g00162	428.99	-1.10301	0.325366	-3.39007	0.000698751	0.00299126	CYP86B1	Metabolism.Cellular metabolism.Oxidation reduction.Cytochrome P450 oxidoreductase	AT5G23190
Vitvi15g00835	50.8736	5.07346	1.51265	3.35403	0.000796436	0.00335206	CYP87A3	Metabolism.Cellular metabolism.Oxidation reduction.Cytochrome P450 oxidoreductase	AT1G12740
Vitvi16g01496	681.276	1.93878	0.397226	4.8808	1.06e-06	9.44e-06	CYP89A28	Metabolism.Cellular metabolism.Oxidation reduction.Cytochrome P450 oxidoreductase	AT3G03470
Vitvi16g01497	159.891	3.14752	0.619387	5.08166	3.74e-07	3.68e-06	CYP89A5	Metabolism.Cellular metabolism.Oxidation reduction.Cytochrome P450 oxidoreductase	AT1G64950
Vitvi16g00041	59.6524	4.77017	1.00746	4.73483	2.19e-06	1.81e-05	CYP89A6	Metabolism.Cellular metabolism.Oxidation reduction.Cytochrome P450 oxidoreductase	AT1G64940
Vitvi16g01495	125.372	5.10737	1.03767	4.92194	8.57e-07	7.83e-06	CYP89H3	Metabolism.Cellular metabolism.Oxidation reduction.Cytochrome P450 oxidoreductase	AT1G64940
Vitvi09g00172	237.808	-1.8065	0.329113	-5.48899	4.04e-08	4.89e-07	CYP90D2	Signaling.Hormone Signaling.Brassinosteroid Signaling.Brassinosteroid metabolism.Brassinosteroid biosynthesis	AT3G13730
Vitvi08g01848	15.5396	4.36016	1.17356	3.71533	0.000202941	0.00101083	CYP93A1 2-hydroxyisoflavanone synthase	Metabolism.Secondary metabolism.Phenylpropanoid metabolism.Flavonoid metabolism.Isoflavonoid metabolism.Isoflavonoid biosynthesis	AT5G06900
Vitvi06g01454	368.749	2.53079	0.740898	3.41585	0.000635835	0.00275749	CYP94A1	Metabolism.Cellular metabolism.Oxidation reduction.Cytochrome P450 oxidoreductase	AT2G27690
Vitvi08g00944	42.1515	3.20751	0.931535	3.44325	0.000574766	0.00252751	CYP94A1	Metabolism.Cellular metabolism.Oxidation reduction.Cytochrome P450 oxidoreductase	AT3G56630
Vitvi14g01552	30.9106	1.61309	0.446613	3.61183	0.000304049	0.00144507	CYP94B3	Metabolism.Cellular metabolism.Oxidation reduction.Cytochrome P450 oxidoreductase	AT3G48520
Vitvi08g01487	152.983	-1.19562	0.367361	-3.25462	0.00113544	0.00453971	CYP94C9	Metabolism.Cellular metabolism.Oxidation reduction.Cytochrome P450 oxidoreductase	AT2G27690
Vitvi10g00567	18.645	2.54379	1.00062	2.54223	0.0110148	0.0317272	Cysteine protease RCR3	Response to stimulus.Stress response.Biotic stress response.Plant-pathogen interaction	AT5G45890
Vitvi01g00603	34.8117	-1.69413	0.60187	-2.81478	0.00488106	0.0159432	Cysteine proteinase	Metabolism.Primary metabolism.Protein metabolism and modification.Proteolysis.Peptidase-mediated proteolysis	AT5G50260
Vitvi14g00405	4.88353	5.54377	1.30263	4.25582	2.08e-05	0.000135515	Cysteine synthase 7, cytosolic	Metabolism.Primary metabolism.Amino acid metabolism.Cysteine metabolism.Cysteine biosynthesis	AT4G14880
Vitvi01g00687	199.175	-1.2475	0.393139	-3.17318	0.00150782	0.00581338	Cysteine-rich receptor-like protein kinase 2	Signaling.Signaling pathway.Protein kinase	AT1G70520
Vitvi18g00687	2978.6	1.76955	0.281744	6.28069	3.37e-10	5.97e-09	Cytochrome b5 DIF-F	Unclear	AT5G48810
Vitvi10g01015	90.9449	-1.3048	0.52724	-2.47478	0.013332	0.0371614	Cytochrome b5-like Fatty acid hydroxylase	Unclear	AT2G34770
Vitvi10g01016	3356.91	1.39365	0.434282	3.20909	0.00133154	0.0052233	Cytochrome b5-like Fatty acid hydroxylase	Unclear	AT2G34770
Vitvi01g00532	806.428	3.22274	0.374492	8.60563	7.59e-18	3.92e-16	Cytochrome B561	Transport overview.Transmembrane Electron Carriers.Transmembrane 1-electron transfer carriers.Eukaryotic Cytochrome b561	AT1G14730
Vitvi12g00062	464.699	2.62474	0.442262	5.9348	2.94e-09	4.44e-08	Cytochrome B561	Transport overview.Transmembrane Electron Carriers.Transmembrane 1-electron transfer carriers.Eukaryotic Cytochrome b561	AT2G30890
Vitvi14g01256	877.145	1.08973	0.201943	5.39621	6.81e-08	7.81e-07	Cytochrome B561	Transport overview.Transmembrane Electron Carriers.Transmembrane 1-electron transfer carriers.Eukaryotic Cytochrome b561	AT5G38630
Vitvi19g00308	1492.36	1.05117	0.409551	2.56664	0.0102689	0.0298718	Cytochrome B6-F complex iron-sulfur subunit, PETC	Metabolism.Primary metabolism.Generation of metabolite precursors and energy.Photosynthesis.Photosynthetic-chain phosphorylation	AT4G03280
Vitvi19g00292	410.507	1.61452	0.455803	3.54214	0.000396888	0.00182616	Cytochrome c biogenesis protein family	Transport overview.Transmembrane Electron Carriers.Transmembrane 2-electron transfer carriers.Disulfide Bond Oxidoreductase D	AT5G54290
Vitvi18g01073	634.37	3.27295	0.590482	5.54285	2.98e-08	3.7e-07	Cytochrome P450, family 83, subfamily B, polypeptide 1	Metabolism.Secondary metabolism.Primary amino acids derivated metabolism.Glucosinolate metabolism	AT4G31500
Vitvi18g01077	63.4714	2.25789	0.752646	2.99993	0.00270042	0.00959284	Cytochrome P450, family 83, subfamily B, polypeptide 1	Metabolism.Secondary metabolism.Primary amino acids derivated metabolism.Glucosinolate metabolism	AT4G31500
Vitvi18g01078	22.8203	3.92639	0.85771	4.57776	4.7e-06	3.58e-05	Cytochrome P450, family 83, subfamily B, polypeptide 1	Metabolism.Secondary metabolism.Primary amino acids derivated metabolism.Glucosinolate metabolism	AT4G31500
Vitvi18g02784	408.271	2.81314	0.546561	5.14698	2.65e-07	2.7e-06	Cytochrome P450, family 83, subfamily B, polypeptide 1	Metabolism.Secondary metabolism.Primary amino acids derivated metabolism.Glucosinolate metabolism	AT4G31500
Vitvi03g00792	2025.67	1.39381	0.169031	8.24587	1.64e-16	7.33e-15	D-threo-aldose 1-dehydrogenase	Metabolism.Primary metabolism.Organic acid metabolism.Ascorbate and aldarate metabolism	AT4G33670
Vitvi01g00722	3120.79	-1.37595	0.269999	-5.09615	3.47e-07	3.44e-06	DC1 domain-containing protein	Unknown	AT1G60420
Vitvi14g02018	2154.75	2.86824	0.41761	6.86823	6.5e-12	1.52e-10	DEFENSE NO death 1	Response to stimulus.Stress response.Biotic stress response.Plant-pathogen interaction	AT5G15410
Vitvi18g02760	28.4559	-1.62246	0.431858	-3.75694	0.000172003	0.000873512	Defensin AMP1 protein	Metabolism.Primary metabolism.Protein metabolism and modification.Proteolysis.Peptidase proteins	AT1G19610
Vitvi13g01569	10288.4	1.01112	0.198009	5.10641	3.28e-07	3.27e-06	Dehydration-induced protein (ERD15)	Signaling.Hormone Signaling.ABA Signaling.ABA-mediated Signaling pathway	AT2G41430
Vitvi04g00357	152.128	4.8037	0.829371	5.79198	6.96e-09	9.82e-08	Dehydration-responsive protein (RD22)	Response to stimulus.Stress response.Abiotic stress response.Drought stress response	AT5G25610
Vitvi14g00340	500.908	1.63465	0.450126	3.63154	0.000281738	0.00135213	Dehydroquinate dehydratase	Metabolism.Primary metabolism.Amino acid metabolism.Aromatic amino acid metabolism.Aromatic amino acid biosynthesis	AT3G06350
Vitvi07g00418	10.5358	3.68207	1.23424	2.98326	0.00285195	0.0100554	DELLA protein RGL2 (RGA-like protein 2)	Signaling.Hormone Signaling.Gibberellic acid Signaling.Gibberellic acid-mediated Signaling pathway	AT3G03450
Vitvi18g01322	56.3546	-1.33703	0.518588	-2.57821	0.00993149	0.029053	DELLA protein RGL2 (RGA-like protein 2)	Signaling.Hormone Signaling.Gibberellic acid Signaling.Gibberellic acid-mediated Signaling pathway	AT3G03450
Vitvi15g01049	12019.7	-1.21268	0.252811	-4.79677	1.61e-06	1.38e-05	Delta-8 sphingolipid desaturase	Metabolism.Primary metabolism.Lipid metabolism.Fatty acid metabolism.Fatty acid biosynthesis.Unsaturated fatty acid biosynthesis	AT2G46210
Vitvi08g01517	1245.36	1.21244	0.175469	6.90969	4.86e-12	1.15e-10	Delta14-sterol reductase FK (FACKEL)	Metabolism.Primary metabolism.Lipid metabolism.Steroid metabolism.Steroid biosynthesis	AT3G52940
Vitvi01g00556	4033.37	-1.51439	0.357645	-4.23435	2.29e-05	0.000147413	Deoxymugineic acid synthase	Metabolism.Primary metabolism.Amino acid metabolism.Methionine metabolism	AT1G59950
Vitvi01g02009	219.995	-1.61408	0.327301	-4.93147	8.16e-07	7.49e-06	Deoxymugineic acid synthase	Metabolism.Primary metabolism.Amino acid metabolism.Methionine metabolism	AT1G59950
Vitvi12g00633	2085.66	1.11258	0.199544	5.57561	2.47e-08	3.11e-07	Diacylglycerol kinase	Metabolism.Primary metabolism.Lipid metabolism.Glycerolipid metabolism.Glycerophospholipid metabolism	AT2G20900
Vitvi12g01172	29.2823	1.80945	0.601255	3.00945	0.00261724	0.00933658	Diacylglycerol kinase	Metabolism.Primary metabolism.Lipid metabolism.Glycerolipid metabolism.Glycerophospholipid metabolism	AT4G28130
Vitvi05g01884	40.4911	1.63371	0.377269	4.33035	1.49e-05	0.000100544	Diamine oxidase	Metabolism.Primary metabolism.Amino acid metabolism.Arginine and proline metabolism.Urea cycle	AT4G14940
Vitvi09g01664	183.516	3.69425	1.19132	3.10097	0.00192885	0.00719902	Dicyanin blue copper protein	Response to stimulus.Stress response.Abiotic stress response.Oxidative stress response	AT5G20230
Vitvi16g00953	224.06	-1.35549	0.216437	-6.26273	3.78e-10	6.64e-09	Dihydrodipicolinate reductase	Metabolism.Primary metabolism.Amino acid metabolism.Lysine metabolism.Lysine biosynthesis	AT5G52100
Vitvi03g01428	75.8543	-2.64859	0.447645	-5.91673	3.28e-09	4.91e-08	Dimethylaniline monooxygenase (N-oxide forming) 2	Metabolism.single reactions	AT1G19250
Vitvi03g01430	4.20368	-5.72839	1.64135	-3.49004	0.00048294	0.00216881	Dimethylaniline monooxygenase (N-oxide forming) 2	Metabolism.single reactions	AT1G19250
Vitvi18g01585	15.9368	-2.5765	1.09312	-2.35702	0.0184222	0.0486985	Diphenol oxidase	Metabolism.Primary metabolism.Amino acid metabolism.Aromatic amino acid metabolism.Tyrosine metabolism	AT5G48100
Vitvi08g02355	277.228	1.00562	0.329442	3.0525	0.0022694	0.0082689	Dirigent pDIR3	Response to stimulus.Stress response.Biotic stress response	AT1G58170
Vitvi06g01597	8786.61	1.04464	0.259949	4.01865	5.85e-05	0.000337898	Dirigent protein	Response to stimulus.Stress response.Biotic stress response	AT3G13650
Vitvi06g01601	2907.55	-2.99174	0.498768	-5.99826	1.99e-09	3.12e-08	Dirigent protein	Response to stimulus.Stress response.Biotic stress response	AT3G13650
Vitvi17g00450	512.961	2.32317	0.621016	3.74092	0.000183346	0.000924091	Dirigent protein	Response to stimulus.Stress response.Biotic stress response	AT2G21100
Vitvi13g01555	14.1523	7.07912	1.47538	4.79818	1.6e-06	1.37e-05	Dirigent protein pDIR14	Response to stimulus.Stress response.Biotic stress response	AT2G21100
Vitvi03g00113	4.64222	5.4707	2.11336	2.58863	0.00963587	0.0283403	Dirigent protein pDIR7	Response to stimulus.Stress response.Biotic stress response	AT2G21100
Vitvi06g01599	2662.27	-1.26647	0.50973	-2.48459	0.01297	0.0363548	Dirigent protein pDIR9	Response to stimulus.Stress response.Biotic stress response	AT1G58170
Vitvi09g01954	271.762	3.69675	1.48126	2.49568	0.0125715	0.0353997	Disease resistance	Diverse functions.Gene family with diverse functions.NBS-LRR superfamily	AT2G34930
Vitvi16g01898	4.01504	5.26244	2.09443	2.51259	0.0119849	0.0340528	Disease resistance family protein	Diverse functions.Gene family with diverse functions.NBS-LRR superfamily	AT2G34930
Vitvi10g01548	262.393	3.49883	0.604691	5.78614	7.2e-09	1.02e-07	Disease resistance protein	Diverse functions.Gene family with diverse functions.NBS-LRR superfamily	AT5G23400
Vitvi03g01378	17.9435	6.93363	1.23832	5.59923	2.15e-08	2.76e-07	Disease resistance protein (CC-NBS-LRR class)	Diverse functions.Gene family with diverse functions.NBS-LRR superfamily	AT1G53350
Vitvi17g01518	64.5197	4.01276	1.17532	3.41418	0.00063974	0.00277198	Disease resistance protein (EDS1)	Signaling.Hormone Signaling.Jasmonate salicylate signaling.Jasmonate Signaling.Jasmonate-mediated Signaling pathway	AT3G48090
Vitvi12g01908	13.4009	2.08567	0.866698	2.40646	0.016108	0.0435436	Disease resistance protein (NBS class)	Diverse functions.Gene family with diverse functions.NBS-LRR superfamily	AT3G14460
Vitvi05g01895	200.87	-1.28607	0.286054	-4.49589	6.93e-06	5.1e-05	Disease resistance protein (NBS-LRR class)	Diverse functions.Gene family with diverse functions.NBS-LRR superfamily	AT3G07040
Vitvi09g00538	50.9582	1.29299	0.429717	3.00894	0.00262162	0.00934675	Disease resistance protein (NBS-LRR class)	Diverse functions.Gene family with diverse functions.NBS-LRR superfamily	AT1G12280
Vitvi09g00867	70.7582	1.77509	0.650545	2.72862	0.00636005	0.0200387	Disease resistance protein (NBS-LRR class)	Diverse functions.Gene family with diverse functions.NBS-LRR superfamily	AT3G14460
Vitvi13g02230	25.149	-1.48856	0.547667	-2.71801	0.00656753	0.020582	Disease resistance protein I2C-5	Diverse functions.Gene family with diverse functions.NBS-LRR superfamily	AT3G14460
Vitvi15g01163	7.98342	6.25529	1.2707	4.92269	8.54e-07	7.8e-06	Disease resistance protein RGA4	Diverse functions.Gene family with diverse functions.NBS-LRR superfamily	AT1G50180
Vitvi15g01686	82.0548	5.183	1.18929	4.35805	1.31e-05	9e-05	Disease resistance protein RGA4	Diverse functions.Gene family with diverse functions.NBS-LRR superfamily	AT3G46530
Vitvi19g02316	127.914	1.01627	0.313807	3.23852	0.00120153	0.004769	Disease resistance protein RPS2	Diverse functions.Gene family with diverse functions.NBS-LRR superfamily	AT1G12220
Vitvi08g01774	50.3561	4.41199	1.06811	4.13067	3.62e-05	0.000221753	Disease resistance-responsive	Diverse functions.Gene family with diverse functions.NBS-LRR superfamily	AT5G42500
Vitvi05g01916	456.621	-1.06968	0.261167	-4.09577	4.21e-05	0.000253545	DNA-binding protein	Metabolism.Primary metabolism.Nucleobase, nucleoside, nucleotide, nucleic acid metabolism.Nucleic acid metabolism.DNA metabolism	AT4G14465
Vitvi18g00042	377.09	1.25795	0.227038	5.54069	3.01e-08	3.73e-07	DNA-binding protein	Metabolism.Primary metabolism.Nucleobase, nucleoside, nucleotide, nucleic acid metabolism.Nucleic acid metabolism.DNA metabolism	AT1G20900
Vitvi01g01165	1739.67	1.25333	0.382049	3.28053	0.00103611	0.00420007	DREPP plasma membrane polypeptide	Unclassified	AT4G20260
Vitvi08g02261	13341.7	1.26356	0.254541	4.96409	6.9e-07	6.43e-06	E8 protein	Signaling.Hormone Signaling.Ethylene Signaling.Ethylene-mediated Signaling pathway	AT5G59530
Vitvi11g00835	1202.92	2.65743	0.845694	3.14231	0.0016762	0.00637353	Eceriferum 1 (CER1 protein) Sterol desaturase	Metabolism.Primary metabolism.Lipid metabolism.Wax metabolism.Wax biosynthesis	AT5G57800
Vitvi17g01513	101.64	4.04154	0.853045	4.73778	2.16e-06	1.79e-05	EDS1 (Enhanced disease susceptibility 1)	Signaling.Hormone Signaling.Jasmonate salicylate signaling.Jasmonate Signaling.Jasmonate-mediated Signaling pathway	AT3G48090
Vitvi17g01520	460.749	3.34849	0.438583	7.63478	2.26e-14	7.63e-13	EDS1 (Enhanced disease susceptibility 1)	Signaling.Hormone Signaling.Jasmonate salicylate signaling.Jasmonate Signaling.Jasmonate-mediated Signaling pathway	AT3G48090
Vitvi17g01523	2323.8	1.68856	0.225987	7.47194	7.9e-14	2.49e-12	EDS1 (Enhanced disease susceptibility 1)	Signaling.Hormone Signaling.Jasmonate salicylate signaling.Jasmonate Signaling.Jasmonate-mediated Signaling pathway	AT3G48090
Vitvi16g01543	180.218	-1.55194	0.575466	-2.69685	0.00699995	0.0217509	EIX receptor 2	Diverse functions.Gene family with diverse functions.NBS-LRR superfamily	AT2G34930
Vitvi05g00534	363.209	-1.02756	0.207995	-4.94032	7.8e-07	7.19e-06	Embryo sac development arrest 15	Development.Reproductive development.Embryo development	AT4G14790
Vitvi08g01669	423.398	1.46371	0.595697	2.45713	0.0140051	0.0387384	Embryo-abundant protein	Unknown	AT2G41380
Vitvi08g01670	330.45	-1.49101	0.487563	-3.05809	0.00222753	0.00813928	Embryo-abundant protein	Unknown	AT2G41380
Vitvi07g02143	610.809	2.46458	0.719792	3.42401	0.000617039	0.00268691	Endo-1,3;1,4-beta-D-glucanase precursor	Metabolism.Primary metabolism.Carbohydrate metabolism.Polysaccharide metabolism.Beta-1,3 glucan metabolism.Beta-1,3 glucan catabolism	AT3G23600
Vitvi07g02144	2703.7	1.40315	0.482395	2.90871	0.00362925	0.0123882	Endo-1,3;1,4-beta-D-glucanase precursor	Metabolism.Primary metabolism.Carbohydrate metabolism.Polysaccharide metabolism.Beta-1,3 glucan metabolism.Beta-1,3 glucan catabolism	AT3G23600
Vitvi03g00206	105094	-2.73023	0.30398	-8.98163	2.67e-19	1.64e-17	Endochitinase 1, basic	Metabolism.Primary metabolism.Carbohydrate metabolism.Monosaccharide metabolism.Amino sugar metabolism	AT3G12500
Vitvi05g00094	1532.28	1.87674	0.286325	6.55459	5.58e-11	1.12e-09	Endochitinase A2 precursor	Metabolism.Primary metabolism.Carbohydrate metabolism.Monosaccharide metabolism.Amino sugar metabolism	AT3G16920
Vitvi07g02066	954.031	-2.35093	0.471234	-4.98887	6.07e-07	5.73e-06	ERF/AP2 transcription factor sub B-1(ATERF-3)	Signaling.Hormone Signaling.Ethylene Signaling.Ethylene-mediated Signaling pathway	AT1G50640
Vitvi16g00349	2205.28	-1.45244	0.227347	-6.38863	1.67e-10	3.11e-09	Ethylene-responsive element binding factor	Signaling.Hormone Signaling.Ethylene Signaling.Ethylene-mediated Signaling pathway	AT2G44840
Vitvi13g01614	484.002	-2.9948	0.520417	-5.75462	8.68e-09	1.2e-07	FAD linked oxidase, N-terminal	Unclear	AT3G63440
Vitvi04g00318	13.886	2.6587	1.07956	2.46276	0.0137872	0.0382184	FAD-binding domain-containing protein	Unclear	AT5G11540
Vitvi12g00153	702.952	-2.23141	0.646885	-3.44947	0.00056168	0.00247974	FAD-linked oxidoreductase 1	Unclear	AT1G30760
Vitvi12g02235	331.417	-1.78059	0.657024	-2.71008	0.00672667	0.0210216	FAD-linked oxidoreductase 1	Unclear	AT1G30760
Vitvi06g00459	592.864	1.98578	0.274986	7.2214	5.15e-13	1.42e-11	fasciclin arabinogalactan-protein (FLA4)	Cellular process.Cellular component organization and biogenesis.Cell wall organization and biogenesis.Cell wall structural protein	AT3G46550
Vitvi07g00057	13.0237	3.82766	1.27908	2.9925	0.00276705	0.00979265	fatty acid elongase	Metabolism.Primary metabolism.Lipid metabolism.Fatty acid metabolism.Fatty acid biosynthesis	AT2G26640
Vitvi18g01130	515.851	2.01468	0.582133	3.46087	0.000538442	0.00238574	Ferredoxin:nadp+ Oxidoreductase PETH	Metabolism.Primary metabolism.Generation of metabolite precursors and energy.Photosynthesis.Photosynthetic-chain phosphorylation	AT5G66190
Vitvi15g01069	259.196	1.11926	0.291924	3.83406	0.000126045	0.000668635	ferric reduction oxidase 2	Transport overview.Transmembrane Electron Carriers.Transmembrane 1-electron transfer carriers.Plant Photosystem I Supercomplex	AT1G01580
Vitvi16g01091	125.606	3.69695	0.662532	5.58003	2.4e-08	3.05e-07	ferric reduction oxidase 4	Transport overview.Transmembrane Electron Carriers.Transmembrane 1-electron transfer carriers.Plant Photosystem I Supercomplex	AT5G23980
Vitvi17g00904	1704.45	-1.62974	0.546324	-2.9831	0.00285345	0.0100592	ferric reduction oxidase 8 FRO8	Metabolism.Primary metabolism.Cofactor metabolism.Tetrapyrrole metabolism	AT5G50160
Vitvi08g00763	63.4432	-1.98449	0.671247	-2.95643	0.00311225	0.0108361	ferritin	Metabolism.Primary metabolism.Cofactor metabolism.Tetrapyrrole metabolism	AT5G01600
Vitvi07g02686	3320.97	2.68155	0.60027	4.46725	7.92e-06	5.75e-05	ferulate 5-hydroxylase	Metabolism.Secondary metabolism.Phenylpropanoid metabolism.Phenylpropanoid biosynthesis	AT4G36220
Vitvi11g01339	14.256	7.09113	1.1307	6.27147	3.58e-10	6.29e-09	ferulate 5-hydroxylase	Metabolism.Secondary metabolism.Phenylpropanoid metabolism.Phenylpropanoid biosynthesis	AT4G36220
Vitvi17g00339	1140.45	10.2248	1.34383	7.6087	2.77e-14	9.23e-13	ferulate 5-hydroxylase	Metabolism.Secondary metabolism.Phenylpropanoid metabolism.Phenylpropanoid biosynthesis	AT4G36220
Vitvi17g00343	634.802	7.58052	1.30242	5.82031	5.87e-09	8.39e-08	ferulate 5-hydroxylase	Metabolism.Secondary metabolism.Phenylpropanoid metabolism.Phenylpropanoid biosynthesis	AT4G36220
Vitvi02g00271	511.244	2.78019	0.468559	5.93348	2.97e-09	4.47e-08	flavanone 3-beta-hydroxylase	Metabolism.Secondary metabolism.Phenylpropanoid metabolism.Flavonoid metabolism.Flavonoid biosynthesis	AT4G10490
Vitvi16g01336	10002.5	4.68964	0.532245	8.81106	1.24e-18	7.12e-17	Flavanone 3-hydroxylase	Metabolism.Secondary metabolism.Phenylpropanoid metabolism.Flavonoid metabolism.Flavonoid biosynthesis	AT5G24530
Vitvi07g00241	1525.99	1.50512	0.372812	4.03721	5.41e-05	0.000315526	flavin-containing monooxygenase	Metabolism.single reactions	AT1G48910
Vitvi03g01431	674.69	-2.47495	0.341945	-7.23784	4.56e-13	1.27e-11	flavin-containing monooxygenase 1	Metabolism.single reactions	AT1G19250
Vitvi02g01683	106.045	1.95566	0.443853	4.40611	1.05e-05	7.41e-05	flavin-containing monooxygenase 3	Metabolism.single reactions	AT1G62620
Vitvi02g00519	260.447	1.69902	0.675506	2.51518	0.0118973	0.0338431	flavin-containing monooxygenase family protein / FMO family protein	Metabolism.single reactions	AT1G62600
Vitvi19g00366	2112.96	1.36644	0.305994	4.46557	7.99e-06	5.79e-05	flavodoxin-like quinone reductase 1	Signaling.Hormone Signaling.Auxin Signaling.Auxin-mediated Signaling pathway	AT5G54500
Vitvi03g01524	205.716	3.63203	0.758618	4.78769	1.69e-06	1.43e-05	flavonoid 3-monooxygenase	Metabolism.Secondary metabolism.Phenylpropanoid metabolism.Flavonoid metabolism.Flavonoid biosynthesis	AT4G31940
Vitvi11g00074	533.931	5.96096	0.748591	7.96291	1.68e-15	6.62e-14	flavonoid 3-monooxygenase	Metabolism.Secondary metabolism.Phenylpropanoid metabolism.Flavonoid metabolism.Flavonoid biosynthesis	AT5G07990
Vitvi11g01337	8.27194	6.30351	1.9844	3.17653	0.00149047	0.00575652	flavonoid 3-monooxygenase	Metabolism.Secondary metabolism.Phenylpropanoid metabolism.Flavonoid metabolism.Flavonoid biosynthesis	AT5G07990
Vitvi16g00789	19.7036	5.21813	1.64192	3.17806	0.00148263	0.00572911	flavonoid 3-monooxygenase	Metabolism.Secondary metabolism.Phenylpropanoid metabolism.Flavonoid metabolism.Flavonoid biosynthesis	AT4G22690
Vitvi18g02712	1411.64	2.88129	0.55932	5.15143	2.59e-07	2.64e-06	flavonoid 3-monooxygenase	Metabolism.Secondary metabolism.Phenylpropanoid metabolism.Flavonoid metabolism.Flavonoid biosynthesis	AT4G31940
Vitvi06g01192	24.3083	3.49814	0.940302	3.72023	0.000199041	0.000993142	Flavonoid 3',5'-hydroxylase	Metabolism.Secondary metabolism.Phenylpropanoid metabolism.Flavonoid metabolism.Flavonoid biosynthesis	AT5G07990
Vitvi08g01637	128.729	1.04677	0.336429	3.11141	0.00186199	0.00698467	Flavonoid 3',5'-hydroxylase	Metabolism.Secondary metabolism.Phenylpropanoid metabolism.Flavonoid metabolism.Flavonoid biosynthesis	AT5G07990
Vitvi06g01888	88.6996	-2.12691	0.451204	-4.71385	2.43e-06	1.99e-05	flavonoid 3',5'-hydroxylase [Vitis vinifera]	Metabolism.Secondary metabolism.Phenylpropanoid metabolism.Flavonoid metabolism.Flavonoid biosynthesis	AT5G07990
Vitvi17g00698	2577.36	1.36739	0.262135	5.21635	1.82e-07	1.92e-06	Flavonoid-3'-hydroxylase	Metabolism.Secondary metabolism.Phenylpropanoid metabolism.Flavonoid metabolism.Flavonoid biosynthesis	AT5G07990
Vitvi19g00171	56.4504	3.56802	0.877175	4.06763	4.75e-05	0.000281126	flavonol 3-O-glucosyltransferase	Metabolism.Secondary metabolism.Phenylpropanoid metabolism.Flavonoid metabolism.Flavonoid biosynthesis	AT5G53990
Vitvi19g00177	400.752	3.17859	0.620828	5.11992	3.06e-07	3.07e-06	flavonol 3-O-glucosyltransferase	Metabolism.Secondary metabolism.Phenylpropanoid metabolism.Flavonoid metabolism.Flavonoid biosynthesis	AT5G53990
Vitvi19g00173	617.327	1.68237	0.406613	4.13753	3.51e-05	0.00021609	flavonol 3-O-glucosyltransferase-like protein	Metabolism.Secondary metabolism.Phenylpropanoid metabolism.Flavonoid metabolism.Flavonoid biosynthesis	AT5G53990
Vitvi03g01805	250.187	-1.1303	0.361386	-3.12767	0.00176199	0.00665022	flavonol synthase	Metabolism.Secondary metabolism.Phenylpropanoid metabolism.Flavonoid metabolism.Flavonoid biosynthesis	AT2G44800
Vitvi13g01119	6555.58	1.85292	0.237395	7.80521	5.94e-15	2.18e-13	flavonol synthase	Metabolism.Secondary metabolism.Phenylpropanoid metabolism.Flavonoid metabolism.Flavonoid biosynthesis	AT5G24530
Vitvi18g02538	4988.92	-2.62158	0.259541	-10.1008	5.48e-24	5.53e-22	Flavonol synthase	Metabolism.Secondary metabolism.Phenylpropanoid metabolism.Flavonoid metabolism.Flavonoid biosynthesis	AT5G08640
Vitvi04g01454	10776	1.51974	0.290288	5.23528	1.65e-07	1.76e-06	Flavonone- 3-hydroxylase	Metabolism.Secondary metabolism.Phenylpropanoid metabolism.Flavonoid metabolism.Flavonoid biosynthesis	AT3G51240
Vitvi18g01119	9836.39	1.12647	0.338929	3.32363	0.000888534	0.00367102	Flavonone- 3-hydroxylase	Metabolism.Secondary metabolism.Phenylpropanoid metabolism.Flavonoid metabolism.Flavonoid biosynthesis	AT3G51240
Vitvi10g00742	1173.13	1.82549	0.606975	3.00752	0.00263388	0.00938501	FLS2 (flagellin-sensitive 2)	Signaling.Signaling pathway.Protein kinase	AT5G46330
Vitvi10g00743	73.667	2.66122	0.366583	7.25951	3.88e-13	1.11e-11	FLS2 (flagellin-sensitive 2)	Signaling.Signaling pathway.Protein kinase	AT5G46330
Vitvi15g00775	142.432	1.11474	0.298213	3.73807	0.000185436	0.00093323	fructokinase 1	Metabolism.Primary metabolism.Carbohydrate metabolism.Monosaccharide metabolism.Fructose and mannose metabolism	AT5G51830
Vitvi08g01301	598.582	2.33586	0.60795	3.84219	0.000121942	0.000649252	fructose 1,6-bisphosphatase	Metabolism.Primary metabolism.Carbohydrate metabolism.Glycolysis Gluconeogenesis.Gluconeogenesis	AT3G54050
Vitvi03g00048	3883.99	1.96383	0.588395	3.3376	0.000845067	0.0035193	fructose-bisphosphate aldolase, chloroplast precursor	Metabolism.Primary metabolism.Carbohydrate metabolism.Glycolysis Gluconeogenesis	AT2G21330
Vitvi04g01421	1980.37	1.47707	0.51251	2.88203	0.00395125	0.0133278	fructose-bisphosphate aldolase, chloroplast precursor	Metabolism.Primary metabolism.Carbohydrate metabolism.Glycolysis Gluconeogenesis	AT4G38970
Vitvi14g01886	482.19	-1.16076	0.254696	-4.55745	5.18e-06	3.9e-05	Fumarate reductase/succinate dehydrogenase flavoprotein	Metabolism.Primary metabolism.Generation of metabolite precursors and energy.Citric acid cycle	AT5G39940
Vitvi13g01696	944.409	4.62699	0.410303	11.277	1.7e-29	3.12e-27	furcatin hydrolase	Unclassified	AT2G44480
Vitvi18g00204	90.479	4.82757	1.79394	2.69104	0.00712301	0.0220606	GA 20-oxidase	Metabolism.Secondary metabolism.Terpenoid metabolism.Diterpenoid metabolism.Diterpenoid biosynthesis	AT5G51810
Vitvi16g00038	20.5039	-8.0169	1.00488	-7.97798	1.49e-15	5.89e-14	GAG-POL precursor [Vitis vinifera]	Transposable elements viral and plasmid proteins.Protein from transposable element	AT3G03470
Vitvi11g00409	839.372	1.45624	0.215309	6.76349	1.35e-11	2.99e-10	GAI protein.	Development.Reproductive development.Flower development	AT1G14920
Vitvi07g00457	829.742	-3.32955	0.519759	-6.40596	1.49e-10	2.79e-09	Galactinol synthase	Metabolism.Primary metabolism.Carbohydrate metabolism.Monosaccharide metabolism.Galactose metabolism	AT2G47180
Vitvi03g01233	3.41147	-5.42692	2.11919	-2.56085	0.0104416	0.0302782	Gamma-aminobutyrate transaminase subunit precursor isozyme 3	Metabolism.Primary metabolism.Amino acid metabolism.Glutamate metabolism	AT3G22200
Vitvi01g01476	82983	-1.33275	0.30198	-4.41336	1.02e-05	7.18e-05	Gamma-thionin precursor	Response to stimulus.Stress response.Biotic stress response	AT2G02100
Vitvi14g01819	3467.73	5.79036	0.491653	11.7773	5.11e-32	1.24e-29	GASA like	Signaling.Hormone Signaling.Gibberellic acid Signaling.Gibberellic acid-mediated Signaling pathway	AT5G14920
Vitvi02g00867	63.6113	9.24722	1.16971	7.90555	2.67e-15	1.02e-13	Geraniol 10-hydroxylase	Metabolism.Secondary metabolism.Terpenoid metabolism.Monoterpenoid metabolism.Monoterpenoid biosynthesis	AT2G45550
Vitvi15g00795	277.558	4.8444	1.46156	3.31454	0.000917935	0.00377532	Geraniol 10-hydroxylase	Metabolism.Secondary metabolism.Terpenoid metabolism.Monoterpenoid metabolism.Monoterpenoid biosynthesis	AT2G45570
Vitvi15g00796	534.776	-1.88306	0.373	-5.04843	4.45e-07	4.31e-06	Geraniol 10-hydroxylase	Metabolism.Secondary metabolism.Terpenoid metabolism.Monoterpenoid metabolism.Monoterpenoid biosynthesis	AT2G45550
Vitvi15g00808	8.15573	3.79358	1.57709	2.40543	0.0161535	0.0436376	Geraniol 10-hydroxylase	Metabolism.Secondary metabolism.Terpenoid metabolism.Monoterpenoid metabolism.Monoterpenoid biosynthesis	AT2G45550
Vitvi17g00608	2983.35	1.42075	0.352278	4.03304	5.51e-05	0.000320346	Geranylgeranyl reductase	Metabolism.Primary metabolism.Lipid metabolism.Steroid metabolism.Steroid biosynthesis	AT1G74470
Vitvi19g00391	27.8018	4.1225	1.36027	3.03066	0.00244019	0.00879065	Germacrene-D synthase	Metabolism.Secondary metabolism.Terpenoid metabolism.Terpenoid biosynthesis	AT5G23960
Vitvi06g00659	1593.44	-3.95209	0.899617	-4.39308	1.12e-05	7.8e-05	Gibberellin 2-beta-dioxygenase 7	Metabolism.Secondary metabolism.Terpenoid metabolism.Diterpenoid metabolism.Diterpenoid biosynthesis	AT5G58660
Vitvi10g00020	1860.43	4.79418	1.46781	3.26622	0.00108992	0.00438059	Gibberellin 2-beta-dioxygenase 7	Metabolism.Secondary metabolism.Terpenoid metabolism.Diterpenoid metabolism.Diterpenoid biosynthesis	AT4G21200
Vitvi19g00432	2975.18	2.82677	0.618742	4.56857	4.91e-06	3.72e-05	Gibberellin 2-beta-dioxygenase 7	Metabolism.Secondary metabolism.Terpenoid metabolism.Diterpenoid metabolism.Diterpenoid biosynthesis	AT4G21200
Vitvi01g02195	183.607	-1.77185	0.367949	-4.81549	1.47e-06	1.26e-05	Gibberellin 2-oxidase 8 ATGA2OX8	Metabolism.Secondary metabolism.Terpenoid metabolism.Diterpenoid metabolism.Diterpenoid biosynthesis	AT4G21200
Vitvi15g00782	116.34	-2.47829	0.381144	-6.50225	7.91e-11	1.54e-09	Gibberellin 20-oxidase	Metabolism.Secondary metabolism.Terpenoid metabolism.Diterpenoid metabolism.Diterpenoid biosynthesis	AT5G51810
Vitvi09g00448	25.8085	3.34115	1.22462	2.72831	0.00636588	0.0200499	Gibberellin 3beta-hydroxylase3	Metabolism.Secondary metabolism.Terpenoid metabolism.Diterpenoid metabolism.Diterpenoid biosynthesis	AT1G15550
Vitvi14g00821	242.539	3.4374	0.356154	9.65144	4.85e-22	4.03e-20	Glucan endo-1,3-beta-glucosidase 3 precursor	Metabolism.Primary metabolism.Carbohydrate metabolism.Polysaccharide metabolism.Starch and sucrose metabolism	AT1G66250
Vitvi17g01511	4906.86	1.82378	0.246081	7.4113	1.25e-13	3.82e-12	Glucan endo-1,3-beta-glucosidase 3 precursor	Metabolism.Primary metabolism.Carbohydrate metabolism.Polysaccharide metabolism.Starch and sucrose metabolism	AT1G18650
Vitvi06g00074	736.905	1.70045	0.177115	9.60085	7.93e-22	6.5e-20	Glucan endo-1,3-beta-glucosidase 4 precursor	Metabolism.Primary metabolism.Carbohydrate metabolism.Polysaccharide metabolism.Starch and sucrose metabolism	AT3G13560
Vitvi11g00249	1049.53	1.48148	0.196875	7.525	5.27e-14	1.7e-12	Glucan endo-1,3-beta-glucosidase 4 precursor	Metabolism.Primary metabolism.Carbohydrate metabolism.Polysaccharide metabolism.Starch and sucrose metabolism	AT5G56590
Vitvi02g00248	2321.75	1.68448	0.285038	5.90965	3.43e-09	5.11e-08	Glucan endo-1,3-beta-glucosidase 7 precursor	Metabolism.Primary metabolism.Carbohydrate metabolism.Polysaccharide metabolism.Starch and sucrose metabolism	AT1G32860
Vitvi06g01489	4725.12	1.0502	0.345508	3.03959	0.00236902	0.00857201	Glucan endo-1,3-beta-glucosidase 7 precursor	Metabolism.Primary metabolism.Carbohydrate metabolism.Polysaccharide metabolism.Starch and sucrose metabolism	AT2G27500
Vitvi18g00070	3333.39	6.81035	0.400363	17.0104	6.87e-65	2.11e-61	Glucan endo-1,3-beta-glucosidase 7 precursor	Metabolism.Primary metabolism.Carbohydrate metabolism.Polysaccharide metabolism.Starch and sucrose metabolism	AT4G29360
Vitvi12g00722	105.832	3.67662	0.988777	3.71835	0.000200531	0.00099976	Glucose-6-phosphate 1-dehydrogenase 2, chloroplast precursor	Metabolism.Primary metabolism.Carbohydrate metabolism.Monosaccharide metabolism.Monosaccharide catabolism.Pentose-phosphate shunt	AT5G35790
Vitvi16g01854	5.37856	-5.08735	1.42304	-3.57499	0.000350243	0.00164046	Glucose-methanol-choline (GMC) oxidoreductase family protein	Metabolism.Primary metabolism.Amino acid metabolism.Glycine, serine, and threonine metabolism	AT1G12570
Vitvi05g01528	16.4438	3.08106	1.15279	2.67269	0.00752458	0.0230511	Glucosyltransferase-11	Metabolism.Primary metabolism.Carbohydrate metabolism.Glycosyl transference	AT1G22400
Vitvi05g01530	61.3413	2.45864	0.503754	4.88063	1.06e-06	9.45e-06	Glucosyltransferase-12	Metabolism.Primary metabolism.Carbohydrate metabolism.Glycosyl transference	AT1G22400
Vitvi13g00452	152.374	1.72854	0.353981	4.88313	1.04e-06	9.35e-06	Glucosyltransferase-2	Metabolism.Primary metabolism.Carbohydrate metabolism.Glycosyl transference	AT1G22360
Vitvi01g00568	3547.38	-1.87782	0.326431	-5.75258	8.79e-09	1.22e-07	Glutamate decarboxylase	Metabolism.Primary metabolism.Amino acid metabolism.Glutamate metabolism.Glutamate catabolism	AT5G17330
Vitvi08g01812	895.309	1.27101	0.271179	4.68699	2.77e-06	2.23e-05	Glutamate dehydrogenase 1	Metabolism.Primary metabolism.Amino acid metabolism.Glutamate metabolism.Glutamate catabolism	AT5G18170
Vitvi16g01559	63.3421	-1.50861	0.480245	-3.14134	0.00168174	0.00639261	Glutamate dehydrogenase 2 (GDH2)	Metabolism.Primary metabolism.Amino acid metabolism.Glutamate metabolism.Glutamate catabolism	AT5G07440
Vitvi07g01890	3489.09	1.17486	0.273375	4.2976	1.73e-05	0.000114616	Glutamate receptor GLR3.6	Transport overview.Channels and pores.a-Type channels.Glutamate-gated Ion Channel of Neurotransmitter Receptors	AT3G51480
Vitvi01g00175	4417.7	1.59121	0.316251	5.03147	4.87e-07	4.67e-06	Glutamine synthetase	Metabolism.Primary metabolism.Amino acid metabolism.Glutamate metabolism	AT5G37600
Vitvi05g00403	610.935	1.77514	0.530561	3.34578	0.000820528	0.00343577	Glutamine synthetase	Metabolism.Primary metabolism.Amino acid metabolism.Glutamate metabolism	AT5G35630
Vitvi17g00160	24081	1.03416	0.280984	3.68048	0.000232792	0.00114044	Glutamine synthetase cytosolic isozyme 1	Metabolism.Primary metabolism.Amino acid metabolism.Glutamate metabolism	AT5G37600
Vitvi18g00573	1609.71	1.59446	0.240044	6.64237	3.09e-11	6.49e-10	Glutamyl-tRNA reductase, chloroplast precursor	Metabolism.Primary metabolism.Cofactor metabolism.Tetrapyrrole metabolism	AT1G58290
Vitvi04g01788	1364.17	-1.04153	0.256529	-4.06008	4.91e-05	0.000289116	Glutaredoxin	Response to stimulus.Stress response.Abiotic stress response.Oxidative stress response	AT4G33040
Vitvi10g00508	1833.47	1.38903	0.209632	6.62606	3.45e-11	7.19e-10	Glutaredoxin	Response to stimulus.Stress response.Abiotic stress response.Oxidative stress response	AT1G28480
Vitvi17g00844	5933.97	-1.39646	0.179955	-7.76007	8.49e-15	3.02e-13	Glutaredoxin	Response to stimulus.Stress response.Abiotic stress response.Oxidative stress response	AT5G63030
Vitvi01g02287	3.56744	5.09092	2.16852	2.34765	0.0188925	0.0496905	Glutaredoxin-like	Response to stimulus.Stress response.Abiotic stress response.Oxidative stress response	AT5G14070
Vitvi14g01507	83.2177	2.76612	0.934509	2.95997	0.00307667	0.0107244	Glutaredoxin-like	Response to stimulus.Stress response.Abiotic stress response.Oxidative stress response	AT3G02000
Vitvi07g02190	785.401	1.62449	0.202506	8.02193	1.04e-15	4.19e-14	Glutathione S-transferase 11 GSTF7	Metabolism.Primary metabolism.Coenzyme and prosthetic group metabolism.Peptide derived compounds biosynthesis.Glutathione metabolism	AT1G02920
Vitvi07g00283	1043.42	2.85374	0.262906	10.8546	1.9e-27	2.89e-25	Glutathione S-transferase 8 GSTF8	Metabolism.Primary metabolism.Coenzyme and prosthetic group metabolism.Peptide derived compounds biosynthesis.Glutathione metabolism	AT2G47730
Vitvi07g00285	3167.31	2.01189	0.289516	6.94914	3.68e-12	8.91e-11	Glutathione S-transferase 8 GSTF8	Metabolism.Primary metabolism.Coenzyme and prosthetic group metabolism.Peptide derived compounds biosynthesis.Glutathione metabolism	AT2G47730
Vitvi07g00286	8197.99	1.53191	0.266729	5.7433	9.28e-09	1.28e-07	Glutathione S-transferase 8 GSTF8	Metabolism.Primary metabolism.Coenzyme and prosthetic group metabolism.Peptide derived compounds biosynthesis.Glutathione metabolism	AT2G47730
Vitvi08g02226	1271.32	-1.97188	0.492821	-4.00121	6.3e-05	0.000360744	Glutathione S-transferase 8 GSTU8	Metabolism.Primary metabolism.Coenzyme and prosthetic group metabolism.Peptide derived compounds biosynthesis.Glutathione metabolism	AT3G09270
Vitvi08g02227	506.82	-1.71452	0.618017	-2.77422	0.0055334	0.0177827	Glutathione S-transferase 8 GSTU8	Metabolism.Primary metabolism.Coenzyme and prosthetic group metabolism.Peptide derived compounds biosynthesis.Glutathione metabolism	AT3G09270
Vitvi15g01736	2620.49	2.41197	0.479799	5.02704	4.98e-07	4.77e-06	Glutathione S-transferase 8 GSTU8	Metabolism.Primary metabolism.Coenzyme and prosthetic group metabolism.Peptide derived compounds biosynthesis.Glutathione metabolism	AT3G09270
Vitvi16g01498	120.717	1.62648	0.408742	3.97923	6.91e-05	0.000392021	Glutathione S-transferase 8 GSTU8	Metabolism.Primary metabolism.Coenzyme and prosthetic group metabolism.Peptide derived compounds biosynthesis.Glutathione metabolism	AT3G09270
Vitvi16g01499	439.614	1.35688	0.326075	4.16126	3.16e-05	0.000196433	Glutathione S-transferase 8 GSTU8	Metabolism.Primary metabolism.Coenzyme and prosthetic group metabolism.Peptide derived compounds biosynthesis.Glutathione metabolism	AT3G09270
Vitvi17g01381	16.9304	2.19028	0.83388	2.62662	0.00862385	0.0258884	Glutathione S-transferase 8 GSTU8	Metabolism.Primary metabolism.Coenzyme and prosthetic group metabolism.Peptide derived compounds biosynthesis.Glutathione metabolism	AT3G09270
Vitvi12g00081	12776.9	-1.01564	0.261526	-3.88353	0.000102952	0.000558997	Glutathione S-transferase 9 GSTF9	Metabolism.Primary metabolism.Coenzyme and prosthetic group metabolism.Peptide derived compounds biosynthesis.Glutathione metabolism	AT2G30860
Vitvi14g01424	4194.79	1.60719	0.449873	3.57254	0.00035354	0.00165275	Glyceraldehyde-3-phosphate dehydrogenase A, chloroplast precursor	Metabolism.Primary metabolism.Carbohydrate metabolism.Glycolysis Gluconeogenesis	AT1G12900
Vitvi18g00068	4779.4	1.09948	0.322398	3.41033	0.000648849	0.00280612	Glyceraldehyde-3-phosphate dehydrogenase B, chloroplast precursor	Metabolism.Primary metabolism.Carbohydrate metabolism.Glycolysis Gluconeogenesis	AT1G42970
Vitvi09g00691	419.908	1.14601	0.407633	2.81138	0.00493296	0.0160819	Glycerol kinase	Metabolism.Primary metabolism.Lipid metabolism.Glycerolipid metabolism	AT1G80460
Vitvi04g00112	5399.11	1.55536	0.40247	3.86452	0.000111306	0.000598994	Glycine dehydrogenase	Metabolism.Primary metabolism.Amino acid metabolism.Glycine, serine, and threonine metabolism	AT4G33010
Vitvi11g00186	2472.71	1.1587	0.35364	3.27648	0.0010511	0.00424961	Glycine dehydrogenase 2	Metabolism.Primary metabolism.Amino acid metabolism.Glycine, serine, and threonine metabolism	AT2G26080
Vitvi13g02537	47.9756	8.84065	0.970158	9.11259	8.04e-20	5.27e-18	Glycosyl hydrolase family 1 protein	Metabolism.Primary metabolism.Carbohydrate metabolism.Monosaccharide metabolism.Amino sugar metabolism	AT5G24540
Vitvi13g02538	1400.96	7.59078	0.79375	9.56319	1.14e-21	9.18e-20	Glycosyl hydrolase family 1 protein	Metabolism.Primary metabolism.Carbohydrate metabolism.Carbohydrate catabolism	AT2G44480
Vitvi12g00705	189.589	1.18267	0.377145	3.13586	0.0017135	0.00649219	Glycosyl hydrolase family 17 protein	Metabolism.Primary metabolism.Carbohydrate metabolism.Carbohydrate catabolism	AT5G58480
Vitvi07g02242	1119.49	-3.59123	0.530812	-6.76554	1.33e-11	2.95e-10	Glycosyl transferase family 8 protein	Metabolism.Primary metabolism.Carbohydrate metabolism.Glycosyl transference	AT2G47180
Vitvi19g02023	45.9415	-1.90404	0.493754	-3.85626	0.000115136	0.000617978	Glyoxalase I	Metabolism.Primary metabolism.Carbohydrate metabolism.Monosaccharide metabolism.Pyruvate metabolism	AT1G11840
Vitvi03g00154	1550.03	1.28411	0.436841	2.93954	0.00328702	0.0113706	Glyoxylate reductase	Metabolism.Primary metabolism.Generation of metabolite precursors and energy.Glyoxylate and dicarboxylate metabolism	AT1G68010
Vitvi08g01498	50.7794	-1.49394	0.577027	-2.58903	0.00962478	0.0283111	Growth-regulating factor 4 AtGRF4	Regulation overview.Regulation of gene expression.Regulation of transcription.Transcription factor.GRF family transcription factor	AT2G36400
Vitvi17g00029	407.178	3.88774	0.664861	5.84745	4.99e-09	7.24e-08	GT2-like trihelix DNA-binding protein	Regulation overview.Regulation of gene expression.Regulation of transcription.Transcription factor.Trihelix family transcription factor	AT2G33550
Vitvi14g01888	9521.93	-1.28271	0.191246	-6.70712	1.99e-11	4.26e-10	H(+)-ATPase 4 AHA4	Metabolism.Primary metabolism.Generation of metabolite precursors and energy.Electron transport.Respiratory-chain phosphorylation	AT3G47950
Vitvi08g01377	4468.06	-1.45827	0.523336	-2.78649	0.00532818	0.0172058	Harpin inducing protein 1-like 9	Response to stimulus.Stress response.Biotic stress response.Virus stress response	AT5G06320
Vitvi06g01559	370.927	1.4188	0.326976	4.33915	1.43e-05	9.7e-05	Harpin-induced family protein	Response to stimulus.Stress response.Biotic stress response.Virus stress response	AT3G44220
Vitvi10g00015	69.4528	3.196	0.719244	4.44355	8.85e-06	6.34e-05	Harpin-induced protein-related	Response to stimulus.Stress response.Biotic stress response.Virus stress response	AT4G05220
Vitvi09g01945	5.91612	5.82009	1.56965	3.7079	0.000208985	0.00103727	Hcr2-0B	Response to stimulus.Stress response.Biotic stress response	AT5G46330
Vitvi06g00042	18.2423	3.49611	1.15007	3.03992	0.00236644	0.00856394	Hcr2-p4.1	Response to stimulus.Stress response.Biotic stress response	AT4G04220
Vitvi09g01181	44.9528	2.84959	0.834011	3.41673	0.000633777	0.00275197	HcrVf1 protein	Diverse functions.Gene family with diverse functions.NBS-LRR superfamily	AT2G34930
Vitvi16g01878	25.538	3.59675	1.23151	2.9206	0.00349362	0.0119803	HcrVf1 protein	Response to stimulus.Stress response.Biotic stress response.Plant-pathogen interaction	AT2G34930
Vitvi09g01335	11.3197	3.9612	1.57804	2.5102	0.0120661	0.0342435	HcrVf1 protein-like	Diverse functions.Gene family with diverse functions.NBS-LRR superfamily	AT2G34930
Vitvi16g01938	184.316	2.85017	0.832064	3.42543	0.000613837	0.00267503	HcrVf2 protein	Diverse functions.Gene family with diverse functions.NBS-LRR superfamily	AT2G34930
Vitvi16g01940	106.72	2.94955	0.561065	5.25707	1.46e-07	1.58e-06	HcrVf2 protein	Diverse functions.Gene family with diverse functions.NBS-LRR superfamily	AT2G34930
Vitvi16g01877	42.0076	1.78233	0.71959	2.47687	0.0132539	0.0369858	HcrVf3 protein	Response to stimulus.Stress response.Biotic stress response.Plant-pathogen interaction	AT2G34930
Vitvi10g00134	47.9111	2.36429	0.817126	2.89343	0.00381063	0.0129157	Heat shock protein (HSP26.5-P) 26.5 kDa class P	Metabolism.Primary metabolism.Protein metabolism and modification.Protein folding.Chaperone-mediated protein folding.HSP-mediated protein folding	AT4G21870
Vitvi17g00695	6596.86	-1.12224	0.27712	-4.04965	5.13e-05	0.00030108	Heat shock protein 101	Metabolism.Primary metabolism.Protein metabolism and modification.Protein folding.Chaperone-mediated protein folding.HSP-mediated protein folding	AT1G74310
Vitvi06g00561	70235.8	-4.34321	0.776338	-5.59448	2.21e-08	2.83e-07	Heat shock protein 17.6 kDa class I	Metabolism.Primary metabolism.Protein metabolism and modification.Protein folding.Chaperone-mediated protein folding.HSP-mediated protein folding	AT2G29500
Vitvi13g00410	1839.58	-2.36105	0.325524	-7.25306	4.07e-13	1.15e-11	Heat shock protein 17.6 kDa class I	Metabolism.Primary metabolism.Protein metabolism and modification.Protein folding.Chaperone-mediated protein folding.HSP-mediated protein folding	AT5G59720
Vitvi13g02014	119.998	-1.42398	0.489215	-2.91074	0.00360575	0.0123314	Heat shock protein 17.6 kDa class I	Metabolism.Primary metabolism.Protein metabolism and modification.Protein folding.Chaperone-mediated protein folding.HSP-mediated protein folding	AT5G59720
Vitvi13g02017	572.841	-4.20949	0.615103	-6.84355	7.73e-12	1.78e-10	Heat shock protein 17.6 kDa class I	Metabolism.Primary metabolism.Protein metabolism and modification.Protein folding.Chaperone-mediated protein folding.HSP-mediated protein folding	AT5G59720
Vitvi13g02018	2735.82	-2.1741	0.312329	-6.96094	3.38e-12	8.25e-11	Heat shock protein 17.6 kDa class I	Metabolism.Primary metabolism.Protein metabolism and modification.Protein folding.Chaperone-mediated protein folding.HSP-mediated protein folding	AT5G59720
Vitvi19g01760	39.1031	-2.26132	0.697744	-3.2409	0.00119153	0.0047362	Heat shock protein 17.6 kDa class I	Metabolism.Primary metabolism.Protein metabolism and modification.Protein folding.Chaperone-mediated protein folding.HSP-mediated protein folding	AT1G53540
Vitvi04g00135	2607.11	-3.68784	0.601205	-6.13409	8.56e-10	1.43e-08	Heat shock protein 17.6 kDa class II	Metabolism.Primary metabolism.Protein metabolism and modification.Protein folding.Chaperone-mediated protein folding.HSP-mediated protein folding	AT5G12020
Vitvi04g01795	101.037	1.85631	0.558473	3.3239	0.000887678	0.00366934	Heat shock protein 17.6 kDa class II	Metabolism.Primary metabolism.Protein metabolism and modification.Protein folding.Chaperone-mediated protein folding.HSP-mediated protein folding	AT5G12020
Vitvi04g01801	28.4363	3.05297	0.63749	4.78904	1.68e-06	1.42e-05	Heat shock protein 17.6 kDa class II	Metabolism.Primary metabolism.Protein metabolism and modification.Protein folding.Chaperone-mediated protein folding.HSP-mediated protein folding	AT5G12020
Vitvi13g00409	1129.83	-4.24694	0.889093	-4.77672	1.78e-06	1.5e-05	Heat shock protein 18.2 kDa class I	Metabolism.Primary metabolism.Protein metabolism and modification.Protein folding.Chaperone-mediated protein folding.HSP-mediated protein folding	AT5G59720
Vitvi12g02138	4259.68	-3.88937	0.48638	-7.99657	1.28e-15	5.12e-14	Heat shock protein 18.2 kDa class II	Metabolism.Primary metabolism.Protein metabolism and modification.Protein folding.Chaperone-mediated protein folding.HSP-mediated protein folding	AT4G10250
Vitvi16g01352	18280.3	-4.69013	0.593379	-7.9041	2.7e-15	1.03e-13	Heat shock protein 26a, chloroplast	Metabolism.Primary metabolism.Protein metabolism and modification.Protein folding.Chaperone-mediated protein folding.HSP-mediated protein folding	AT4G27670
Vitvi05g00486	2093.92	-2.49528	0.30732	-8.11948	4.68e-16	1.98e-14	Heat shock protein 70	Metabolism.Primary metabolism.Protein metabolism and modification.Protein folding.Chaperone-mediated protein folding.HSP-mediated protein folding	AT2G32120
Vitvi11g00724	11946.1	-3.46873	0.500548	-6.92986	4.21e-12	1.01e-10	Heat shock protein 70	Metabolism.Primary metabolism.Protein metabolism and modification.Protein folding.Chaperone-mediated protein folding.HSP-mediated protein folding	AT1G16030
Vitvi13g00281	62.0691	4.84233	1.17107	4.13496	3.55e-05	0.000218301	Heat shock protein 70	Metabolism.Primary metabolism.Protein metabolism and modification.Protein folding.Chaperone-mediated protein folding.HSP-mediated protein folding	AT5G02500
Vitvi13g00300	71527.7	1.44865	0.300313	4.82381	1.41e-06	1.22e-05	Heat shock protein 70	Metabolism.Primary metabolism.Protein metabolism and modification.Protein folding.Chaperone-mediated protein folding.HSP-mediated protein folding	AT5G02500
Vitvi14g00185	667.904	-2.21972	0.361516	-6.14002	8.25e-10	1.38e-08	Heat shock protein 70	Metabolism.Primary metabolism.Protein metabolism and modification.Protein folding.Chaperone-mediated protein folding.HSP-mediated protein folding	AT5G28540
Vitvi10g00217	10155.1	1.22675	0.221866	5.52924	3.22e-08	3.96e-07	Heat shock protein 81-1	Metabolism.Primary metabolism.Protein metabolism and modification.Protein folding.Chaperone-mediated protein folding.HSP-mediated protein folding	AT5G52640
Vitvi02g00025	2150.26	1.26119	0.289862	4.351	1.36e-05	9.26e-05	Heat shock protein 90-1	Metabolism.Primary metabolism.Protein metabolism and modification.Protein folding.Chaperone-mediated protein folding.HSP-mediated protein folding	AT5G52640
Vitvi16g01103	559.004	-2.01907	0.331125	-6.0976	1.08e-09	1.76e-08	Heat shock protein 90-1	Metabolism.Primary metabolism.Protein metabolism and modification.Protein folding.Chaperone-mediated protein folding.HSP-mediated protein folding	AT5G52640
Vitvi18g02423	10567.3	-3.54774	0.483649	-7.33537	2.21e-13	6.46e-12	Heat shock protein precursor 22.0 kDa class IV	Metabolism.Primary metabolism.Protein metabolism and modification.Protein folding.Chaperone-mediated protein folding.HSP-mediated protein folding	AT4G10250
Vitvi04g00092	2910.89	-2.6971	0.375334	-7.18588	6.68e-13	1.81e-11	Heat shock transcription factor A6B	Metabolism.Primary metabolism.Protein metabolism and modification.Protein folding.Chaperone-mediated protein folding.HSP-mediated protein folding	AT2G26150
Vitvi08g01513	1486.42	-1.33057	0.335691	-3.96368	7.38e-05	0.000415407	Heat stress transcription factor A3	Metabolism.Primary metabolism.Protein metabolism and modification.Protein folding.Chaperone-mediated protein folding.HSP-mediated protein folding	AT5G03720
Vitvi11g01075	6.7047	6.0012	1.53016	3.92194	8.78e-05	0.00048615	High-affinity K+ transporter 1 (HKT1)	Transport overview.Electrochemical Potential-driven Transporters.Porters.K+ Transporter	AT4G10310
Vitvi07g02097	454.119	5.12651	0.506419	10.1231	4.37e-24	4.54e-22	Histone H2A variant 1 HTA11	Cellular process.Cellular component organization and biogenesis.Nucleus.Chromosome organization and biogenesis.Chromatin assembly	AT3G54560
Vitvi06g00433	898.381	4.07714	0.333463	12.2267	2.24e-34	6.54e-32	Histone H4	Cellular process.Cellular component organization and biogenesis.Nucleus.Chromosome organization and biogenesis.Chromatin assembly	AT5G59970
Vitvi13g00217	2764.32	1.08372	0.150278	7.21143	5.54e-13	1.52e-11	Histone H4	Cellular process.Cellular component organization and biogenesis.Nucleus.Chromosome organization and biogenesis.Chromatin assembly	AT5G59970
Vitvi13g00276	706.661	2.38304	0.299365	7.96031	1.72e-15	6.72e-14	Histone H4	Cellular process.Cellular component organization and biogenesis.Nucleus.Chromosome organization and biogenesis.Chromatin assembly	AT5G59970
Vitvi13g01964	461.284	1.76472	0.211812	8.33153	7.98e-17	3.72e-15	Histone H4	Cellular process.Cellular component organization and biogenesis.Nucleus.Chromosome organization and biogenesis.Chromatin assembly	AT5G59970
Vitvi13g01965	289.452	4.89297	0.529045	9.24869	2.27e-20	1.55e-18	Histone H4	Cellular process.Cellular component organization and biogenesis.Nucleus.Chromosome organization and biogenesis.Chromatin assembly	AT5G59970
Vitvi07g01488	21994.6	1.18401	0.225964	5.23981	1.61e-07	1.72e-06	Homeobox-leucine zipper protein ATHB-6	Signaling.Hormone Signaling.ABA Signaling.ABA-mediated Signaling pathway	AT2G22430
Vitvi18g00448	944.636	1.77702	0.261661	6.79132	1.11e-11	2.49e-10	Homeobox-leucine zipper protein ATHB-6	Signaling.Hormone Signaling.ABA Signaling.ABA-mediated Signaling pathway	AT2G22430
Vitvi17g00540	6881.04	1.21917	0.440949	2.76488	0.00569442	0.01823	Homeodomain leucine zipper protein HB-1	Regulation overview.Regulation of gene expression.Regulation of transcription.Transcription factor.Homeobox domain family transcription factor	AT3G01470
Vitvi10g00612	192.41	5.55848	0.777267	7.15132	8.6e-13	2.3e-11	IMK2 (inflorescence meristem receptor-like kinase 2)	Signaling.Signaling pathway.Protein kinase	AT4G18760
Vitvi05g02264	33.1798	3.25696	0.978035	3.3301	0.000868142	0.00360072	Indole-3-acetate beta-glucosyltransferase	Signaling.Hormone Signaling.Auxin Signaling.Auxin metabolism.Auxin inactivation by conjugation	AT1G05680
Vitvi06g00715	193.549	2.05951	0.489214	4.20984	2.56e-05	0.000162104	Indole-3-acetate beta-glucosyltransferase	Signaling.Hormone Signaling.Auxin Signaling.Auxin metabolism.Auxin inactivation by conjugation	AT2G30150
Vitvi08g01006	66.021	2.55419	0.629006	4.06067	4.89e-05	0.000288521	Indole-3-acetate beta-glucosyltransferase	Signaling.Hormone Signaling.Auxin Signaling.Auxin metabolism.Auxin inactivation by conjugation	AT2G36780
Vitvi13g02026	1827.05	1.05017	0.191717	5.47772	4.31e-08	5.15e-07	Indole-3-acetate beta-glucosyltransferase	Signaling.Hormone Signaling.Auxin Signaling.Auxin metabolism.Auxin inactivation by conjugation	AT1G22360
Vitvi14g02945	2235.95	1.0898	0.172004	6.33587	2.36e-10	4.28e-09	Indole-3-acetate beta-glucosyltransferase	Signaling.Hormone Signaling.Auxin Signaling.Auxin metabolism.Auxin inactivation by conjugation	AT3G02100
Vitvi17g00037	826.884	-2.08771	0.342724	-6.09152	1.12e-09	1.82e-08	Inducer of CBF expression 1 ICE1	Regulation overview.Regulation of gene expression.Regulation of transcription.Transcription factor.bHLH family transcription factor	AT3G26744
Vitvi05g00381	515.154	1.60117	0.276134	5.79852	6.69e-09	9.47e-08	Inosine-uridine preferring nucleoside hydrolase	Metabolism.Primary metabolism.Nucleobase, nucleoside, nucleotide, nucleic acid metabolism.Nucleotide metabolism.Purine metabolism	AT5G18860
Vitvi07g01777	15275.1	1.02992	0.345838	2.97805	0.00290088	0.0102001	Inositol-3-phosphate synthase	Metabolism.Primary metabolism.Carbohydrate metabolism.Monosaccharide metabolism.Inositol phosphate metabolism	AT2G22240
Vitvi03g00639	2827.72	-1.10683	0.225826	-4.90127	9.52e-07	8.61e-06	Interferon-related developmental regulator family	Regulation overview.Regulation of gene expression.Regulation of transcription	AT1G27760
Vitvi17g00551	305.169	1.28017	0.218569	5.85704	4.71e-09	6.86e-08	Isochorismate synthase	Metabolism.Primary metabolism.Coenzyme and prosthetic group metabolism.Biosynthesis of derivatives of dehydroquinic acid, shikimic acid and chorismic acid.Ubiquinone biosynthesis	AT1G18870
Vitvi17g00547	74.349	4.16115	0.856414	4.85881	1.18e-06	1.04e-05	Isochorismate synthase 1, chloroplast precursor	Metabolism.Primary metabolism.Coenzyme and prosthetic group metabolism.Biosynthesis of derivatives of dehydroquinic acid, shikimic acid and chorismic acid.Ubiquinone biosynthesis	AT3G01280
Vitvi07g01990	1172.97	1.46068	0.531172	2.74991	0.00596109	0.0189526	Isoflavone reductase	Metabolism.Secondary metabolism.Phenylpropanoid metabolism.Flavonoid metabolism.Isoflavonoid metabolism.Isoflavonoid biosynthesis	AT1G75280
Vitvi18g00979	1453.31	1.40099	0.264474	5.29726	1.18e-07	1.29e-06	Isoflavone reductase protein 4	Metabolism.Secondary metabolism.Phenylpropanoid metabolism.Flavonoid metabolism.Isoflavonoid metabolism.Isoflavonoid biosynthesis	AT1G75280
Vitvi18g02762	116.179	2.63024	0.498589	5.27538	1.32e-07	1.44e-06	Jasmonate O-methyltransferase	Metabolism.Primary metabolism.Lipid metabolism.Fatty acid metabolism.Alpha-linolenic acid metabolism	AT1G19640
Vitvi07g02674	61.5717	2.66014	0.841047	3.16289	0.00156211	0.0059889	L-ascorbate oxidase	Metabolism.Primary metabolism.Organic acid metabolism.Ascorbate and aldarate metabolism	AT4G39830
Vitvi07g02676	80.6442	2.45114	0.804262	3.04769	0.00230609	0.00837891	L-ascorbate oxidase	Metabolism.Primary metabolism.Organic acid metabolism.Ascorbate and aldarate metabolism	AT4G39830
Vitvi08g01143	9858.26	-1.54438	0.186134	-8.29718	1.07e-16	4.9e-15	L-ascorbate peroxidase 1, cytosolic (APX1)	Metabolism.Primary metabolism.Organic acid metabolism.Ascorbate and aldarate metabolism	AT3G09640
Vitvi06g00378	37.7346	8.49466	1.2132	7.00186	2.53e-12	6.35e-11	Laccase	Metabolism.single reactions	AT5G60020
Vitvi06g00405	35.9605	7.45616	1.19885	6.21943	4.99e-10	8.6e-09	Laccase	Metabolism.single reactions	AT5G60020
Vitvi08g01228	76.5089	3.89725	0.795954	4.89633	9.76e-07	8.8e-06	Laccase	Metabolism.single reactions	AT5G60020
Vitvi08g01335	364.068	2.80796	0.404157	6.94769	3.71e-12	8.99e-11	Laccase	Metabolism.single reactions	AT2G38080
Vitvi08g02201	52.9915	3.44512	0.762398	4.51879	6.22e-06	4.61e-05	Laccase	Metabolism.single reactions	AT5G60020
Vitvi13g00321	17.3076	7.36943	1.21896	6.04569	1.49e-09	2.38e-08	Laccase	Metabolism.single reactions	AT5G60020
Vitvi13g00322	14.3665	7.10203	1.2273	5.7867	7.18e-09	1.01e-07	Laccase	Metabolism.single reactions	AT5G60020
Vitvi13g00341	10.4961	6.64993	1.15794	5.74292	9.31e-09	1.28e-07	Laccase	Metabolism.single reactions	AT5G60020
Vitvi13g00342	21.5538	7.68668	1.00999	7.61062	2.73e-14	9.12e-13	Laccase	Metabolism.single reactions	AT5G60020
Vitvi15g00941	936.946	-1.29642	0.362879	-3.57259	0.000353468	0.00165273	Laccase	Metabolism.single reactions	AT2G46570
Vitvi18g01438	3277.81	1.89522	0.378572	5.00623	5.55e-07	5.29e-06	Laccase	Metabolism.single reactions	AT5G09360
Vitvi18g01778	383.957	-2.37014	0.770756	-3.07509	0.00210441	0.00775525	Laccase	Metabolism.single reactions	AT5G09360
Vitvi18g02940	66.4423	-4.23136	1.22955	-3.44138	0.000578752	0.00254094	Laccase	Metabolism.single reactions	AT5G09360
Vitvi18g03021	483.281	-2.58868	0.767598	-3.37245	0.000745026	0.00316172	Laccase	Metabolism.single reactions	AT5G48100
Vitvi18g03033	58.0026	-3.6677	1.36167	-2.69354	0.00706984	0.0219181	Laccase	Metabolism.single reactions	AT5G48100
Vitvi18g03040	252.807	-2.34239	0.915157	-2.55955	0.0104809	0.0303596	Laccase	Metabolism.single reactions	AT5G48100
Vitvi18g03067	462.383	-2.21717	0.765665	-2.89574	0.00378269	0.012837	Laccase	Metabolism.single reactions	AT5G09360
Vitvi08g01031	4.76085	4.99851	1.45047	3.44614	0.000568658	0.00250649	Laccase (diphenol oxidase)-like protein	Metabolism.single reactions	AT5G03260
Vitvi08g01223	176.337	3.45375	0.939676	3.67547	0.000237412	0.00116144	Laccase-17 precursor	Metabolism.single reactions	AT2G29130
Vitvi04g01849	34.1615	4.24983	0.923288	4.60293	4.17e-06	3.22e-05	Lactoylglutathione lyase	Metabolism.Primary metabolism.Carbohydrate metabolism.Monosaccharide metabolism.Pyruvate metabolism	AT1G67280
Vitvi10g00087	10510.1	-1.01863	0.146084	-6.9729	3.1e-12	7.64e-11	Lactoylglutathione lyase	Metabolism.Primary metabolism.Carbohydrate metabolism.Monosaccharide metabolism.Pyruvate metabolism	AT1G11840
Vitvi08g01149	381.63	1.60927	0.284303	5.6604	1.51e-08	2e-07	LCL1 (LHY/CCA1-like 1)	Signaling.Signaling pathway.Circadian clock Signaling	AT3G09600
Vitvi16g00874	33.3249	-1.73193	0.496003	-3.49178	0.000479816	0.00215557	Lectin	Unknown	AT2G45510
Vitvi16g01323	1238.36	2.77065	0.283448	9.7748	1.44e-22	1.27e-20	Lectin protein kinase	Signaling.Signaling pathway.Protein kinase	AT3G55550
Vitvi02g00435	9526.23	2.53391	0.25358	9.99252	1.64e-23	1.59e-21	Leucoanthocyanidin dioxgenase	Metabolism.Secondary metabolism.Phenylpropanoid metabolism.Flavonoid metabolism.Flavonoid biosynthesis.Anthocyanin biosynthesis	AT4G22880
Vitvi08g00656	1270.36	3.29559	0.548813	6.00495	1.91e-09	3e-08	Leucoanthocyanidin dioxygenase	Metabolism.Secondary metabolism.Phenylpropanoid metabolism.Flavonoid metabolism.Flavonoid biosynthesis.Anthocyanin biosynthesis	AT3G11180
Vitvi13g00055	475.548	1.01998	0.422417	2.41462	0.0157517	0.0427545	Leucoanthocyanidin dioxygenase	Metabolism.Secondary metabolism.Phenylpropanoid metabolism.Flavonoid metabolism.Flavonoid biosynthesis.Anthocyanin biosynthesis	AT5G05600
Vitvi13g00590	7110.64	2.61946	0.459717	5.69799	1.21e-08	1.63e-07	LHCA1	Metabolism.Primary metabolism.Generation of metabolite precursors and energy.Photosynthesis.Antenna proteins	AT3G54890
Vitvi15g00004	6334.4	2.22892	0.39788	5.60198	2.12e-08	2.72e-07	LHCA3 (Photosystem I light harvesting complex gene 3)	Metabolism.Primary metabolism.Generation of metabolite precursors and energy.Photosynthesis.Antenna proteins	AT1G61520
Vitvi17g00615	5438.35	1.58568	0.336752	4.70874	2.49e-06	2.03e-05	LHCA4 (Photosystem I light harvesting complex gene 4)	Metabolism.Primary metabolism.Generation of metabolite precursors and energy.Photosynthesis.Antenna proteins	AT3G47470
Vitvi09g00038	289.56	4.05297	0.687632	5.89409	3.77e-09	5.56e-08	Lipase GDSL 1	Unclear	AT5G40990
Vitvi09g00039	311.114	3.2907	0.484554	6.7912	1.11e-11	2.49e-10	Lipase GDSL 1	Unclear	AT5G40990
Vitvi13g01782	232.838	4.11254	0.56259	7.31001	2.67e-13	7.75e-12	Lipoxygenase	Metabolism.Primary metabolism.Lipid metabolism.Fatty acid metabolism.Alpha-linolenic acid metabolism	AT3G45140
Vitvi06g00153	96.6837	-2.52583	0.583144	-4.3314	1.48e-05	0.000100117	Lipoxygenase LOX1	Metabolism.Primary metabolism.Lipid metabolism.Fatty acid metabolism.Alpha-linolenic acid metabolism	AT3G45140
Vitvi13g01780	3260.31	5.14146	0.522195	9.84586	7.14e-23	6.46e-21	Lipoxygenase LOX1	Metabolism.Primary metabolism.Lipid metabolism.Fatty acid metabolism.Alpha-linolenic acid metabolism	AT3G45140
Vitvi17g00750	2108.23	-1.65904	0.320298	-5.17967	2.22e-07	2.3e-06	LTCOR11	Signaling.Hormone Signaling.Gibberellic acid Signaling.Gibberellic acid-mediated Signaling pathway	AT5G14920
Vitvi06g01518	757.726	1.73038	0.337231	5.13115	2.88e-07	2.92e-06	Lycopene beta cyclase (LYC)	Metabolism.Secondary metabolism.Terpenoid metabolism.Tetraterpenoid metabolism.Tetraterpenoid biosynthesis.Carotenoid biosynthesis	AT3G10230
Vitvi01g01980	1252.3	2.70908	0.417078	6.49539	8.28e-11	1.61e-09	Major Latex Protein Family	Response to stimulus.Stress response.Biotic stress response	AT1G70830
Vitvi08g01784	3.44995	5.0457	1.51153	3.33814	0.000843403	0.00351356	Male sterility 2	Unclear	AT3G11980
Vitvi07g03083	853.023	1.27315	0.34139	3.72931	0.000192002	0.00096213	Mannitol dehydrogenase (ELI3-1)	Metabolism.Primary metabolism.Carbohydrate metabolism.Monosaccharide metabolism.Fructose and mannose metabolism	AT4G37990
Vitvi17g00738	2617.81	2.31799	0.268672	8.6276	6.27e-18	3.28e-16	Mannose-1-phosphate guanyltransferase	Metabolism.Primary metabolism.Carbohydrate metabolism.Monosaccharide metabolism.Amino sugar metabolism	AT1G74910
Vitvi11g00259	178.571	-3.48684	0.617612	-5.64568	1.65e-08	2.16e-07	MATE efflux family protein	Transport overview.Electrochemical Potential-driven Transporters.Porters.Multidrug/Oligosaccharidyl-lipid/Polysaccharide Flippase.Multi Antimicrobial Extrusion	AT4G29140
Vitvi18g00583	135.967	-1.8817	0.475654	-3.95603	7.62e-05	0.000427546	MATE efflux family protein ZF14	Transport overview.Electrochemical Potential-driven Transporters.Porters.Multidrug/Oligosaccharidyl-lipid/Polysaccharide Flippase.Multi Antimicrobial Extrusion	AT1G58340
Vitvi11g01347	96.9229	1.54671	0.368025	4.20272	2.64e-05	0.000166811	Mechanosensitive ion channel	Transport overview.Channels and pores.a-Type channels.Small Conductance Mechanosensitive Ion Channel	AT5G12080
Vitvi15g00244	2339.46	2.06165	0.353138	5.83809	5.28e-09	7.62e-08	Mechanosensitive ion channel	Transport overview.Channels and pores.a-Type channels.Small Conductance Mechanosensitive Ion Channel	AT5G12080
Vitvi16g00275	50.1427	2.27864	0.602161	3.78411	0.000154262	0.000795719	Metacaspase 1	Cellular process.Cell growth and death.Cell death.Apoptosis	AT1G02170
Vitvi16g00276	825.945	1.89069	0.173136	10.9202	9.23e-28	1.43e-25	Metacaspase AtMCP1b	Metabolism.Primary metabolism.Protein metabolism and modification.Proteolysis.Peptidase proteins	AT1G02170
Vitvi19g02355	8003.95	1.03187	0.222329	4.64117	3.46e-06	2.73e-05	Metacaspase TYPE-II	Metabolism.Primary metabolism.Protein metabolism and modification.Proteolysis.Peptidase proteins	AT1G79340
Vitvi12g00377	1106	1.14426	0.30921	3.70058	0.000215109	0.00106422	Metalloendopeptidase	Metabolism.Primary metabolism.Protein metabolism and modification.Proteolysis.Peptidase-mediated proteolysis.Metallopeptidase-mediated proteolysis	AT1G05140
Vitvi06g00656	95.8555	2.56186	0.609691	4.2019	2.65e-05	0.000167334	Microsomal omega-3 fatty acid desaturase	Metabolism.Primary metabolism.Lipid metabolism.Fatty acid metabolism.Fatty acid biosynthesis.Unsaturated fatty acid biosynthesis	AT5G05580
Vitvi17g01435	701.292	1.33415	0.159813	8.34819	6.93e-17	3.26e-15	Microtubule-associated protein MBP2C	Cellular process.Cellular component organization and biogenesis.Cytoskeleton organization and biogenesis.Microtubule organization and biogenesis.Microtubule-driven movement	AT5G08120
Vitvi03g00365	104.589	1.25604	0.353322	3.55495	0.000378058	0.00174937	Minor allergen	Response to stimulus.Stress response.Biotic stress response	AT4G36750
Vitvi04g01243	1879.59	1.03509	0.279447	3.70408	0.000212157	0.0010511	Minor allergen Alt a 7	Response to stimulus.Stress response.Biotic stress response	AT4G36750
Vitvi12g02168	202.483	3.63552	0.461062	7.88509	3.14e-15	1.19e-13	MLO-like protein 13	Cellular process.Cell growth and death.Cell death	AT4G24250
Vitvi06g00310	52.4881	3.24377	0.985611	3.29112	0.00099789	0.00406694	MLO-like protein 3	Cellular process.Cell growth and death.Cell death	AT3G45290
Vitvi07g01217	962.689	1.0457	0.280394	3.72939	0.000191943	0.00096203	MLO1	Cellular process.Cell growth and death.Cell death	AT4G02600
Vitvi13g00578	110.222	4.7045	0.972288	4.83858	1.31e-06	1.14e-05	MLO1	Cellular process.Cell growth and death.Cell death	AT1G61560
Vitvi13g00579	712.187	1.43566	0.441762	3.24985	0.00115465	0.00460678	MLO1	Cellular process.Cell growth and death.Cell death	AT2G39200
Vitvi18g00065	22.5015	2.68553	0.966237	2.77937	0.00544651	0.0175302	Mlo1	Cellular process.Cell growth and death.Cell death	AT1G61560
Vitvi19g00243	1647.79	1.6281	0.17965	9.06264	1.27e-19	8.15e-18	MLO11 (mildew resistance locus O 11)	Cellular process.Cell growth and death.Cell death	AT5G53760
Vitvi12g01965	54.395	1.95933	0.673229	2.91035	0.00361023	0.0123439	Mlo4	Cellular process.Cell growth and death.Cell death	AT1G11000
Vitvi04g01475	110.672	3.25173	0.999801	3.25238	0.00114442	0.00456921	MLO4 (mildew resistance locus O 4)	Cellular process.Cell growth and death.Cell death	AT1G11000
Vitvi08g01055	51.829	5.06717	1.34266	3.77397	0.000160669	0.000824043	MLO6 (mildew resistance locus O 6)	Cellular process.Cell growth and death.Cell death	AT1G61560
Vitvi07g01308	3594.55	4.49041	0.379509	11.8322	2.66e-32	6.8e-30	Monocopper oxidase SKS17 (SKU5 Similar 17)	Transport overview.Incompletely characterized transport systems.Recognized transporters of unknown biochemical mechanism.Iron/Lead Transporter.Oxidase-dep Fe2+ Transporter	AT5G66920
Vitvi10g00082	207.348	5.47069	0.84774	6.45327	1.09e-10	2.08e-09	Monocopper oxidase SKS4 (SKU5 Similar 4)	Transport overview.Incompletely characterized transport systems.Recognized transporters of unknown biochemical mechanism.Iron/Lead Transporter.Oxidase-dep Fe2+ Transporter	AT4G22010
Vitvi10g01638	8.90817	3.78836	1.22335	3.09672	0.00195676	0.00728225	Monocopper oxidase SKS4 (SKU5 Similar 4)	Transport overview.Incompletely characterized transport systems.Recognized transporters of unknown biochemical mechanism.Iron/Lead Transporter.Oxidase-dep Fe2+ Transporter	AT4G22010
Vitvi03g00217	1780.13	-1.60798	0.49317	-3.26049	0.00111219	0.00445692	Monocopper oxidase SKS5 (SKU5 Similar 5)	Transport overview.Incompletely characterized transport systems.Recognized transporters of unknown biochemical mechanism.Iron/Lead Transporter.Oxidase-dep Fe2+ Transporter	AT1G76160
Vitvi18g00137	10748	1.10268	0.305076	3.61446	0.000300977	0.00143242	Monocopper oxidase SKS5 (SKU5 Similar 5)	Transport overview.Incompletely characterized transport systems.Recognized transporters of unknown biochemical mechanism.Iron/Lead Transporter.Oxidase-dep Fe2+ Transporter	AT1G76160
Vitvi04g01737	23.2041	2.75291	1.04638	2.63089	0.00851621	0.0256155	MORC family CW-type zinc finger 3	Unknown	AT4G24970
Vitvi02g00511	2239.2	2.90958	0.452369	6.43188	1.26e-10	2.37e-09	Multi-copper oxidase (SKU5)	Transport overview.Incompletely characterized transport systems.Recognized transporters of unknown biochemical mechanism.Iron/Lead Transporter.Oxidase-dep Fe2+ Transporter	AT4G12420
Vitvi16g00715	418.464	1.18278	0.275801	4.28852	1.8e-05	0.000118793	Multi-copper oxidase (SKU5)	Transport overview.Incompletely characterized transport systems.Recognized transporters of unknown biochemical mechanism.Iron/Lead Transporter.Oxidase-dep Fe2+ Transporter	AT4G12420
Vitvi11g00351	2228.78	-1.24823	0.301266	-4.14329	3.42e-05	0.000211161	Multiprotein-bridging factor 1c MBF1C	Signaling.Hormone Signaling.Ethylene Signaling.Ethylene-mediated Signaling pathway	AT3G24500
Vitvi09g00300	2819.35	1.08125	0.233869	4.62331	3.78e-06	2.95e-05	MYB divaricata	Development.Reproductive development.Flower development	AT3G16350
Vitvi14g00612	583.865	-1.45025	0.303551	-4.77761	1.77e-06	1.5e-05	Myb domain protein 102	Regulation overview.Regulation of gene expression.Regulation of transcription.Transcription factor.MYB family transcription factor	AT3G23250
Vitvi07g00393	262.113	3.03193	0.82469	3.67645	0.000236503	0.00115769	Myb domain protein 12	Regulation overview.Regulation of gene expression.Regulation of transcription.Transcription factor.MYB family transcription factor	AT2G47460
Vitvi11g00099	261.06	2.70893	0.374716	7.22929	4.86e-13	1.34e-11	Myb domain protein 13	Regulation overview.Regulation of gene expression.Regulation of transcription.Transcription factor.MYB family transcription factor	AT2G47460
Vitvi05g01732	40.5752	1.72356	0.652834	2.64012	0.00828766	0.0250139	Myb domain protein 14	Regulation overview.Regulation of gene expression.Regulation of transcription.Transcription factor.MYB family transcription factor	AT3G23250
Vitvi07g00598	2854.97	-1.51684	0.346133	-4.38225	1.17e-05	8.14e-05	Myb domain protein 14	Regulation overview.Regulation of gene expression.Regulation of transcription.Transcription factor.MYB family transcription factor	AT2G31180
Vitvi12g00625	90.4242	4.32719	0.488151	8.86446	7.69e-19	4.48e-17	Myb domain protein 14	Regulation overview.Regulation of gene expression.Regulation of transcription.Transcription factor.MYB family transcription factor	AT2G31180
Vitvi04g00157	11.3651	6.27245	1.36647	4.59025	4.43e-06	3.39e-05	Myb domain protein 32	Regulation overview.Regulation of gene expression.Regulation of transcription.Transcription factor.MYB family transcription factor	AT4G34990
Vitvi08g00069	69.1732	2.94829	0.734772	4.01252	6.01e-05	0.000345746	Myb domain protein 60	Regulation overview.Regulation of gene expression.Regulation of transcription.Transcription factor.MYB family transcription factor	AT1G08810
Vitvi17g00231	1154.46	-1.32052	0.27346	-4.82893	1.37e-06	1.19e-05	Myb domain protein 7	Regulation overview.Regulation of gene expression.Regulation of transcription.Transcription factor.MYB family transcription factor	AT2G16720
Vitvi18g00843	774.34	-1.06151	0.262016	-4.05132	5.09e-05	0.000299146	Myb domain protein 73	Regulation overview.Regulation of gene expression.Regulation of transcription.Transcription factor.MYB family transcription factor	AT4G37260
Vitvi07g00455	107.384	-1.43924	0.398426	-3.61231	0.000303485	0.00144295	Myb domain protein 78	Regulation overview.Regulation of gene expression.Regulation of transcription.Transcription factor.MYB family transcription factor	AT3G06490
Vitvi08g01203	150.983	1.34202	0.42513	3.15673	0.00159547	0.00610438	Myb domain protein 91	Regulation overview.Regulation of gene expression.Regulation of transcription.Transcription factor.MYB family transcription factor	AT2G37630
Vitvi03g00559	728.835	-1.69882	0.322256	-5.27163	1.35e-07	1.47e-06	Myb domain protein R1	Regulation overview.Regulation of gene expression.Regulation of transcription.Transcription factor.MYB family transcription factor	AT5G67300
Vitvi01g00867	2320.43	1.19076	0.233414	5.1015	3.37e-07	3.35e-06	Myb family	Regulation overview.Regulation of gene expression.Regulation of transcription.Transcription factor.MYB-related family transcription factor	AT1G70000
Vitvi15g01097	7077.8	-1.53764	0.13245	-11.6092	3.7e-31	8.25e-29	Myb family	Regulation overview.Regulation of gene expression.Regulation of transcription.Transcription factor.MYB-related family transcription factor	AT5G52660
Vitvi15g00938	4996.09	1.2855	0.289132	4.44605	8.75e-06	6.27e-05	MYBPA1 protein [Vitis vinifera]	Regulation overview.Regulation of gene expression.Regulation of transcription.Transcription factor.MYB family transcription factor	AT1G22640
Vitvi05g00906	21.4935	2.07214	0.746441	2.77603	0.00550278	0.017702	N-6 Adenine-specific DNA methylase	Metabolism.Primary metabolism.Amino acid metabolism.Methionine metabolism	AT4G05200
Vitvi01g00822	445.581	6.36277	0.737247	8.63044	6.11e-18	3.21e-16	N-hydroxythioamide S-beta-glucosyltransferase	Metabolism.Secondary metabolism.Primary amino acids derivated metabolism.Glucosinolate metabolism	AT1G24100
Vitvi19g00592	6.57763	5.97288	1.60465	3.72224	0.000197461	0.00098666	Na+/H+ exchanger 4	Transport overview.Electrochemical Potential-driven Transporters.Porters.Monovalent Cation:Proton Antiporter-1	AT5G55470
Vitvi12g00076	309.665	3.39426	1.04797	3.23888	0.00119998	0.00476438	NAC domain-containing protein 42	Regulation overview.Regulation of gene expression.Regulation of transcription.Transcription factor.NAC family transcription factor	AT2G43000
Vitvi19g01561	22.604	3.25535	1.21026	2.68978	0.00714989	0.0221216	NAC domain-containing protein 42	Regulation overview.Regulation of gene expression.Regulation of transcription.Transcription factor.NAC family transcription factor	AT2G43000
Vitvi19g01564	6.15704	5.87934	1.69414	3.47039	0.00051971	0.00231403	NAC domain-containing protein 42	Regulation overview.Regulation of gene expression.Regulation of transcription.Transcription factor.NAC family transcription factor	AT2G43000
Vitvi14g01499	3035.79	-1.74731	0.229925	-7.59945	2.97e-14	9.83e-13	NAC domain-containing protein 83	Regulation overview.Regulation of gene expression.Regulation of transcription.Transcription factor.NAC family transcription factor	AT5G13180
Vitvi16g01561	531.5	-1.90399	0.337878	-5.63515	1.75e-08	2.28e-07	NADH glutamate dehydrogenase	Metabolism.Primary metabolism.Amino acid metabolism.Glutamate metabolism	AT5G07440
Vitvi11g00686	1935.22	1.52826	0.434587	3.51657	0.000437164	0.00198799	NADP-dependent glyceraldehyde-3-phosphate dehydrogenase	Metabolism.Primary metabolism.Amino acid metabolism.Arginine and proline metabolism.Urea cycle	AT2G24270
Vitvi04g00009	2363.56	-1.64026	0.523661	-3.1323	0.00173445	0.00656344	NADP-dependent malic enzyme	Metabolism.Primary metabolism.Carbohydrate metabolism.Monosaccharide metabolism.Pyruvate metabolism	AT1G79750
Vitvi05g01661	2978.04	1.30221	0.244768	5.32018	1.04e-07	1.15e-06	NADP-dependent oxidoreductase	Unclear	AT1G26320
Vitvi15g01006	5.05618	-4.44442	1.88791	-2.35415	0.0185652	0.0489767	NADPH HC toxin reductase	Metabolism.Primary metabolism.Nucleobase, nucleoside, nucleotide, nucleic acid metabolism.Nudix hydrolase family	AT1G61720
Vitvi09g01697	299.917	-1.72417	0.40226	-4.2862	1.82e-05	0.000119912	NADPH quinone oxidoreductase-like protein	Metabolism.Primary metabolism.Coenzyme and prosthetic group metabolism.Riboflavin metabolism	AT4G21580
Vitvi12g00346	1104.4	1.18954	0.345782	3.44014	0.000581414	0.00255034	NADPH-protochlorophyllide oxidoreductase	Metabolism.Primary metabolism.Cofactor metabolism.Tetrapyrrole metabolism.Chlorophyll metabolism.Chlorophyll biosynthesis	AT1G03630
Vitvi02g00270	5306.42	1.66787	0.473895	3.5195	0.000432361	0.00196833	Naringenin,2-oxoglutarate 3-dioxygenase	Metabolism.Secondary metabolism.Phenylpropanoid metabolism.Flavonoid metabolism.Flavonoid biosynthesis	AT4G10490
Vitvi02g01474	323.226	-1.29134	0.186765	-6.91424	4.7e-12	1.12e-10	Naringenin,2-oxoglutarate 3-dioxygenase	Metabolism.Secondary metabolism.Phenylpropanoid metabolism.Flavonoid metabolism.Flavonoid biosynthesis	AT1G17020
Vitvi15g00871	691.927	2.34079	0.666197	3.51367	0.000441962	0.00200722	Naringenin,2-oxoglutarate 3-dioxygenase	Metabolism.Secondary metabolism.Phenylpropanoid metabolism.Flavonoid metabolism.Flavonoid biosynthesis	AT4G10500
Vitvi06g01751	540.933	1.12637	0.284713	3.95615	7.62e-05	0.000427441	NDA2 (alternative NAD(P)H dehydrogenase 2)	Metabolism.Primary metabolism.Generation of metabolite precursors and energy.Electron transport.Respiratory-chain phosphorylation	AT1G07180
Vitvi10g00399	327.267	-1.50255	0.458978	-3.27369	0.00106153	0.00428262	NDA2 (alternative NAD(P)H dehydrogenase 2)	Metabolism.Primary metabolism.Generation of metabolite precursors and energy.Electron transport.Respiratory-chain phosphorylation	AT1G07180
Vitvi07g00146	254.243	2.6337	0.554953	4.7458	2.08e-06	1.72e-05	Nectarin IV NEC4	Response to stimulus.Stress response.Biotic stress response	AT1G03220
Vitvi18g03070	34.4934	2.11285	0.856156	2.46783	0.0135934	0.0377699	Nematode resistance-like protein	Response to stimulus.Stress response.Biotic stress response	AT5G17680
Vitvi02g00529	2545.29	2.9856	0.286086	10.4361	1.7e-25	2.06e-23	Nitrate transporter	Transport overview.Electrochemical Potential-driven Transporters.Porters.Proton-dependent Oligopeptide Transporter	AT1G12110
Vitvi03g00509	5895.18	-1.22979	0.416634	-2.95172	0.00316009	0.0109851	Nitrite reductase	Metabolism.Cellular metabolism.Nitrogen and sulfur metabolism.Nitrogen metabolism.Nitrogen assimilation	AT2G15620
Vitvi19g00394	4910.28	-1.98689	0.264021	-7.52549	5.25e-14	1.7e-12	Nodulation receptor kinase	Signaling.Signaling pathway.Protein kinase	AT5G54590
Vitvi03g00444	635.365	-2.95482	0.67982	-4.34648	1.38e-05	9.44e-05	Nodulin 1A, Senescence-associated	Metabolism.Cellular metabolism.Nitrogen and sulfur metabolism.Nitrogen metabolism.Nitrogen assimilation	AT3G19000
Vitvi03g01543	1347.1	-1.13214	0.425261	-2.66222	0.00776267	0.0236859	Nodulin 1A, Senescence-associated	Metabolism.Cellular metabolism.Nitrogen and sulfur metabolism.Nitrogen metabolism.Nitrogen assimilation	AT3G19000
Vitvi09g01666	19.6055	7.54981	1.70113	4.43812	9.07e-06	6.48e-05	NtEIG-A1	Response to stimulus.Stress response.Biotic stress response	AT5G20230
Vitvi03g01597	3292.4	2.14714	0.478003	4.49188	7.06e-06	5.19e-05	NtPRp27 secretory protein	Response to stimulus.Stress response.Biotic stress response	AT2G15220
Vitvi01g00037	348.318	-1.71596	0.243693	-7.0415	1.9e-12	4.86e-11	Nuclear transport factor 2 (NTF2)	Transport overview.Primary Active Transporters.P-P-bond hydrolysis-driven transporters.Nuclear mRNA Exporter	AT1G13740
Vitvi13g01233	867.006	1.22502	0.201804	6.07036	1.28e-09	2.06e-08	Obtusifoliol 14-demethylase (CYP51)	Metabolism.Primary metabolism.Lipid metabolism.Steroid metabolism.Steroid biosynthesis	AT1G11680
Vitvi08g00662	1111.99	3.22314	0.409465	7.87159	3.5e-15	1.32e-13	Omega-3 fatty acid desaturase, chloroplast precursor	Metabolism.Primary metabolism.Lipid metabolism.Fatty acid metabolism.Fatty acid biosynthesis.Unsaturated fatty acid biosynthesis	AT5G05580
Vitvi11g00672	631.372	1.65786	0.349973	4.73712	2.17e-06	1.79e-05	Omega-6 fatty acid desaturase, chloroplast (FAD6) (FADC)	Metabolism.Primary metabolism.Lipid metabolism.Fatty acid metabolism.Fatty acid biosynthesis.Unsaturated fatty acid biosynthesis	AT4G30950
Vitvi17g01101	2154.26	2.943	0.817045	3.602	0.000315779	0.00149416	Organic cation transport protein OCT1	Transport overview.Electrochemical Potential-driven Transporters.Porters.Major Facilitator Superfamily.Organic Cation Transporter	AT1G73220
Vitvi02g00393	9123.9	-2.47452	0.799284	-3.09593	0.00196199	0.0073006	Osmotin	Response to stimulus.Stress response.Abiotic stress response.Osmotic stress response	AT4G11650
Vitvi02g01409	45601.3	-1.51469	0.286765	-5.282	1.28e-07	1.39e-06	Osmotin	Response to stimulus.Stress response.Abiotic stress response.Osmotic stress response	AT4G11650
Vitvi02g01403	14148.6	-2.71825	0.534874	-5.08204	3.73e-07	3.67e-06	Osmotin [Vitis vinifera]	Response to stimulus.Stress response.Abiotic stress response.Osmotic stress response	AT4G11650
Vitvi06g00465	40689.1	-2.19151	0.252142	-8.69156	3.58e-18	1.91e-16	Outer envelope protein 16	Transport overview.Channels and pores.√ü-Barrel porins.Plastid Outer Envelope Porin of 16 kDa	AT2G28900
Vitvi18g01507	6090.01	1.3622	0.207442	6.56662	5.15e-11	1.04e-09	Oxidoreductase N-terminal domain-containing	Unclear	AT4G09670
Vitvi18g01508	3.34487	3.95312	1.54326	2.56154	0.0104211	0.0302328	Oxidoreductase N-terminal domain-containing	Unclear	AT4G09670
Vitvi08g01575	9.47636	2.9642	1.14514	2.5885	0.00963948	0.0283441	Oxidoreductase, 2OG-Fe(II) oxygenase	Metabolism.Cellular metabolism.Oxidation reduction.2OG-Fe(II) oxygenase superfamily	AT2G36690
Vitvi13g01250	319.664	2.60131	0.820778	3.16932	0.00152795	0.00587632	Oxidoreductase, 2OG-Fe(II) oxygenase	Metabolism.Cellular metabolism.Oxidation reduction.2OG-Fe(II) oxygenase superfamily	AT2G36690
Vitvi08g00940	16786.8	-1.08933	0.325258	-3.34912	0.000810692	0.00340097	P-coumaroyl shikimate 3'-hydroxylase isoform 1	Metabolism.Secondary metabolism.Phenylpropanoid metabolism.Phenylpropanoid biosynthesis	AT2G40890
Vitvi09g00616	1503.65	-1.36731	0.28617	-4.77795	1.77e-06	1.49e-05	Palmitoyl-monogalactosyldiacylglycerol delta-7 desaturase, chloroplast	Metabolism.Primary metabolism.Lipid metabolism.Fatty acid metabolism.Fatty acid biosynthesis.Unsaturated fatty acid biosynthesis	AT3G15850
Vitvi04g01366	13259.6	1.00538	0.244463	4.11262	3.91e-05	0.000237868	Papain cysteine proteinase	Metabolism.Primary metabolism.Protein metabolism and modification.Proteolysis.Peptidase-mediated proteolysis	AT4G39090
Vitvi07g01333	184.966	-1.41968	0.499639	-2.84141	0.00449147	0.0148639	Patatin	Metabolism.Primary metabolism.Generation of metabolite precursors and energy.Storage proteins	AT2G26560
Vitvi07g01769	59.2936	9.14656	1.14692	7.97491	1.52e-15	6.03e-14	Patatin	Metabolism.Primary metabolism.Generation of metabolite precursors and energy.Storage proteins	AT4G37070
Vitvi07g02231	476.13	3.59704	0.454028	7.92252	2.33e-15	8.99e-14	Patatin	Metabolism.Primary metabolism.Generation of metabolite precursors and energy.Storage proteins	AT2G26560
Vitvi07g02233	19.4765	5.15699	1.05873	4.8709	1.11e-06	9.89e-06	Patatin	Metabolism.Primary metabolism.Generation of metabolite precursors and energy.Storage proteins	AT2G26560
Vitvi07g02239	29.9918	4.34145	1.04001	4.17445	2.99e-05	0.000186724	Patatin	Metabolism.Primary metabolism.Generation of metabolite precursors and energy.Storage proteins	AT2G26560
Vitvi18g02695	325.451	-1.12336	0.388793	-2.88936	0.0038603	0.0130516	Patatin	Metabolism.Primary metabolism.Generation of metabolite precursors and energy.Storage proteins	AT2G26560
Vitvi03g00755	124.274	6.89855	1.03382	6.67285	2.51e-11	5.33e-10	Pathogenesis related protein 1 precursor [Vitis vinifera]	Signaling.Hormone Signaling.Jasmonate salicylate signaling.Jasmonate Signaling.Jasmonate-mediated Signaling pathway	AT2G14610
Vitvi03g00752	12427.5	5.78766	0.936449	6.18043	6.39e-10	1.09e-08	Pathogenesis-related protein 1 precursor (PRP 1)	Signaling.Hormone Signaling.Jasmonate salicylate signaling.Jasmonate Signaling.Jasmonate-mediated Signaling pathway	AT2G14610
Vitvi03g01651	2867.41	2.42622	0.737241	3.29095	0.000998489	0.00406775	Pathogenesis-related protein 1 precursor (PRP 1)	Signaling.Hormone Signaling.Jasmonate salicylate signaling.Jasmonate Signaling.Jasmonate-mediated Signaling pathway	AT2G14580
Vitvi03g01144	338.98	-1.31228	0.428131	-3.06514	0.00217569	0.00797005	Peptidase C14, caspase catalytic subunit p20	Metabolism.Primary metabolism.Protein metabolism and modification.Proteolysis.Peptidase-mediated proteolysis	AT1G02170
Vitvi03g00717	441.539	-1.73428	0.222574	-7.79195	6.6e-15	2.39e-13	Peptidase M50	Metabolism.Primary metabolism.Protein metabolism and modification.Proteolysis.Peptidase-mediated proteolysis	AT1G17870
Vitvi17g01412	56.0073	1.23389	0.507296	2.43229	0.0150037	0.0410193	Peptidyl-prolyl isomerase C	Metabolism.Primary metabolism.Protein metabolism and modification.Protein folding.Peptidyl prolyl isomerase-mediated protein folding	AT2G30750
Vitvi06g00111	8940.88	-2.11519	0.248331	-8.51763	1.63e-17	8.2e-16	Peroxidase	Metabolism.Primary metabolism.Amino acid metabolism.Aromatic amino acid metabolism.Phenylalanine metabolism.Phenylalanine biosynthesis	AT5G06730
Vitvi08g00823	753.207	2.61177	0.609577	4.28456	1.83e-05	0.000120766	Peroxidase	Metabolism.Primary metabolism.Amino acid metabolism.Aromatic amino acid metabolism.Phenylalanine metabolism.Phenylalanine biosynthesis	AT5G05340
Vitvi12g01596	11.1327	3.63339	1.1967	3.03618	0.00239595	0.0086554	Peroxidase	Metabolism.Primary metabolism.Amino acid metabolism.Aromatic amino acid metabolism.Phenylalanine metabolism.Phenylalanine biosynthesis	AT5G64120
Vitvi12g02562	143.407	6.86223	0.826608	8.30168	1.03e-16	4.74e-15	Peroxidase	Metabolism.Primary metabolism.Amino acid metabolism.Aromatic amino acid metabolism.Phenylalanine metabolism.Phenylalanine biosynthesis	AT5G64120
Vitvi12g02563	115.896	-3.96063	0.946626	-4.18395	2.86e-05	0.000179912	Peroxidase	Metabolism.Primary metabolism.Amino acid metabolism.Aromatic amino acid metabolism.Phenylalanine metabolism.Phenylalanine biosynthesis	AT5G64120
Vitvi14g01821	771.446	1.56654	0.382783	4.09251	4.27e-05	0.000256295	Peroxidase	Metabolism.Primary metabolism.Amino acid metabolism.Aromatic amino acid metabolism.Phenylalanine metabolism.Phenylalanine biosynthesis	AT3G28200
Vitvi18g01608	22952.3	-1.21575	0.316125	-3.84581	0.000120156	0.000640861	Peroxidase 12	Metabolism.Primary metabolism.Amino acid metabolism.Aromatic amino acid metabolism.Phenylalanine metabolism.Phenylalanine biosynthesis	AT1G71695
Vitvi07g01502	2068.48	-1.20443	0.369466	-3.25991	0.00111446	0.0044624	Peroxidase 17	Metabolism.Primary metabolism.Amino acid metabolism.Aromatic amino acid metabolism.Phenylalanine metabolism.Phenylalanine biosynthesis	AT2G22420
Vitvi04g02188	97.2102	3.14126	0.835419	3.7601	0.000169848	0.000864537	Peroxidase 64	Metabolism.Primary metabolism.Amino acid metabolism.Aromatic amino acid metabolism.Phenylalanine metabolism.Phenylalanine biosynthesis	AT5G42180
Vitvi04g02306	464.549	2.01371	0.367667	5.47699	4.33e-08	5.16e-07	Peroxidase 64	Metabolism.Primary metabolism.Amino acid metabolism.Aromatic amino acid metabolism.Phenylalanine metabolism.Phenylalanine biosynthesis	AT5G42180
Vitvi07g01614	1907.12	3.63872	0.625484	5.81745	5.98e-09	8.52e-08	Peroxidase 73	Metabolism.Primary metabolism.Amino acid metabolism.Aromatic amino acid metabolism.Phenylalanine metabolism.Phenylalanine biosynthesis	AT5G67400
Vitvi08g01058	10460.5	2.68728	0.556006	4.83318	1.34e-06	1.17e-05	Peroxidase ATP2a	Metabolism.Primary metabolism.Amino acid metabolism.Aromatic amino acid metabolism.Phenylalanine metabolism.Phenylalanine biosynthesis	AT2G37130
Vitvi07g02029	2186.19	-1.63064	0.46508	-3.50615	0.000454635	0.00205828	Peroxidase ATP32, class III	Metabolism.Primary metabolism.Amino acid metabolism.Aromatic amino acid metabolism.Phenylalanine metabolism.Phenylalanine biosynthesis	AT4G33420
Vitvi18g00473	1139.7	2.66485	0.816029	3.26564	0.00109218	0.00438463	Peroxidase GvPx2b class III	Metabolism.Primary metabolism.Amino acid metabolism.Aromatic amino acid metabolism.Phenylalanine metabolism.Phenylalanine biosynthesis	AT5G05340
Vitvi11g00038	200.055	3.20146	0.684693	4.67576	2.93e-06	2.35e-05	Peroxiredoxin bcp	Response to stimulus.Stress response.Abiotic stress response.Oxidative stress response	AT3G26060
Vitvi16g00066	54.5971	-2.551	0.372296	-6.85209	7.28e-12	1.68e-10	Phenylalanin ammonia-lyase [Vitis vinifera]	Metabolism.Primary metabolism.Amino acid metabolism.Aromatic amino acid metabolism.Tyrosine metabolism	AT2G37040
Vitvi06g00256	5467.85	1.62269	0.409728	3.96041	7.48e-05	0.000420647	Phenylalanine ammonia-lyase	Metabolism.Primary metabolism.Amino acid metabolism.Aromatic amino acid metabolism.Tyrosine metabolism	AT2G37040
Vitvi11g00116	79.8933	4.15478	0.516915	8.03765	9.16e-16	3.73e-14	Phenylalanine ammonia-lyase	Metabolism.Primary metabolism.Amino acid metabolism.Aromatic amino acid metabolism.Tyrosine metabolism	AT3G53260
Vitvi11g00126	74.8381	3.45187	0.568277	6.07428	1.25e-09	2.01e-08	Phenylalanine ammonia-lyase	Metabolism.Primary metabolism.Amino acid metabolism.Aromatic amino acid metabolism.Tyrosine metabolism	AT3G53260
Vitvi11g01361	38.2236	3.26869	0.98523	3.31769	0.000907652	0.00373679	Phenylalanine ammonia-lyase	Metabolism.Primary metabolism.Amino acid metabolism.Aromatic amino acid metabolism.Tyrosine metabolism	AT3G53260
Vitvi03g00248	209.791	3.19783	0.906458	3.52783	0.000418986	0.00191455	Phosphate carrier protein	Transport overview.Electrochemical Potential-driven Transporters.Porters.Mitochondrial Carrier.Phosphate carrier	AT2G17270
Vitvi02g00149	878.751	1.07725	0.25634	4.20243	2.64e-05	0.000166984	Phosphatidylinositol 4-kinase type-II	Metabolism.Primary metabolism.Carbohydrate metabolism.Monosaccharide metabolism.Inositol phosphate metabolism	AT2G46500
Vitvi12g01955	43.4994	1.13154	0.406967	2.78043	0.00542867	0.0174837	Phospholipase D	Metabolism.Primary metabolism.Lipid metabolism.Glycerolipid metabolism.Glycerophospholipid metabolism.Glycerophospholipid catabolism	AT4G35790
Vitvi04g00480	130.61	2.92957	0.663357	4.41628	1e-05	7.1e-05	Phospholipase D alpha 1 precursor (PLD 1) (Choline phosphatase 1)	Metabolism.Primary metabolism.Lipid metabolism.Glycerolipid metabolism.Glycerophospholipid metabolism.Glycerophospholipid catabolism	AT3G15730
Vitvi09g00595	34287.5	1.08743	0.167787	6.481	9.11e-11	1.75e-09	Phospholipase D alpha 1 precursor (PLD 1) (Choline phosphatase 1)	Metabolism.Primary metabolism.Lipid metabolism.Glycerolipid metabolism.Glycerophospholipid metabolism.Glycerophospholipid catabolism	AT3G15730
Vitvi04g01530	5813.78	-1.34353	0.193896	-6.92909	4.24e-12	1.02e-10	Phospholipase D delta isoform 1b	Metabolism.Primary metabolism.Lipid metabolism.Glycerolipid metabolism.Glycerophospholipid metabolism.Glycerophospholipid catabolism	AT4G35790
Vitvi04g01532	399.138	-1.48359	0.480365	-3.08847	0.00201191	0.00745695	Phospholipase D delta isoform 1b	Metabolism.Primary metabolism.Lipid metabolism.Glycerolipid metabolism.Glycerophospholipid metabolism.Glycerophospholipid catabolism	AT4G35790
Vitvi15g01178	3932.64	1.15449	0.191737	6.02122	1.73e-09	2.74e-08	Phosphomannomutase	Metabolism.Primary metabolism.Carbohydrate metabolism.Monosaccharide metabolism.Fructose and mannose metabolism	AT2G45790
Vitvi01g00304	46.1332	1.58038	0.546592	2.89133	0.00383614	0.0129896	Phosphomannose isomerase	Metabolism.Primary metabolism.Carbohydrate metabolism.Monosaccharide metabolism.Fructose and mannose metabolism	AT1G67070
Vitvi16g00831	66031.4	-1.51415	0.243317	-6.22294	4.88e-10	8.44e-09	Phosphopyruvate hydratase.	Metabolism.Primary metabolism.Carbohydrate metabolism.Glycolysis Gluconeogenesis	AT2G36530
Vitvi07g01686	81.7605	2.3966	0.346107	6.92444	4.38e-12	1.05e-10	Phosphoric monoester hydrolase	Signaling.Signaling pathway.Protein phosphatase	AT3G19420
Vitvi10g00291	5.12987	-1.77757	0.706363	-2.51652	0.0118522	0.0337342	Phosphosulfolactate synthase protein	Metabolism.Primary metabolism.Carbohydrate metabolism.Glycolysis Gluconeogenesis	AT4G21320
Vitvi12g00092	6946.12	1.56598	0.353387	4.43133	9.37e-06	6.66e-05	Photosystem II oxygen-evolving complex precursor, 23kda PSBP	Metabolism.Primary metabolism.Generation of metabolite precursors and energy.Photosynthesis.Photosystem II	AT1G06680
Vitvi03g00272	2199.01	1.31542	0.402101	3.27136	0.00107032	0.00431298	Phototropin-2	Transport overview.Channels and pores.a-Type channels.The Voltage-gated Ion Channel	AT5G58140
Vitvi19g00529	417.053	1.75663	0.341525	5.14348	2.7e-07	2.75e-06	Phytepsin	Transport overview.Channels and pores.Pore-forming toxins.Amoebapore	AT1G11910
Vitvi17g00480	7194.12	1.13026	0.381896	2.95961	0.00308027	0.0107339	Phytochelatin synthetase	Metabolism.Primary metabolism.Amino acid metabolism.Glutamate metabolism	AT5G60920
Vitvi04g01293	159.919	-1.89664	0.301014	-6.30085	2.96e-10	5.29e-09	Phytoene dehydrogenase	Metabolism.Secondary metabolism.Terpenoid metabolism.Tetraterpenoid metabolism.Tetraterpenoid biosynthesis.Carotenoid biosynthesis	AT5G49555
Vitvi02g00070	60.8481	4.10967	0.743261	5.52924	3.22e-08	3.96e-07	Pinoresinol forming dirigent protein	Metabolism.Secondary metabolism.Phenylpropanoid metabolism.Phenylpropanoid biosynthesis	AT4G23690
Vitvi02g01323	332.178	1.72128	0.699664	2.46016	0.0138877	0.0384525	Pinoresinol forming dirigent protein	Metabolism.Secondary metabolism.Phenylpropanoid metabolism.Phenylpropanoid biosynthesis	AT4G23690
Vitvi18g00158	6057.84	3.01684	0.525414	5.74183	9.37e-09	1.28e-07	Plastocyanin, chloroplast precursor	Metabolism.Primary metabolism.Generation of metabolite precursors and energy.Photosynthesis.Photosynthetic-chain phosphorylation	AT1G20340
Vitvi18g00054	666.702	3.03381	0.627752	4.83282	1.35e-06	1.17e-05	PMI1 (plastid movement impaired1)	Unknown	AT1G42550
Vitvi18g02548	3817.29	-2.48187	0.335283	-7.4023	1.34e-13	4.06e-12	Polcalcin	Unknown	AT1G24620
Vitvi13g01673	194.828	-1.11666	0.268289	-4.16217	3.15e-05	0.000195843	Polyamine oxidase	Metabolism.single reactions	AT5G13700
Vitvi01g00742	123.168	4.90412	1.37886	3.55664	0.000375629	0.00174075	Polyamine oxidase precursor	Metabolism.single reactions	AT5G13700
Vitvi13g01772	80.1458	2.27134	0.796569	2.85141	0.00435262	0.0144785	Polygalacturonase inhibiting protein 1 PGIP1	Cellular process.Cellular component organization and biogenesis.Cell wall organization and biogenesis.Cell wall metabolism.Cell wall modification.Pectin modification.Inhibition of pectin modification	AT5G06860
Vitvi06g00182	3812.47	-1.71592	0.391025	-4.38825	1.14e-05	7.94e-05	Polygalacturonase inhibitor protein	Cellular process.Cellular component organization and biogenesis.Cell wall organization and biogenesis.Cell wall metabolism.Cell wall modification.Pectin modification.Inhibition of pectin modification	AT3G20820
Vitvi11g01090	15.8723	3.71711	1.23808	3.00231	0.00267937	0.00952635	Potassium-sodium symporter HKT1	Transport overview.Electrochemical Potential-driven Transporters.Porters.K+ Transporter	AT4G10310
Vitvi11g01072	607.52	2.3942	0.391734	6.1118	9.85e-10	1.62e-08	Potassium-sodium symporter HKT2	Transport overview.Electrochemical Potential-driven Transporters.Porters.K+ Transporter	AT4G10310
Vitvi03g00601	742.319	2.46024	0.35684	6.89453	5.4e-12	1.27e-10	Progesterone 5-beta-reductase	Metabolism.Primary metabolism.Lipid metabolism.Steroid metabolism.C21-Steroid hormone metabolism	AT4G24220
Vitvi01g00719	71.8405	3.4078	0.749768	4.54514	5.49e-06	4.12e-05	Protein disulfide isomerase	Metabolism.Primary metabolism.Protein metabolism and modification.Protein folding.Disulfide bond rearrangement	AT1G60420
Vitvi01g02058	11227.8	1.42648	0.231391	6.16481	7.06e-10	1.19e-08	Protein disulfide isomerase	Metabolism.Primary metabolism.Protein metabolism and modification.Protein folding.Disulfide bond rearrangement	AT1G60420
Vitvi01g02061	279.866	1.0274	0.387106	2.65405	0.00795321	0.024195	Protein disulfide isomerase	Metabolism.Primary metabolism.Protein metabolism and modification.Protein folding.Disulfide bond rearrangement	AT1G60420
Vitvi18g00177	14420.2	-1.64974	0.118041	-13.9759	2.19e-44	1.68e-41	Protein disulfide isomerase	Metabolism.Primary metabolism.Protein metabolism and modification.Protein folding.Disulfide bond rearrangement	AT1G60420
Vitvi12g00087	158.646	1.06436	0.320687	3.31899	0.000903422	0.0037225	Protein kinase	Signaling.Signaling pathway.Protein kinase	AT3G57750
Vitvi07g02005	830.561	1.76334	0.317454	5.55462	2.78e-08	3.47e-07	Protein kinase SPK-3 ASK1	Signaling.Hormone Signaling.ABA Signaling.ABA-mediated Signaling pathway	AT1G10940
Vitvi02g00126	101.753	-3.47396	0.445169	-7.8037	6.01e-15	2.2e-13	Protein phosphatase 2C DBP	Regulation overview.Regulation of gene expression.Regulation of transcription.Transcription factor.DBP family transcription factor	AT5G59220
Vitvi06g00533	4019.94	-1.84803	0.338847	-5.45388	4.93e-08	5.81e-07	Protein phosphatase 2C DBP	Signaling.Hormone Signaling.ABA Signaling.ABA-mediated Signaling pathway	AT5G59220
Vitvi05g00817	1010.34	1.09257	0.43833	2.49257	0.0126823	0.0356652	Proton gradient regulation 5 (PGR5)	Unclear	AT2G05620
Vitvi02g00683	326.656	2.75407	0.632009	4.35764	1.31e-05	9.01e-05	Proton-dependent oligopeptide transport (POT) family protein	Transport overview.Electrochemical Potential-driven Transporters.Porters.Proton-dependent Oligopeptide Transporter	AT1G32450
Vitvi07g00520	855.176	1.01696	0.189521	5.36596	8.05e-08	9.12e-07	Protoporphyrinogen oxidase (PPOX)	Metabolism.Primary metabolism.Cofactor metabolism.Tetrapyrrole metabolism	AT4G01690
Vitvi13g01788	8.6342	6.36708	1.33474	4.77028	1.84e-06	1.55e-05	Prunasin hydrolase isoform PHA precursor	Metabolism.Cellular metabolism.Amino acid derivative metabolism.Cyanoamino acid metabolism	AT2G44480
Vitvi13g00723	4248.81	-1.58538	0.161647	-9.80763	1.04e-22	9.31e-21	Pyruvate kinase	Metabolism.Primary metabolism.Carbohydrate metabolism.Glycolysis Gluconeogenesis.Glycolysis	AT3G52990
Vitvi07g00062	1309.22	1.44747	0.203129	7.1259	1.03e-12	2.75e-11	Pyruvate kinase isozyme A, chloroplast precursor	Metabolism.Primary metabolism.Carbohydrate metabolism.Glycolysis Gluconeogenesis.Glycolysis	AT3G22960
Vitvi03g01373	164.439	-1.77756	0.383508	-4.635	3.57e-06	2.8e-05	R protein PRF disease resistance protein	Response to stimulus.Stress response.Biotic stress response.Plant-pathogen interaction.R proteins from Plant-pathogen interaction	AT3G46530
Vitvi03g01379	311.703	1.52411	0.233593	6.52464	6.82e-11	1.34e-09	R protein PRF disease resistance protein	Response to stimulus.Stress response.Biotic stress response.Plant-pathogen interaction.R proteins from Plant-pathogen interaction	AT1G53350
Vitvi05g02203	80.851	1.93509	0.756661	2.55741	0.0105454	0.030525	R protein PRF disease resistance protein	Response to stimulus.Stress response.Biotic stress response.Plant-pathogen interaction.R proteins from Plant-pathogen interaction	AT5G35450
Vitvi05g02236	41.5842	1.54861	0.527314	2.9368	0.00331621	0.0114584	R protein PRF disease resistance protein	Response to stimulus.Stress response.Biotic stress response.Plant-pathogen interaction.R proteins from Plant-pathogen interaction	AT1G59780
Vitvi11g01630	176.938	1.57697	0.295259	5.34097	9.25e-08	1.04e-06	R protein PRF disease resistance protein	Response to stimulus.Stress response.Biotic stress response.Plant-pathogen interaction.R proteins from Plant-pathogen interaction	AT4G27220
Vitvi13g01887	10.6615	3.74396	1.17598	3.18369	0.00145412	0.00564189	R protein PRF disease resistance protein	Response to stimulus.Stress response.Biotic stress response.Plant-pathogen interaction.R proteins from Plant-pathogen interaction	AT1G50180
Vitvi13g01889	75.8488	3.0148	0.428134	7.04173	1.9e-12	4.86e-11	R protein PRF disease resistance protein	Response to stimulus.Stress response.Biotic stress response.Plant-pathogen interaction.R proteins from Plant-pathogen interaction	AT1G53350
Vitvi13g02314	162.664	-1.22778	0.242157	-5.07019	3.97e-07	3.89e-06	R protein PRF disease resistance protein	Response to stimulus.Stress response.Biotic stress response.Plant-pathogen interaction.R proteins from Plant-pathogen interaction	AT3G14470
Vitvi15g00331	3.6276	4.0708	1.53826	2.64638	0.00813594	0.0246321	R protein PRF disease resistance protein	Response to stimulus.Stress response.Biotic stress response.Plant-pathogen interaction.R proteins from Plant-pathogen interaction	AT1G50180
Vitvi19g00321	42.1046	1.11247	0.382305	2.90992	0.00361527	0.0123543	R protein PRF disease resistance protein	Response to stimulus.Stress response.Biotic stress response.Plant-pathogen interaction.R proteins from Plant-pathogen interaction	AT3G50950
Vitvi07g01317	628.18	-1.9862	0.378142	-5.25252	1.5e-07	1.61e-06	R protein disease resistance protein	Response to stimulus.Stress response.Biotic stress response.Plant-pathogen interaction.R proteins from Plant-pathogen interaction	AT5G66900
Vitvi07g02521	346.342	-1.02215	0.256065	-3.99175	6.56e-05	0.000373786	R protein disease resistance protein	Response to stimulus.Stress response.Biotic stress response.Plant-pathogen interaction.R proteins from Plant-pathogen interaction	AT5G66900
Vitvi07g02523	377.722	-3.09092	0.405661	-7.61947	2.55e-14	8.55e-13	R protein disease resistance protein	Response to stimulus.Stress response.Biotic stress response.Plant-pathogen interaction.R proteins from Plant-pathogen interaction	AT5G66900
Vitvi07g02528	79.6637	1.03918	0.391857	2.65193	0.00800326	0.0243181	R protein disease resistance protein	Response to stimulus.Stress response.Biotic stress response.Plant-pathogen interaction.R proteins from Plant-pathogen interaction	AT5G66900
Vitvi10g01454	40.3028	1.93637	0.54376	3.56108	0.000369328	0.00171544	R protein disease resistance protein	Response to stimulus.Stress response.Biotic stress response.Plant-pathogen interaction.R proteins from Plant-pathogen interaction	AT4G27220
Vitvi10g01495	230.826	1.14878	0.468289	2.45313	0.0141618	0.0390879	R protein disease resistance protein	Response to stimulus.Stress response.Biotic stress response.Plant-pathogen interaction.R proteins from Plant-pathogen interaction	AT5G66900
Vitvi10g02048	197.846	1.26287	0.423858	2.97947	0.0028875	0.0101589	R protein disease resistance protein	Response to stimulus.Stress response.Biotic stress response.Plant-pathogen interaction.R proteins from Plant-pathogen interaction	AT5G66900
Vitvi11g01631	151.072	1.36102	0.227457	5.98364	2.18e-09	3.39e-08	R protein disease resistance protein	Response to stimulus.Stress response.Biotic stress response.Plant-pathogen interaction.R proteins from Plant-pathogen interaction	AT4G27190
Vitvi12g01885	41.9796	2.23885	0.832778	2.68842	0.00717915	0.0221869	R protein disease resistance protein	Response to stimulus.Stress response.Biotic stress response.Plant-pathogen interaction.R proteins from Plant-pathogen interaction	AT3G14470
Vitvi12g01924	138.122	1.66501	0.39122	4.25595	2.08e-05	0.000135476	R protein disease resistance protein	Response to stimulus.Stress response.Biotic stress response.Plant-pathogen interaction.R proteins from Plant-pathogen interaction	AT3G14470
Vitvi13g02561	37.0803	1.57925	0.569085	2.77506	0.00551908	0.0177428	R protein disease resistance protein	Response to stimulus.Stress response.Biotic stress response.Plant-pathogen interaction.R proteins from Plant-pathogen interaction	AT3G14470
Vitvi14g00363	137.648	2.00644	0.318352	6.30258	2.93e-10	5.24e-09	R protein disease resistance protein	Response to stimulus.Stress response.Biotic stress response.Plant-pathogen interaction.R proteins from Plant-pathogen interaction	AT4G27190
Vitvi14g02608	279.706	1.97656	0.291514	6.78034	1.2e-11	2.68e-10	R protein disease resistance protein	Response to stimulus.Stress response.Biotic stress response.Plant-pathogen interaction.R proteins from Plant-pathogen interaction	AT4G27190
Vitvi15g00321	731.275	2.07709	0.341629	6.07995	1.2e-09	1.95e-08	R protein disease resistance protein	Response to stimulus.Stress response.Biotic stress response.Plant-pathogen interaction.R proteins from Plant-pathogen interaction	AT4G27220
Vitvi19g00484	120.217	1.34664	0.259808	5.18321	2.18e-07	2.26e-06	R protein disease resistance protein	Response to stimulus.Stress response.Biotic stress response.Plant-pathogen interaction.R proteins from Plant-pathogen interaction	AT4G27190
Vitvi19g02010	120.721	2.02543	0.369385	5.48324	4.18e-08	5.02e-07	R protein disease resistance protein	Response to stimulus.Stress response.Biotic stress response.Plant-pathogen interaction.R proteins from Plant-pathogen interaction	AT4G27220
Vitvi19g02282	259.574	3.26738	0.761194	4.29244	1.77e-05	0.000116999	R protein disease resistance protein	Response to stimulus.Stress response.Biotic stress response.Plant-pathogen interaction.R proteins from Plant-pathogen interaction	AT3G14470
Vitvi01g00875	51.2093	2.4766	1.02922	2.40628	0.0161157	0.0435546	R protein L6	Response to stimulus.Stress response.Biotic stress response.Plant-pathogen interaction.R proteins from Plant-pathogen interaction	AT1G27170
Vitvi05g02068	574.033	-1.20954	0.245706	-4.92274	8.53e-07	7.8e-06	R protein L6	Response to stimulus.Stress response.Biotic stress response.Plant-pathogen interaction.R proteins from Plant-pathogen interaction	AT5G17680
Vitvi07g02425	20.5388	2.59807	0.990299	2.62352	0.00870262	0.0260739	R protein L6	Response to stimulus.Stress response.Biotic stress response.Plant-pathogen interaction.R proteins from Plant-pathogen interaction	AT5G17680
Vitvi18g01848	915.691	1.47173	0.407178	3.61448	0.000300953	0.00143242	R protein L6	Response to stimulus.Stress response.Biotic stress response.Plant-pathogen interaction.R proteins from Plant-pathogen interaction	AT5G36930
Vitvi18g01849	59.5783	3.7941	0.853745	4.44406	8.83e-06	6.32e-05	R protein L6	Response to stimulus.Stress response.Biotic stress response.Plant-pathogen interaction.R proteins from Plant-pathogen interaction	AT5G36930
Vitvi18g03165	866.701	-1.49158	0.231586	-6.4407	1.19e-10	2.25e-09	R protein L6	Response to stimulus.Stress response.Biotic stress response.Plant-pathogen interaction.R proteins from Plant-pathogen interaction	AT5G17680
Vitvi18g03367	12.0472	6.84919	1.2102	5.65955	1.52e-08	2e-07	R protein L6	Response to stimulus.Stress response.Biotic stress response.Plant-pathogen interaction.R proteins from Plant-pathogen interaction	AT5G17680
Vitvi03g01380	528.317	1.29906	0.179188	7.24969	4.18e-13	1.18e-11	R protein MLA10	Response to stimulus.Stress response.Biotic stress response.Plant-pathogen interaction.R proteins from Plant-pathogen interaction	AT1G53350
Vitvi06g01282	64.2722	1.51089	0.530007	2.8507	0.00436226	0.0144985	R protein MLA10	Response to stimulus.Stress response.Biotic stress response.Plant-pathogen interaction.R proteins from Plant-pathogen interaction	AT3G14470
Vitvi09g00740	52.6195	1.88909	0.518165	3.64573	0.000266635	0.00128746	R protein MLA10	Response to stimulus.Stress response.Biotic stress response.Plant-pathogen interaction.R proteins from Plant-pathogen interaction	AT3G14470
Vitvi09g01718	11.2162	3.48033	1.31598	2.64466	0.00817726	0.0247416	R protein MLA10	Response to stimulus.Stress response.Biotic stress response.Plant-pathogen interaction.R proteins from Plant-pathogen interaction	AT3G14470
Vitvi11g01637	74.0071	-1.97889	0.570001	-3.47173	0.000517122	0.00230334	R protein MLA10	Response to stimulus.Stress response.Biotic stress response.Plant-pathogen interaction.R proteins from Plant-pathogen interaction	AT4G27220
Vitvi12g01844	18.7331	5.61932	1.09035	5.1537	2.55e-07	2.62e-06	R protein MLA10	Response to stimulus.Stress response.Biotic stress response.Plant-pathogen interaction.R proteins from Plant-pathogen interaction	AT3G14470
Vitvi12g01861	24.58	-1.34804	0.465456	-2.89617	0.00377748	0.0128246	R protein MLA10	Response to stimulus.Stress response.Biotic stress response.Plant-pathogen interaction.R proteins from Plant-pathogen interaction	AT3G14470
Vitvi13g00717	120.804	1.81078	0.367828	4.92289	8.53e-07	7.8e-06	R protein MLA10	Response to stimulus.Stress response.Biotic stress response.Plant-pathogen interaction.R proteins from Plant-pathogen interaction	AT3G14470
Vitvi13g01638	116.695	2.49952	0.421331	5.93244	2.98e-09	4.49e-08	R protein MLA10	Response to stimulus.Stress response.Biotic stress response.Plant-pathogen interaction.R proteins from Plant-pathogen interaction	AT3G14460
Vitvi13g01691	136.401	2.4398	0.318249	7.66631	1.77e-14	6.06e-13	R protein MLA10	Response to stimulus.Stress response.Biotic stress response.Plant-pathogen interaction.R proteins from Plant-pathogen interaction	AT3G14470
Vitvi16g01756	27.6694	1.31195	0.496325	2.64333	0.00820959	0.024821	R protein MLA10	Response to stimulus.Stress response.Biotic stress response.Plant-pathogen interaction.R proteins from Plant-pathogen interaction	AT3G14470
Vitvi07g01440	24.1695	3.85493	1.03803	3.7137	0.00020425	0.00101603	RAB GDP dissociation inhibitor 1 ATGD1	Signaling.Signaling pathway.G-protein signaling pathway.RAB-GTPase regulation	AT5G09550
Vitvi05g01318	162.11	3.57862	0.532577	6.71945	1.82e-11	3.93e-10	RAB GTPase ARA4	Cellular process.Cellular transport.Protein trafficking.Vesicle-mediated trafficking	AT2G43130
Vitvi17g00885	1444.66	-1.0956	0.419299	-2.61293	0.00897686	0.0267777	Raffinose synthase	Metabolism.Primary metabolism.Carbohydrate metabolism.Monosaccharide metabolism.Galactose metabolism	AT5G40390
Vitvi17g00814	2835.53	-1.454	0.432979	-3.35814	0.000784688	0.00330601	RCD one 2 (SRO2)	Metabolism.Primary metabolism.Protein metabolism and modification.Protein synthesis.Translation	AT5G62520
Vitvi04g00350	239.194	-3.60348	0.531563	-6.77901	1.21e-11	2.7e-10	RD22	Response to stimulus.Stress response.Abiotic stress response.Drought stress response	AT5G25610
Vitvi04g00352	18465.6	5.06447	1.38183	3.66504	0.000247298	0.00120476	RD22	Response to stimulus.Stress response.Abiotic stress response.Drought stress response	AT5G25610
Vitvi04g01873	1425.4	1.69122	0.238387	7.09444	1.3e-12	3.41e-11	RD22	Response to stimulus.Stress response.Abiotic stress response.Drought stress response	AT5G25610
Vitvi04g00349	240.768	4.64542	1.60222	2.89936	0.00373927	0.0127248	RD22 [Vitis vinifera]	Response to stimulus.Stress response.Abiotic stress response.Drought stress response	AT5G25610
Vitvi04g01866	45.0555	8.74994	2.58355	3.38679	0.000707148	0.00302084	RD22 [Vitis vinifera]	Response to stimulus.Stress response.Abiotic stress response.Drought stress response	AT5G25610
Vitvi16g02095	10.5516	6.65637	1.91611	3.4739	0.000512959	0.00228646	Receptor kinase homolog LRK14	Signaling.Signaling pathway.Protein kinase	AT1G66980
Vitvi10g02229	23.1732	4.20717	1.33443	3.15278	0.00161723	0.00617819	Receptor kinase RK20-1	Signaling.Signaling pathway.Protein kinase	AT4G05200
Vitvi10g02249	266.037	3.92954	0.713944	5.50398	3.71e-08	4.53e-07	Receptor kinase RK20-1	Signaling.Signaling pathway.Protein kinase	AT4G23180
Vitvi12g02243	3.71072	5.14633	2.15609	2.38687	0.0169923	0.0455673	Receptor kinase TRKe	Signaling.Signaling pathway.Protein kinase	AT2G26330
Vitvi12g02244	8.90879	6.41119	1.6363	3.9181	8.92e-05	0.000493059	Receptor kinase TRKe	Signaling.Signaling pathway.Protein kinase	AT2G26330
Vitvi19g00995	43.2444	1.76212	0.46625	3.77934	0.000157244	0.000809281	Receptor protein kinase	Signaling.Signaling pathway.Protein kinase	AT1G65790
Vitvi10g00784	19.2222	2.49611	1.02176	2.44296	0.0145674	0.0400139	Receptor-like serine-threonine protein kinase	Signaling.Signaling pathway.Protein kinase	AT1G11410
Vitvi11g00037	1615.62	-2.9467	0.421814	-6.98579	2.83e-12	7.05e-11	Respiratory burst oxidase protein E (RBOHE)	Transport overview.Transmembrane Electron Carriers.Transmembrane 1-electron transfer carriers.Phagocyte (gp91phox) NADPH Oxidase	AT1G19230
Vitvi16g00997	532.726	-2.25828	0.651906	-3.46412	0.000531961	0.00236128	Resveratrol synthase (RS1)	Metabolism.Secondary metabolism.Phenylpropanoid metabolism.Phenylpropanoid biosynthesis	AT5G13930
Vitvi16g01474	1167.84	-2.1975	0.674876	-3.25616	0.00112932	0.0045182	Resveratrol synthase [Vitis vinifera]	Metabolism.Secondary metabolism.Phenylpropanoid metabolism.Phenylpropanoid biosynthesis	AT5G13930
Vitvi03g01200	67.3324	2.28122	0.628268	3.63098	0.000282352	0.00135428	Reticuline oxidase	Metabolism.Secondary metabolism.Primary amino acids derivated metabolism.Alkaloid metabolism.Alkaloid biosynthesis	AT4G20840
Vitvi17g00103	1892.71	-1.54132	0.420519	-3.66527	0.000247075	0.00120391	RGP1 (reversibly glycosylated polypeptide 1)	Metabolism.Primary metabolism.Carbohydrate metabolism.Monosaccharide metabolism.Galactose metabolism	AT3G02230
Vitvi07g01875	1284.85	1.02438	0.132923	7.70659	1.29e-14	4.52e-13	Ribonucleotide reductase large subunit A	Metabolism.Primary metabolism.Nucleobase, nucleoside, nucleotide, nucleic acid metabolism.Nucleotide metabolism.Purine metabolism	AT2G21790
Vitvi14g01542	777.22	4.79136	0.323087	14.8299	9.38e-50	1.21e-46	Ribonucleotide reductase R2	Metabolism.Primary metabolism.Nucleobase, nucleoside, nucleotide, nucleic acid metabolism.Nucleotide metabolism.Purine metabolism	AT3G27060
Vitvi05g01317	1129.04	1.43403	0.354042	4.05045	5.11e-05	0.000300191	Ribosomal protein S1	Metabolism.Primary metabolism.Protein metabolism and modification.Protein synthesis.Ribosome	AT3G23700
Vitvi06g00513	5459.88	3.22099	0.596962	5.39564	6.83e-08	7.83e-07	Ribulose bisphosphate carboxylase/oxygenase activase, chloroplast	Metabolism.Primary metabolism.Generation of metabolite precursors and energy.Photosynthesis.Calvin cycle	AT2G39730
Vitvi13g01994	152.829	4.83304	1.87065	2.58362	0.00977701	0.0286798	Ribulose bisphosphate carboxylase/oxygenase activase, chloroplast	Metabolism.Primary metabolism.Generation of metabolite precursors and energy.Photosynthesis.Calvin cycle	AT2G39730
Vitvi18g02192	368.001	1.27853	0.389655	3.28119	0.0010337	0.00419173	Rieske [2Fe-2S] domain	Metabolism.Primary metabolism.Generation of metabolite precursors and energy.Electron transport	AT1G71500
Vitvi04g00800	395.229	-1.56807	0.516406	-3.03651	0.00239336	0.00864735	RKF2 (receptor-like serine/threonine kinase 2)	Signaling.Signaling pathway.Protein kinase	AT1G70520
Vitvi13g00536	100.15	2.99847	0.682356	4.39429	1.11e-05	7.76e-05	RNA recognition motif (RRM)-containing protein	Unknown	AT3G54770
Vitvi01g01848	18.8674	7.49455	1.86558	4.01728	5.89e-05	0.000339583	RPM1 (resistance to p. syringae pv maculicola 1)	Response to stimulus.Stress response.Biotic stress response.Plant-pathogen interaction	AT3G07040
Vitvi01g01849	47.5329	4.78208	1.39196	3.43551	0.00059143	0.00258918	RPM1 (resistance to p. syringae pv maculicola 1)	Response to stimulus.Stress response.Biotic stress response.Plant-pathogen interaction	AT3G07040
Vitvi02g00851	53.0801	3.82482	0.57465	6.65592	2.82e-11	5.95e-10	RPM1 (resistance to p. syringae pv maculicola 1)	Response to stimulus.Stress response.Biotic stress response.Plant-pathogen interaction	AT3G07040
Vitvi07g00887	47.4156	1.36114	0.38841	3.5044	0.000457646	0.00207038	RPM1 (resistance to p. syringae pv maculicola 1)	Response to stimulus.Stress response.Biotic stress response.Plant-pathogen interaction	AT3G07040
Vitvi07g00894	184.077	1.24563	0.24556	5.07259	3.92e-07	3.84e-06	RPM1 (resistance to p. syringae pv maculicola 1)	Response to stimulus.Stress response.Biotic stress response.Plant-pathogen interaction	AT3G07040
Vitvi11g00146	48.7867	2.40875	0.881322	2.73311	0.00627385	0.0198032	RPS2 (resistant to p. syringae 2)	Response to stimulus.Stress response.Biotic stress response.Plant-pathogen interaction	AT4G26090
Vitvi12g02732	1010.16	1.36084	0.241426	5.63669	1.73e-08	2.27e-07	RPS2 (resistant to p. syringae 2)	Response to stimulus.Stress response.Biotic stress response.Plant-pathogen interaction	AT4G27220
Vitvi14g02749	39.5795	2.38079	0.912207	2.60993	0.0090561	0.0269519	RPS2 (resistant to p. syringae 2)	Response to stimulus.Stress response.Biotic stress response.Plant-pathogen interaction	AT4G27220
Vitvi19g01983	24.9709	3.05631	0.953521	3.20529	0.00134928	0.00528358	RPS2 (resistant to p. syringae 2)	Response to stimulus.Stress response.Biotic stress response.Plant-pathogen interaction	AT4G27190
Vitvi09g00502	168.278	1.39364	0.28027	4.97249	6.61e-07	6.17e-06	RPS5 (resistant to p. syringae 5)	Response to stimulus.Stress response.Biotic stress response.Plant-pathogen interaction.R proteins from Plant-pathogen interaction	AT1G12280
Vitvi09g01151	135.292	1.59792	0.328538	4.86374	1.15e-06	1.02e-05	RPS5 (resistant to p. syringae 5)	Response to stimulus.Stress response.Biotic stress response.Plant-pathogen interaction.R proteins from Plant-pathogen interaction	AT5G63020
Vitvi09g01585	3.62046	2.68524	1.08136	2.4832	0.0130206	0.0364634	RPS5 (resistant to p. syringae 5)	Response to stimulus.Stress response.Biotic stress response.Plant-pathogen interaction.R proteins from Plant-pathogen interaction	AT5G63020
Vitvi09g01650	434.233	1.12409	0.347699	3.23294	0.00122521	0.00484886	RPS5 (resistant to p. syringae 5)	Response to stimulus.Stress response.Biotic stress response.Plant-pathogen interaction.R proteins from Plant-pathogen interaction	AT1G12280
Vitvi09g01651	145.895	1.40752	0.427882	3.2895	0.00100364	0.00408603	RPS5 (resistant to p. syringae 5)	Response to stimulus.Stress response.Biotic stress response.Plant-pathogen interaction.R proteins from Plant-pathogen interaction	AT1G12280
Vitvi09g01499	1096.55	2.42065	0.421916	5.73728	9.62e-09	1.32e-07	S-2-hydroxy-acid oxidase, peroxisomal	Metabolism.Primary metabolism.Generation of metabolite precursors and energy.Glyoxylate and dicarboxylate metabolism	AT3G14130
Vitvi10g00829	2888.23	1.22301	0.477517	2.56118	0.0104317	0.0302601	S-2-hydroxy-acid oxidase, peroxisomal	Metabolism.Primary metabolism.Generation of metabolite precursors and energy.Glyoxylate and dicarboxylate metabolism	AT3G14420
Vitvi19g01352	656.234	2.55736	0.584506	4.37525	1.21e-05	8.37e-05	S-2-hydroxy-acid oxidase, peroxisomal	Metabolism.Primary metabolism.Generation of metabolite precursors and energy.Glyoxylate and dicarboxylate metabolism	AT3G14420
Vitvi04g02117	1467.09	8.11747	1.27324	6.37543	1.82e-10	3.37e-09	S-adenosyl-L-methionine:salicylic acid carboxyl methyltransferase	Metabolism.Primary metabolism.Amino acid metabolism.Aromatic amino acid metabolism.Phenylalanine metabolism.Phenylalanine biosynthesis	AT1G19640
Vitvi04g02118	2909.92	9.69931	1.27003	7.63708	2.22e-14	7.51e-13	S-adenosyl-L-methionine:salicylic acid carboxyl methyltransferase	Metabolism.Primary metabolism.Amino acid metabolism.Aromatic amino acid metabolism.Phenylalanine metabolism.Phenylalanine biosynthesis	AT1G19640
Vitvi04g02120	1123.04	9.47778	1.34517	7.04577	1.84e-12	4.72e-11	S-adenosyl-L-methionine:salicylic acid carboxyl methyltransferase	Metabolism.Primary metabolism.Amino acid metabolism.Aromatic amino acid metabolism.Phenylalanine metabolism.Phenylalanine biosynthesis	AT3G11480
Vitvi04g02121	340.106	11.6664	1.3518	8.63025	6.12e-18	3.21e-16	S-adenosyl-L-methionine:salicylic acid carboxyl methyltransferase	Metabolism.Primary metabolism.Amino acid metabolism.Aromatic amino acid metabolism.Phenylalanine metabolism.Phenylalanine biosynthesis	AT3G11480
Vitvi04g02122	43.1963	8.68953	1.46532	5.9301	3.03e-09	4.55e-08	S-adenosyl-L-methionine:salicylic acid carboxyl methyltransferase	Metabolism.Primary metabolism.Amino acid metabolism.Aromatic amino acid metabolism.Phenylalanine metabolism.Phenylalanine biosynthesis	AT3G11480
Vitvi04g02123	144.385	9.94848	1.08274	9.18821	3.99e-20	2.66e-18	S-adenosyl-L-methionine:salicylic acid carboxyl methyltransferase	Metabolism.Primary metabolism.Amino acid metabolism.Aromatic amino acid metabolism.Phenylalanine metabolism.Phenylalanine biosynthesis	AT1G19640
Vitvi10g01600	8.34708	6.31796	2.01005	3.14319	0.00167117	0.00635831	S-linalool synthase	Metabolism.Secondary metabolism.Terpenoid metabolism.Terpenoid biosynthesis	AT1G61120
Vitvi12g02434	234.47	1.18863	0.339656	3.49953	0.000466087	0.00210275	S-locus lectin protein kinase	Signaling.Signaling pathway.Protein kinase	AT4G03230
Vitvi12g00598	285.644	3.85941	0.458011	8.42646	3.56e-17	1.73e-15	S-locus lectin protein kinase family	Signaling.Signaling pathway.Protein kinase	AT4G03230
Vitvi12g00615	51.9212	1.53485	0.499423	3.07325	0.00211743	0.00779739	S-locus lectin protein kinase family	Signaling.Signaling pathway.Protein kinase	AT4G03230
Vitvi12g02440	211.044	5.1727	1.54488	3.34829	0.000813105	0.00341051	S-locus lectin protein kinase family	Signaling.Signaling pathway.Protein kinase	AT4G03230
Vitvi10g02142	18.8482	7.49244	1.15414	6.49181	8.48e-11	1.64e-09	S-locus protein kinase	Signaling.Signaling pathway.Protein kinase	AT4G27300
Vitvi19g01952	7.6805	6.19815	1.73399	3.57451	0.000350883	0.00164283	S-locus protein kinase	Signaling.Signaling pathway.Protein kinase	AT4G27290
Vitvi19g01957	253.883	3.49037	0.838786	4.16122	3.17e-05	0.000196433	S-locus protein kinase	Signaling.Signaling pathway.Protein kinase	AT4G27290
Vitvi19g01959	14.903	4.82884	1.84823	2.61268	0.00898354	0.0267879	S-locus protein kinase	Signaling.Signaling pathway.Protein kinase	AT4G27300
Vitvi19g01964	21.7009	4.1389	1.30558	3.17015	0.00152358	0.00586227	S-locus protein kinase	Signaling.Signaling pathway.Protein kinase	AT4G27290
Vitvi19g01966	189.033	-1.34321	0.351025	-3.82654	0.000129957	0.000685825	S-locus protein kinase	Signaling.Signaling pathway.Protein kinase	AT4G27290
Vitvi19g01970	253.739	3.19933	0.556505	5.74897	8.98e-09	1.24e-07	S-locus protein kinase	Signaling.Signaling pathway.Protein kinase	AT4G27290
Vitvi19g01963	18.8151	7.00373	1.48058	4.73039	2.24e-06	1.85e-05	S-locus receptor kinase	Signaling.Signaling pathway.Protein kinase	AT4G27290
Vitvi02g00395	423.687	-1.11986	0.468569	-2.38997	0.0168499	0.0452597	S-N-methylcoclaurine 3'-hydroxylase	Metabolism.Secondary metabolism.Primary amino acids derivated metabolism.Alkaloid metabolism.Alkaloid biosynthesis	AT1G33720
Vitvi10g00311	7.16889	6.09808	1.98473	3.0725	0.00212275	0.0078123	S-receptor kinase KIK1 precursor	Signaling.Signaling pathway.Protein kinase	AT4G03230
Vitvi06g01276	91.9805	1.89432	0.708445	2.67391	0.00749733	0.022982	Saccharopine dehydrogenase	Metabolism.Primary metabolism.Amino acid metabolism.Lysine metabolism	AT1G50450
Vitvi05g00062	220.761	2.53933	0.339101	7.48842	6.97e-14	2.21e-12	SAG101 (senescence-associated gene 101)	Metabolism.Primary metabolism.Lipid metabolism.Glycerolipid metabolism.Glycerolipid catabolism	AT5G14930
Vitvi05g01751	682.863	2.05276	0.344194	5.96397	2.46e-09	3.79e-08	SAG101 (senescence-associated gene 101)	Metabolism.Primary metabolism.Lipid metabolism.Glycerolipid metabolism.Glycerolipid catabolism	AT5G14930
Vitvi14g03031	2082.5	3.17508	0.330627	9.60321	7.75e-22	6.38e-20	SAG101 (senescence-associated gene 101)	Metabolism.Primary metabolism.Lipid metabolism.Glycerolipid metabolism.Glycerolipid catabolism	AT5G14930
Vitvi04g00747	167.387	2.34601	0.599269	3.91478	9.05e-05	0.000498996	Sarcosine oxidase	Metabolism.Primary metabolism.Amino acid metabolism.Glycine, serine, and threonine metabolism	AT2G24580
Vitvi06g01539	51.79	-3.03558	1.17132	-2.59159	0.00955328	0.0281514	Secoisolariciresinol dehydrogenase	Metabolism.Secondary metabolism.Phenylpropanoid metabolism.Phenylpropanoid biosynthesis	AT3G51680
Vitvi06g01540	153.276	3.43718	0.636623	5.39908	6.7e-08	7.7e-07	Secoisolariciresinol dehydrogenase	Metabolism.Secondary metabolism.Phenylpropanoid metabolism.Phenylpropanoid biosynthesis	AT3G51680
Vitvi08g01401	291.546	2.79704	0.514662	5.43471	5.49e-08	6.41e-07	Secoisolariciresinol dehydrogenase	Metabolism.Secondary metabolism.Phenylpropanoid metabolism.Phenylpropanoid biosynthesis	AT1G52340
Vitvi08g02253	211.298	4.66384	0.648377	7.1931	6.33e-13	1.72e-11	Secoisolariciresinol dehydrogenase	Metabolism.Secondary metabolism.Phenylpropanoid metabolism.Phenylpropanoid biosynthesis	AT1G52340
Vitvi10g00224	47.8653	2.18064	0.913499	2.38713	0.0169804	0.0455503	Serine acetyltransferase	Metabolism.Primary metabolism.Amino acid metabolism.Cysteine metabolism	AT1G55920
Vitvi07g02389	5.5289	4.27772	1.78364	2.3983	0.0164713	0.0443739	Serine/threonine kinase BRLK	Signaling.Signaling pathway.Protein kinase	AT4G21390
Vitvi10g01516	56.285	1.355	0.561959	2.41121	0.0158995	0.0430653	Serine/threonine-protein kinase receptor ARK3	Signaling.Signaling pathway.Protein kinase	AT4G21380
Vitvi19g01935	86.8749	3.94942	0.792825	4.98145	6.31e-07	5.92e-06	Serine/threonine-protein kinase receptor ARK3	Signaling.Signaling pathway.Protein kinase	AT4G21380
Vitvi19g01936	32.9724	2.76862	0.923487	2.998	0.00271758	0.00964402	Serine/threonine-protein kinase receptor ARK3	Signaling.Signaling pathway.Protein kinase	AT4G21380
Vitvi16g01136	11133.1	1.12322	0.117258	9.57904	9.8e-22	7.96e-20	SGT1-2	Signaling.Hormone Signaling.Auxin Signaling.Auxin-mediated Signaling pathway	AT4G11260
Vitvi14g00339	1346.37	1.39113	0.385469	3.60893	0.000307468	0.00145878	Shikimate dehydrogenase	Metabolism.Primary metabolism.Amino acid metabolism.Aromatic amino acid metabolism.Aromatic amino acid biosynthesis	AT3G06350
Vitvi06g00033	325.416	2.07779	0.417075	4.98182	6.3e-07	5.91e-06	Shoot1 protein	Unclear	AT1G55480
Vitvi06g01928	205.638	2.56655	0.32042	8.00995	1.15e-15	4.61e-14	Short-chain dehydrogenase carbonyl reductase 3	Unclear	AT3G61220
Vitvi10g00938	121.704	2.94874	1.05816	2.78667	0.00532534	0.0171988	Sinapyl alcohol dehydrogenase	Metabolism.Secondary metabolism.Phenylpropanoid metabolism.Phenylpropanoid biosynthesis	AT4G39330
Vitvi16g01164	318.721	-1.92199	0.445986	-4.30952	1.64e-05	0.000109231	SLAH3 (SLAC1 Homologue 3)	Transport overview.Electrochemical Potential-driven Transporters.Porters.Tellurite-resistance/Dicarboxylate Transporter	AT5G24030
Vitvi09g00599	7114.37	-4.88586	0.778611	-6.2751	3.49e-10	6.17e-09	Small heat shock protein (HSP26.5-P) 26.5 kDa class I	Metabolism.Primary metabolism.Protein metabolism and modification.Protein folding.Chaperone-mediated protein folding.HSP-mediated protein folding	AT1G52560
Vitvi13g00278	415.004	-2.11311	0.310846	-6.79793	1.06e-11	2.39e-10	Small heat-shock protein HSP17.5 Cytosolic class I	Metabolism.Primary metabolism.Protein metabolism and modification.Protein folding.Chaperone-mediated protein folding.HSP-mediated protein folding	AT5G37670
Vitvi04g01799	30.8065	2.87884	0.716637	4.01715	5.89e-05	0.000339653	Small molecular heat shock protein 17.5	Metabolism.Primary metabolism.Protein metabolism and modification.Protein folding.Chaperone-mediated protein folding.HSP-mediated protein folding	AT5G12020
Vitvi04g01800	6.6789	5.49523	1.27678	4.30399	1.68e-05	0.000111722	Small molecular heat shock protein 17.5	Metabolism.Primary metabolism.Protein metabolism and modification.Protein folding.Chaperone-mediated protein folding.HSP-mediated protein folding	AT5G12020
Vitvi11g00058	1001.46	-1.26869	0.270461	-4.69087	2.72e-06	2.2e-05	Small nuclear ribonucleoprotein LSM1	Metabolism.Primary metabolism.Nucleobase, nucleoside, nucleotide, nucleic acid metabolism.Nucleic acid metabolism.RNA metabolism.RNA catabolism	AT3G14080
Vitvi08g00935	1398.51	-1.51617	0.303893	-4.98917	6.06e-07	5.73e-06	Snf1 protein kinase (KIN10) (SKIN10)	Signaling.Signaling pathway.Protein kinase	AT3G01090
Vitvi16g00929	5160.38	-1.59008	0.183366	-8.67162	4.26e-18	2.28e-16	Sorbitol dehydrogenase	Metabolism.Primary metabolism.Carbohydrate metabolism.Monosaccharide metabolism.Fructose and mannose metabolism	AT5G51970
Vitvi10g00692	2.41368	4.53032	1.83219	2.47262	0.0134125	0.0373264	SRG1 (senescence-related gene 1) oxidoreductase	Unclear	AT1G17020
Vitvi13g00033	727.528	2.10753	0.435364	4.84084	1.29e-06	1.13e-05	Steroid 23-alpha-hydroxylase	Signaling.Hormone Signaling.Brassinosteroid Signaling.Brassinosteroid metabolism.Brassinosteroid biosynthesis	AT5G05690
Vitvi08g01320	374.543	1.38315	0.249032	5.55411	2.79e-08	3.48e-07	Steroid 5 alpha reductase DET2	Signaling.Hormone Signaling.Brassinosteroid Signaling.Brassinosteroid metabolism.Brassinosteroid biosynthesis	AT2G38050
Vitvi13g01676	370.202	6.88998	1.19769	5.75272	8.78e-09	1.21e-07	Steroid sulfotransferase	Metabolism.Primary metabolism.Amino acid metabolism.Cysteine metabolism	AT2G03760
Vitvi01g00320	600.848	-1.38397	0.267426	-5.17515	2.28e-07	2.36e-06	Sterol-C5(6)-desaturase	Metabolism.Primary metabolism.Lipid metabolism.Steroid metabolism.Steroid biosynthesis	AT3G02580
Vitvi16g01475	34268.5	-3.71546	0.732954	-5.06915	4e-07	3.9e-06	Stilbene synthase	Metabolism.Secondary metabolism.Phenylpropanoid metabolism.Phenylpropanoid biosynthesis	AT5G13930
Vitvi16g01477	245.929	-1.48542	0.613638	-2.42068	0.0154913	0.0421459	Stilbene synthase	Metabolism.Secondary metabolism.Phenylpropanoid metabolism.Phenylpropanoid biosynthesis	AT5G13930
Vitvi16g01484	2565.51	-2.09735	0.622929	-3.36691	0.000760147	0.00321477	Stilbene synthase	Metabolism.Secondary metabolism.Phenylpropanoid metabolism.Phenylpropanoid biosynthesis	AT5G13930
Vitvi16g01486	1091.34	-2.03052	0.674195	-3.01177	0.00259733	0.0092723	Stilbene synthase	Metabolism.Secondary metabolism.Phenylpropanoid metabolism.Phenylpropanoid biosynthesis	AT5G13930
Vitvi16g01465	14.6705	7.13195	1.55984	4.57223	4.83e-06	3.67e-05	Stilbene synthase - grape	Metabolism.Secondary metabolism.Phenylpropanoid metabolism.Phenylpropanoid biosynthesis	AT5G13930
Vitvi16g01478	207.638	-1.51101	0.641241	-2.35639	0.0184536	0.04874	Stilbene synthase [Vitis vinifera]	Metabolism.Secondary metabolism.Phenylpropanoid metabolism.Phenylpropanoid biosynthesis	AT5G13930
Vitvi07g01829	9744.84	-1.02376	0.205394	-4.98439	6.22e-07	5.85e-06	Stress enhanced protein 2 (SEP2)	Metabolism.Primary metabolism.Generation of metabolite precursors and energy.Photosynthesis.Antenna proteins	AT2G21970
Vitvi02g01681	62.3431	1.26928	0.405286	3.13181	0.00173729	0.0065732	Stress-induced-phosphoprotein 1	Metabolism.Primary metabolism.Protein metabolism and modification.Protein folding.Chaperone-mediated protein folding.HSP-mediated protein folding	AT1G62740
Vitvi09g01502	4054.19	1.14423	0.227753	5.024	5.06e-07	4.84e-06	Subtilase	Metabolism.Primary metabolism.Protein metabolism and modification.Proteolysis.Peptidase-mediated proteolysis.Subtilase-mediated proteolysis	AT3G14067
Vitvi13g02005	43.5929	6.53393	1.14531	5.70496	1.16e-08	1.57e-07	Subtilisin protease C1	Metabolism.Primary metabolism.Protein metabolism and modification.Proteolysis.Peptidase-mediated proteolysis.Subtilase-mediated proteolysis	AT5G59190
Vitvi13g02008	2127.19	4.62754	0.328512	14.0864	4.61e-45	3.9e-42	Subtilisin protease C1	Metabolism.Primary metabolism.Protein metabolism and modification.Proteolysis.Peptidase-mediated proteolysis.Subtilase-mediated proteolysis	AT5G59190
Vitvi13g02009	5441.16	4.23422	0.286546	14.7767	2.07e-49	2.54e-46	Subtilisin protease C1	Metabolism.Primary metabolism.Protein metabolism and modification.Proteolysis.Peptidase-mediated proteolysis.Subtilase-mediated proteolysis	AT5G59190
Vitvi09g00081	179.776	1.38246	0.319826	4.32255	1.54e-05	0.000103793	Subtilisin serine proteinase	Metabolism.Primary metabolism.Protein metabolism and modification.Proteolysis.Peptidase-mediated proteolysis.Subtilase-mediated proteolysis	AT3G14067
Vitvi13g00177	22038.2	-1.0753	0.0982149	-10.9484	6.76e-28	1.06e-25	Superoxide dismutase, Fe-Mn family	Cellular process.Cellular component organization and biogenesis.Organelle organization and biogenesis.Peroxisome organization and biogenesis	AT3G10920
Vitvi03g00311	82.2061	3.85157	0.67549	5.70189	1.18e-08	1.6e-07	Syntaxin 1B/2/3/4	Cellular process.Cellular transport.Protein trafficking.Vesicle-mediated trafficking.SNARE interactions in vesicular transport	AT2G18260
Vitvi19g00479	157.915	3.07513	0.689523	4.45979	8.2e-06	5.93e-05	Taxane 10-beta-hydroxylase	Metabolism.Secondary metabolism.Terpenoid metabolism.Diterpenoid metabolism.Diterpenoid biosynthesis.Taxol biosynthesis	AT5G36110
Vitvi10g01095	39.4969	8.07524	0.981857	8.22446	1.96e-16	8.73e-15	Taxane 13-alpha-hydroxylase	Metabolism.Secondary metabolism.Terpenoid metabolism.Diterpenoid metabolism.Diterpenoid biosynthesis	AT5G36110
Vitvi02g01407	361.495	1.59985	0.430215	3.71873	0.000200229	0.000998461	Thaumatin	Response to stimulus.Stress response	AT4G11650
Vitvi02g00391	2035.61	2.60657	0.548636	4.751	2.02e-06	1.69e-05	Thaumatin [Vitis vinifera]	Response to stimulus.Stress response	AT4G11650
Vitvi10g00027	5933.25	-2.20176	0.453862	-4.85116	1.23e-06	1.08e-05	Thiazole biosynthetic enzyme, chloroplast (ARA6)	Metabolism.Primary metabolism.Coenzyme and prosthetic group metabolism.Thiamine metabolism.Thiamine biosynthesis	AT5G54770
Vitvi18g02775	10986.3	-1.04903	0.252728	-4.15082	3.31e-05	0.000204839	Thioredoxin H-type 1	Cellular process.Cellular homeostasis.Cell redox homeostasis	AT3G51030
Vitvi01g00907	11696.9	-1.53072	0.330307	-4.63424	3.58e-06	2.81e-05	Thioredoxin H-type 2 (Trx-H-2)	Cellular process.Cellular homeostasis.Cell redox homeostasis	AT5G39950
Vitvi18g01213	158.729	5.35565	1.29688	4.12964	3.63e-05	0.000222633	Thioredoxin M-type	Cellular process.Cellular homeostasis.Cell redox homeostasis	AT3G15360
Vitvi18g02503	1159.22	3.16434	0.653795	4.83996	1.3e-06	1.14e-05	Thioredoxin-like protein CDSP32	Cellular process.Cellular homeostasis.Cell redox homeostasis	AT1G76080
Vitvi18g03362	14.1481	2.17792	0.907845	2.39899	0.0164402	0.044295	TIR-NBS disease resistance	Diverse functions.Gene family with diverse functions.NBS-LRR superfamily	AT4G11170
Vitvi18g03380	109.071	4.40988	0.671822	6.56406	5.24e-11	1.06e-09	TIR-NBS-LRR disease resistance	Diverse functions.Gene family with diverse functions.NBS-LRR superfamily	AT5G17680
Vitvi18g03149	182.176	-1.03407	0.323185	-3.19963	0.00137604	0.00537551	TIR-NBS-LRR-TIR disease resistance protein	Diverse functions.Gene family with diverse functions.NBS-LRR superfamily	AT5G36930
Vitvi05g01154	40.2966	-1.14973	0.480392	-2.39331	0.0166972	0.0448938	TIR-NBS-TIR type disease resistance protein	Diverse functions.Gene family with diverse functions.NBS-LRR superfamily	AT5G17680
Vitvi07g02832	40.3093	2.57152	1.04819	2.45329	0.0141555	0.0390751	TIR-NBS-TIR type disease resistance protein	Diverse functions.Gene family with diverse functions.NBS-LRR superfamily	AT4G12010
Vitvi10g01394	135.267	2.45172	0.465721	5.26435	1.41e-07	1.52e-06	Transcription factor jumonji (jmj) protein	Regulation overview.Regulation of gene expression.Regulation of transcription.Transcription factor.Jumonji family transcription factor	AT3G07610
Vitvi10g01766	30.5117	-1.5148	0.380969	-3.97619	7e-05	0.000396522	Transcriptional corepressor LEUNIG	Development.Reproductive development.Flower development	AT4G32551
Vitvi11g00622	243.034	2.20508	0.258135	8.54236	1.32e-17	6.68e-16	Transducin family protein / WD-40 repeat	Unclear	AT1G80710
Vitvi15g00690	1329.78	3.63193	0.337894	10.7487	6.01e-27	8.83e-25	Transketolase, chloroplast precursor	Metabolism.Primary metabolism.Carbohydrate metabolism.Monosaccharide metabolism.Monosaccharide catabolism.Pentose-phosphate shunt	AT2G45290
Vitvi05g00284	145170	-1.0422	0.19578	-5.32334	1.02e-07	1.13e-06	Translationally-controlled tumor protein	Unknown	AT3G16640
Vitvi14g00179	6637.88	-3.15346	0.580614	-5.43125	5.6e-08	6.53e-07	Translationally-controlled tumor protein	Unknown	AT3G16640
Vitvi07g01365	2626.13	1.08842	0.356155	3.05603	0.00224287	0.00818802	Trehalose-6-phosphate phosphatase	Metabolism.Primary metabolism.Carbohydrate metabolism.Polysaccharide metabolism.Starch and sucrose metabolism	AT5G65140
Vitvi08g00999	353.732	-1.67943	0.316915	-5.29929	1.16e-07	1.28e-06	TRNA (guanine-N(7)-)-methyltransferase	Metabolism.Primary metabolism.Amino acid metabolism.Methionine metabolism	AT3G12780
Vitvi06g00525	119.021	2.18827	0.385121	5.68202	1.33e-08	1.77e-07	Tropinone reductase	Metabolism.Primary metabolism.Amino acid metabolism.Arginine and proline metabolism.Urea cycle	AT2G29260
Vitvi06g01714	107.34	1.7867	0.701208	2.54803	0.0108332	0.0312547	Tropinone reductase	Metabolism.Primary metabolism.Amino acid metabolism.Arginine and proline metabolism.Urea cycle	AT2G29260
Vitvi06g01718	173.517	1.32181	0.398868	3.3139	0.000920034	0.00378142	Tropinone reductase	Metabolism.Primary metabolism.Amino acid metabolism.Arginine and proline metabolism.Urea cycle	AT2G29260
Vitvi08g01250	11.1624	4.4405	1.26726	3.50403	0.00045828	0.0020721	Tropinone reductase	Metabolism.Primary metabolism.Amino acid metabolism.Arginine and proline metabolism.Urea cycle	AT2G29290
Vitvi08g01253	11.3352	5.34933	1.89209	2.8272	0.00469566	0.0154376	Tropinone reductase	Metabolism.Primary metabolism.Amino acid metabolism.Arginine and proline metabolism.Urea cycle	AT2G29290
Vitvi04g00156	16.5949	6.32954	1.71697	3.68646	0.000227394	0.00111734	TT2 (transparent testa 2)	Cellular process.Cell growth and death	AT5G35550
Vitvi11g00097	741.874	-1.45799	0.333539	-4.37126	1.24e-05	8.51e-05	TT2 (transparent testa 2)	Cellular process.Cell growth and death	AT5G35550
Vitvi03g00721	16663.3	2.0449	0.253135	8.07829	6.57e-16	2.71e-14	Tubulin alpha	Cellular process.Cellular component organization and biogenesis.Cytoskeleton organization and biogenesis.Microtubule organization and biogenesis	AT1G50010
Vitvi16g01035	3819.09	2.03507	0.155674	13.0726	4.72e-39	1.9e-36	Tubulin beta-1	Cellular process.Cellular component organization and biogenesis.Cytoskeleton organization and biogenesis.Microtubule organization and biogenesis	AT5G23860
Vitvi08g02232	8257.27	1.07529	0.188646	5.70008	1.2e-08	1.61e-07	Tubulin beta-2 chain	Cellular process.Cellular component organization and biogenesis.Cytoskeleton organization and biogenesis	AT5G23860
Vitvi02g00327	689.059	1.24796	0.493822	2.52715	0.0114994	0.0328898	Tubulin beta-6 chain	Cellular process.Cellular component organization and biogenesis.Cytoskeleton organization and biogenesis.Microtubule organization and biogenesis	AT5G12250
Vitvi02g00340	1325.77	3.33457	0.316278	10.5432	5.46e-26	7.05e-24	Tubulin beta-8 chain	Cellular process.Cellular component organization and biogenesis.Cytoskeleton organization and biogenesis.Microtubule organization and biogenesis	AT5G23860
Vitvi07g00696	753.256	2.28735	0.636394	3.59423	0.000325351	0.00153619	Tyrosine decarboxylase	Metabolism.Primary metabolism.Amino acid metabolism.Aromatic amino acid metabolism.Tyrosine metabolism.Tyrosine catabolism	AT2G20340
Vitvi06g00915	140.534	2.43589	0.745327	3.26821	0.00108229	0.0043542	U-box domain-containing protein	Unknown	AT3G11840
Vitvi08g00630	100.7	4.13853	0.920511	4.4959	6.93e-06	5.1e-05	U-box domain-containing protein	Unknown	AT3G11840
Vitvi08g02053	47.5522	1.9737	0.521531	3.78444	0.000154056	0.000794878	U-box domain-containing protein	Unknown	AT2G35930
Vitvi06g00906	59.8749	6.24385	0.89359	6.98738	2.8e-12	6.98e-11	U-box protein	Unknown	AT2G35930
Vitvi19g02007	449.898	2.64417	1.01344	2.6091	0.00907801	0.0270017	Ubiquitin-conjugating enzyme E2 variant	Metabolism.Primary metabolism.Protein metabolism and modification.Proteolysis.cytoplasmic and nuclear protein degradation.Ubiquitin-mediated proteolysis	AT4G27030
Vitvi19g00166	30.8841	2.8061	0.811846	3.45644	0.000547362	0.00242132	UDP rhamnose-anthocyanidin-3-glucoside rhamnosyltransferase	Metabolism.Secondary metabolism.Phenylpropanoid metabolism.Flavonoid metabolism.Flavonoid biosynthesis.Anthocyanin biosynthesis	AT4G27570
Vitvi01g01284	2.5517	4.60827	1.79146	2.57235	0.0101011	0.0294649	UDP-glucoronosyl and UDP-glucosyl transferase	Unclear	AT3G22250
Vitvi06g00169	102.687	-1.12046	0.370658	-3.02288	0.00250381	0.0089814	UDP-glucoronosyl and UDP-glucosyl transferase	Unclear	AT5G12890
Vitvi06g00172	292.693	1.50806	0.385351	3.91346	9.1e-05	0.000501295	UDP-glucoronosyl and UDP-glucosyl transferase	Unclear	AT5G12890
Vitvi07g02559	90.9809	-1.06053	0.248834	-4.26199	2.03e-05	0.000132428	UDP-glucoronosyl and UDP-glucosyl transferase	Unclear	AT1G22370
Vitvi08g01634	174.672	-1.61761	0.490324	-3.29906	0.000970091	0.00396325	UDP-glucoronosyl/UDP-glucosyl transferase	Metabolism.Secondary metabolism.Phenylpropanoid metabolism.Flavonoid metabolism.Flavonoid biosynthesis.Anthocyanin biosynthesis.Anthocyanin-glycoside biosynthesis	AT3G11340
Vitvi05g01304	922.545	1.1276	0.259659	4.3426	1.41e-05	9.57e-05	UDP-glucoronosyl/UDP-glucosyl transferase UGT75C1	Metabolism.Secondary metabolism.Phenylpropanoid metabolism.Flavonoid metabolism.Flavonoid biosynthesis.Anthocyanin biosynthesis.Anthocyanin-glycoside biosynthesis	AT4G14090
Vitvi05g02116	1547.51	1.01996	0.212422	4.80157	1.57e-06	1.35e-05	UDP-glucoronosyl/UDP-glucosyl transferase UGT75C1	Metabolism.Secondary metabolism.Phenylpropanoid metabolism.Flavonoid metabolism.Flavonoid biosynthesis.Anthocyanin biosynthesis.Anthocyanin-glycoside biosynthesis	AT4G14090
Vitvi11g01290	599.749	4.37112	1.20913	3.61509	0.000300244	0.00143004	UDP-glucose flavonoid 3-O-glucosyltransferase 7	Metabolism.Secondary metabolism.Phenylpropanoid metabolism.Flavonoid metabolism.Flavonoid biosynthesis.Flavonoid-glycoside biosynthesis	AT5G17050
Vitvi03g01260	263.62	4.16779	0.839203	4.96637	6.82e-07	6.36e-06	UDP-glucose glucosyltransferase	Metabolism.Primary metabolism.Carbohydrate metabolism.Polysaccharide metabolism.Starch and sucrose metabolism	AT3G21760
Vitvi06g01743	4489.66	-1.03255	0.208864	-4.94365	7.67e-07	7.08e-06	UDP-glucose glucosyltransferase	Metabolism.Primary metabolism.Carbohydrate metabolism.Polysaccharide metabolism.Starch and sucrose metabolism	AT1G07250
Vitvi07g01394	338.465	1.71638	0.553277	3.1022	0.00192085	0.00717256	UDP-glucose glucosyltransferase	Metabolism.Primary metabolism.Carbohydrate metabolism.Polysaccharide metabolism.Starch and sucrose metabolism	AT1G22340
Vitvi12g01692	210.83	-1.50516	0.283174	-5.31531	1.06e-07	1.18e-06	UDP-glucose glucosyltransferase	Metabolism.Primary metabolism.Carbohydrate metabolism.Polysaccharide metabolism.Starch and sucrose metabolism	AT3G21760
Vitvi12g01706	148.573	1.6255	0.563246	2.88595	0.00390239	0.0131747	UDP-glucose glucosyltransferase	Metabolism.Primary metabolism.Carbohydrate metabolism.Polysaccharide metabolism.Starch and sucrose metabolism	AT3G21760
Vitvi12g01718	179.44	1.5278	0.449289	3.40048	0.000672665	0.00289572	UDP-glucose glucosyltransferase	Metabolism.Primary metabolism.Carbohydrate metabolism.Polysaccharide metabolism.Starch and sucrose metabolism	AT3G21760
Vitvi12g01720	68.7832	2.53681	0.688845	3.6827	0.000230777	0.00113192	UDP-glucose glucosyltransferase	Metabolism.Primary metabolism.Carbohydrate metabolism.Polysaccharide metabolism.Starch and sucrose metabolism	AT3G21760
Vitvi12g01733	150.802	6.08902	1.68053	3.62328	0.000290887	0.00139006	UDP-glucose glucosyltransferase	Metabolism.Primary metabolism.Carbohydrate metabolism.Polysaccharide metabolism.Starch and sucrose metabolism	AT3G21760
Vitvi12g02585	184.185	2.8861	0.486041	5.93799	2.89e-09	4.36e-08	UDP-glucose glucosyltransferase	Metabolism.Primary metabolism.Carbohydrate metabolism.Polysaccharide metabolism.Starch and sucrose metabolism	AT3G21760
Vitvi12g02588	81.3098	1.29778	0.505431	2.56768	0.0102382	0.0298152	UDP-glucose glucosyltransferase	Metabolism.Primary metabolism.Carbohydrate metabolism.Polysaccharide metabolism.Starch and sucrose metabolism	AT3G21760
Vitvi06g00622	71.5886	1.61777	0.482675	3.35167	0.00080326	0.00337614	UDP-glucose: anthocyanidin 5,3-O-glucosyltransferase	Metabolism.Secondary metabolism.Phenylpropanoid metabolism.Flavonoid metabolism.Flavonoid biosynthesis.Anthocyanin biosynthesis.Anthocyanin-glycoside biosynthesis	AT1G07250
Vitvi12g01682	318.144	1.27442	0.408555	3.11933	0.00181262	0.00681928	UDP-glucose: anthocyanidin 5,3-O-glucosyltransferase	Metabolism.Secondary metabolism.Phenylpropanoid metabolism.Flavonoid metabolism.Flavonoid biosynthesis.Anthocyanin biosynthesis.Anthocyanin-glycoside biosynthesis	AT3G21760
Vitvi18g02020	646.2	1.50259	0.274192	5.48006	4.25e-08	5.1e-07	UDP-glucose: anthocyanidin 5,3-O-glucosyltransferase	Metabolism.Secondary metabolism.Phenylpropanoid metabolism.Flavonoid metabolism.Flavonoid biosynthesis.Anthocyanin biosynthesis.Anthocyanin-glycoside biosynthesis	AT3G16520
Vitvi18g02021	179.873	2.22174	0.336852	6.59559	4.24e-11	8.67e-10	UDP-glucose: anthocyanidin 5,3-O-glucosyltransferase	Metabolism.Secondary metabolism.Phenylpropanoid metabolism.Flavonoid metabolism.Flavonoid biosynthesis.Anthocyanin biosynthesis	AT3G16520
Vitvi18g02029	6.13596	4.39818	1.25728	3.49818	0.000468452	0.00211148	UDP-glucose: anthocyanidin 5,3-O-glucosyltransferase	Metabolism.Secondary metabolism.Phenylpropanoid metabolism.Flavonoid metabolism.Flavonoid biosynthesis.Anthocyanin biosynthesis.Anthocyanin-glycoside biosynthesis	AT3G16520
Vitvi18g02030	190.623	1.89118	0.346302	5.46108	4.73e-08	5.6e-07	UDP-glucose: anthocyanidin 5,3-O-glucosyltransferase	Metabolism.Secondary metabolism.Phenylpropanoid metabolism.Flavonoid metabolism.Flavonoid biosynthesis.Anthocyanin biosynthesis.Anthocyanin-glycoside biosynthesis	AT3G16520
Vitvi18g02031	110.758	2.30247	0.355283	6.48066	9.13e-11	1.76e-09	UDP-glucose: anthocyanidin 5,3-O-glucosyltransferase	Metabolism.Secondary metabolism.Phenylpropanoid metabolism.Flavonoid metabolism.Flavonoid biosynthesis.Anthocyanin biosynthesis	AT3G16520
Vitvi18g02032	14.9949	2.86663	0.987146	2.90395	0.00368482	0.012557	UDP-glucose: anthocyanidin 5,3-O-glucosyltransferase	Metabolism.Secondary metabolism.Phenylpropanoid metabolism.Flavonoid metabolism.Flavonoid biosynthesis.Anthocyanin biosynthesis	AT3G16520
Vitvi18g02041	22.2167	1.37421	0.583107	2.3567	0.0184382	0.0487255	UDP-glucose: anthocyanidin 5,3-O-glucosyltransferase	Metabolism.Secondary metabolism.Phenylpropanoid metabolism.Flavonoid metabolism.Flavonoid biosynthesis.Anthocyanin biosynthesis.Anthocyanin-glycoside biosynthesis	AT3G16520
Vitvi11g01287	53.2438	5.28302	1.20529	4.3832	1.17e-05	8.11e-05	UDP-glucose:anthocyanidin 3-O-glucosyltransferase	Metabolism.Secondary metabolism.Phenylpropanoid metabolism.Flavonoid metabolism.Flavonoid biosynthesis.Flavonoid-glycoside biosynthesis	AT5G17050
Vitvi05g01269	45.3855	1.84796	0.645004	2.86504	0.00416957	0.0139606	UDP-glucose:flavonoid 7-O-glucosyltransferase	Metabolism.Secondary metabolism.Phenylpropanoid metabolism.Flavonoid metabolism.Flavonoid biosynthesis.Flavonoid-glycoside biosynthesis	AT4G15550
Vitvi05g01276	573.972	2.83207	0.532474	5.31869	1.05e-07	1.16e-06	UDP-glucose:flavonoid 7-O-glucosyltransferase	Metabolism.Secondary metabolism.Phenylpropanoid metabolism.Flavonoid metabolism.Flavonoid biosynthesis.Flavonoid-glycoside biosynthesis	AT4G15550
Vitvi05g01278	469.47	-2.02224	0.411559	-4.91362	8.94e-07	8.13e-06	UDP-glucose:flavonoid 7-O-glucosyltransferase	Metabolism.Secondary metabolism.Phenylpropanoid metabolism.Flavonoid metabolism.Flavonoid biosynthesis.Flavonoid-glycoside biosynthesis	AT4G15550
Vitvi05g01285	277.501	3.36717	0.465342	7.2359	4.62e-13	1.29e-11	UDP-glucose:flavonoid 7-O-glucosyltransferase	Metabolism.Secondary metabolism.Phenylpropanoid metabolism.Flavonoid metabolism.Flavonoid biosynthesis.Flavonoid-glycoside biosynthesis	AT4G15550
Vitvi05g01288	37.7341	-3.04816	0.599536	-5.08419	3.69e-07	3.64e-06	UDP-glucose:flavonoid 7-O-glucosyltransferase	Metabolism.Secondary metabolism.Phenylpropanoid metabolism.Flavonoid metabolism.Flavonoid biosynthesis.Flavonoid-glycoside biosynthesis	AT4G15550
Vitvi05g01294	49.1343	3.4827	1.22661	2.83929	0.00452144	0.0149449	UDP-glucose:flavonoid 7-O-glucosyltransferase	Metabolism.Secondary metabolism.Phenylpropanoid metabolism.Flavonoid metabolism.Flavonoid biosynthesis.Flavonoid-glycoside biosynthesis	AT4G15550
Vitvi05g02103	429.504	4.8773	0.437082	11.1588	6.49e-29	1.1e-26	UDP-glucose:flavonoid 7-O-glucosyltransferase	Metabolism.Secondary metabolism.Phenylpropanoid metabolism.Flavonoid metabolism.Flavonoid biosynthesis.Flavonoid-glycoside biosynthesis	AT4G15550
Vitvi07g00792	1777.41	-1.42972	0.187716	-7.61643	2.61e-14	8.73e-13	UDP-glucose:sterol 3-O-glucosyltransferase	Metabolism.Primary metabolism.Lipid metabolism.Steroid metabolism.Steroid biosynthesis	AT3G07020
Vitvi14g01411	4.31964	5.36948	1.33264	4.0292	5.6e-05	0.00032461	UDP-glucosyl transferase	Metabolism.Secondary metabolism.Phenylpropanoid metabolism.Flavonoid metabolism.Flavonoid biosynthesis	AT3G02100
Vitvi14g02943	44.3147	2.05873	0.630416	3.26567	0.00109206	0.00438463	UDP-glucosyl transferase	Metabolism.Secondary metabolism.Phenylpropanoid metabolism.Flavonoid metabolism.Flavonoid biosynthesis	AT3G02100
Vitvi14g01046	342.096	3.67074	0.503982	7.28347	3.25e-13	9.36e-12	UDP-glucosyl transferase 73C7	Metabolism.Primary metabolism.Carbohydrate metabolism.Glycosyl transference	AT5G03490
Vitvi15g01075	21.1162	5.69804	1.10083	5.17611	2.27e-07	2.35e-06	UDP-glucosyltransferase	Metabolism.Secondary metabolism.Phenylpropanoid metabolism.Flavonoid metabolism.Flavonoid biosynthesis	AT2G22590
Vitvi15g01643	324.829	2.40643	0.657607	3.65937	0.000252837	0.00122663	UDP-glucosyltransferase	Metabolism.Secondary metabolism.Phenylpropanoid metabolism.Flavonoid metabolism.Flavonoid biosynthesis	AT2G22590
Vitvi02g00110	1135.18	3.76605	0.499956	7.53277	4.97e-14	1.61e-12	UDP-glucuronosyl/UDP-glucosyltransferase	Metabolism.Primary metabolism.Carbohydrate metabolism.Monosaccharide metabolism.Pentose glucuronate interconversion	AT4G01070
Vitvi03g00533	726.694	1.45176	0.250238	5.80153	6.57e-09	9.32e-08	UDP-glucuronosyl/UDP-glucosyltransferase	Metabolism.Primary metabolism.Carbohydrate metabolism.Monosaccharide metabolism.Pentose glucuronate interconversion	AT2G15490
Vitvi12g01811	29.9087	2.68847	1.02764	2.61617	0.0088923	0.026561	UDP-glycosyltransferase 71A13	Metabolism.Primary metabolism.Carbohydrate metabolism.Glycosyl transference	AT3G21760
Vitvi18g00423	97.6312	2.43626	0.673942	3.61494	0.000300418	0.00143059	UDP-glycosyltransferase 85A1	Metabolism.Primary metabolism.Carbohydrate metabolism.Glycosyl transference	AT1G22360
Vitvi18g02581	405.028	2.18639	0.619753	3.52784	0.000418965	0.00191455	UDP-glycosyltransferase 85A1	Metabolism.Primary metabolism.Carbohydrate metabolism.Glycosyl transference	AT1G22360
Vitvi07g02564	161.145	3.12887	0.456044	6.86089	6.84e-12	1.59e-10	UDP-rhamnose:rhamnosyltransferase	Metabolism.Secondary metabolism.Phenylpropanoid metabolism.Flavonoid metabolism.Flavonoid biosynthesis.Anthocyanin biosynthesis.Anthocyanin-glycoside biosynthesis	AT5G65550
Vitvi00g01151	901.529	1.897	0.257359	7.37104	1.69e-13	5.05e-12	UDP-rhamnose/rhamnosyltransferase	Metabolism.Secondary metabolism.Phenylpropanoid metabolism.Flavonoid metabolism.Flavonoid biosynthesis.Anthocyanin biosynthesis.Anthocyanin-glycoside biosynthesis	AT2G22590
Vitvi07g01412	620.259	2.5051	0.339345	7.38215	1.56e-13	4.66e-12	UDP-rhamnose/rhamnosyltransferase	Metabolism.Secondary metabolism.Phenylpropanoid metabolism.Flavonoid metabolism.Flavonoid biosynthesis.Anthocyanin biosynthesis.Anthocyanin-glycoside biosynthesis	AT5G65550
Vitvi07g01413	708.527	1.20619	0.263553	4.57665	4.72e-06	3.6e-05	UDP-rhamnose/rhamnosyltransferase	Metabolism.Secondary metabolism.Phenylpropanoid metabolism.Flavonoid metabolism.Flavonoid biosynthesis.Anthocyanin biosynthesis.Anthocyanin-glycoside biosynthesis	AT2G22590
Vitvi05g01642	201.298	5.88893	0.719006	8.19038	2.6e-16	1.14e-14	UDP-xylose phenolic glycosyltransferase	Metabolism.Secondary metabolism.Aromatic compound metabolism.Aromatic compound glysosidase	AT2G43820
Vitvi13g00435	433.673	5.77388	0.647857	8.91228	5e-19	2.99e-17	UGT76C2 (UDP-glucosyl transferase 76C2)	Metabolism.Primary metabolism.Carbohydrate metabolism.Glycosyl transference	AT3G11340
Vitvi08g01285	8181.74	-1.28591	0.293718	-4.37805	1.2e-05	8.28e-05	Universal stress protein (USP) family protein	Response to stimulus.Stress response	AT3G53990
Vitvi01g00886	791.726	1.11333	0.236031	4.71687	2.39e-06	1.96e-05	Unknown protein	Unknown	AT1G74790
Vitvi02g00046	473.391	-3.10771	0.587406	-5.29056	1.22e-07	1.34e-06	Unknown protein	Unknown	AT5G41590
Vitvi03g00047	675.173	-1.99611	0.232497	-8.58554	9.04e-18	4.65e-16	Unknown protein	Unknown	AT5G42900
Vitvi04g01453	411.488	5.4057	0.576879	9.37059	7.21e-21	5.32e-19	Unknown protein	Unknown	AT5G66230
Vitvi08g00014	119.208	2.70179	0.746489	3.61933	0.000295371	0.00140984	Unknown protein	Unknown	AT1G80120
Vitvi08g01140	3085.53	-1.00577	0.135071	-7.44623	9.6e-14	2.98e-12	Unknown protein	Unknown	AT2G37240
Vitvi08g02085	884.561	2.10543	0.384437	5.47667	4.33e-08	5.17e-07	Unknown protein	Unknown	AT5G01750
Vitvi09g00610	2711.7	1.18267	0.385115	3.07096	0.00213372	0.00784325	Unknown protein	Unknown	AT3G15810
Vitvi10g00049	435.09	-2.8471	0.279234	-10.1961	2.06e-24	2.3e-22	Unknown protein	Unknown	AT4G04330
Vitvi15g01034	67743	-2.09994	0.524948	-4.00028	6.33e-05	0.000362	Unknown protein	Unknown	AT2G46240
Vitvi17g00514	85.5774	2.25597	0.613879	3.67495	0.000237893	0.00116357	Unknown protein	Unknown	AT1G74790
Vitvi18g00789	685.827	-1.40907	0.217448	-6.48001	9.17e-11	1.76e-09	Unknown protein	Unknown	AT5G42900
Vitvi13g01779	2118.68	-1.33987	0.347837	-3.85201	0.000117153	0.000626888	Urophorphyrin III methylase	Metabolism.Primary metabolism.Cofactor metabolism.Tetrapyrrole metabolism	AT5G40850
Vitvi07g01923	1731.63	2.00995	0.266688	7.53668	4.82e-14	1.57e-12	UVB-resistance protein UVR8	Response to stimulus.Stress response.Abiotic stress response.UV stress response	AT5G63860
Vitvi08g01851	93.2268	9.79961	0.884145	11.0837	1.5e-28	2.48e-26	UVI4 (polychome, UV-B-insensitive 4)	Response to stimulus.Stress response.Abiotic stress response.Light stress response	AT2G42260
Vitvi04g00224	508.298	1.70779	0.231705	7.37053	1.7e-13	5.06e-12	V-type H+-transporting ATPase subunit A	Metabolism.Primary metabolism.Generation of metabolite precursors and energy.Electron transport.Respiratory-chain phosphorylation	AT1G78900
Vitvi02g00087	5001.1	1.21997	0.268634	4.5414	5.59e-06	4.18e-05	V-type H+-transporting ATPase subunit E	Metabolism.Primary metabolism.Generation of metabolite precursors and energy.Electron transport.Respiratory-chain phosphorylation	AT4G11150
Vitvi10g01585	232.745	1.79057	0.384531	4.65649	3.22e-06	2.56e-05	Vacuolar pyrophosphatase [Vitis vinifera]	Metabolism.Primary metabolism.Generation of metabolite precursors and energy.Electron transport.Respiratory-chain phosphorylation	AT1G15690
Vitvi18g02451	77.532	1.28739	0.300491	4.2843	1.83e-05	0.000120876	Valencene synthase	Metabolism.Secondary metabolism.Terpenoid metabolism.Terpenoid biosynthesis	AT5G23960
Vitvi08g00703	397.609	1.88893	0.538322	3.50893	0.000449912	0.0020399	Verticillium wilt disease resistance protein Ve2	Response to stimulus.Stress response.Biotic stress response	AT1G45616
Vitvi13g02541	8.88585	6.40898	1.72535	3.7146	0.000203529	0.0010133	Vicianin hydrolase	Metabolism.Cellular metabolism.Amino acid derivative metabolism.Cyanoamino acid metabolism	AT2G44480
Vitvi04g01082	417.793	1.76568	0.516806	3.41652	0.000634274	0.00275316	Violaxanthin de-epoxidase	Metabolism.Secondary metabolism.Terpenoid metabolism.Tetraterpenoid metabolism.Tetraterpenoid biosynthesis.Carotenoid biosynthesis	AT1G08550
Vitvi19g00209	1671.47	1.25671	0.214967	5.84607	5.03e-09	7.3e-08	VQ motif-containing protein	Unknown	AT1G28280
Vitvi19g00233	3350.06	1.78798	0.359928	4.96762	6.78e-07	6.32e-06	Whitefly-induced gp91-phox	Response to stimulus.Stress response.Biotic stress response.Plant-pathogen interaction	AT5G47910
Vitvi12g02462	3902.37	-1.37664	0.353598	-3.89323	9.89e-05	0.000540036	Wound-induced	Response to stimulus.Stress response.Abiotic stress response.wounding	AT4G10270
Vitvi12g02466	1898.65	-1.01575	0.400442	-2.53658	0.0111942	0.0321639	Wound-induced	Response to stimulus.Stress response.Abiotic stress response.wounding	AT4G10270
Vitvi04g00510	395.494	1.09214	0.326838	3.34154	0.00083315	0.00347971	WRKY DNA-binding protein 18	Regulation overview.Regulation of gene expression.Regulation of transcription.Transcription factor.WRKY family transcription factor	AT4G31800
Vitvi02g00039	207.95	1.41745	0.52692	2.69006	0.0071439	0.0221139	WRKY DNA-binding protein 27	Regulation overview.Regulation of gene expression.Regulation of transcription.Transcription factor.WRKY family transcription factor	AT5G52830
Vitvi05g00145	2292.51	1.62603	0.364672	4.45889	8.24e-06	5.95e-05	WRKY DNA-binding protein 48	Regulation overview.Regulation of gene expression.Regulation of transcription.Transcription factor.WRKY family transcription factor	AT5G49520
Vitvi01g01844	2662.72	1.1768	0.245596	4.7916	1.65e-06	1.41e-05	WRKY DNA-binding protein 57	Regulation overview.Regulation of gene expression.Regulation of transcription.Transcription factor.WRKY family transcription factor	AT1G69310
Vitvi08g00868	5390.45	2.85726	0.375894	7.60124	2.93e-14	9.72e-13	WRKY DNA-binding protein 70	Regulation overview.Regulation of gene expression.Regulation of transcription.Transcription factor.WRKY family transcription factor	AT3G56400
Vitvi13g01916	586.256	2.28239	0.380705	5.99516	2.03e-09	3.17e-08	WRKY DNA-binding protein 70	Regulation overview.Regulation of gene expression.Regulation of transcription.Transcription factor.WRKY family transcription factor	AT3G56400
Vitvi01g00940	143.832	1.63834	0.583561	2.80749	0.00499298	0.0162521	WRKY DNA-binding protein 72	Regulation overview.Regulation of gene expression.Regulation of transcription.Transcription factor.WRKY family transcription factor	AT5G15130
Vitvi11g01683	114.406	-1.93363	0.712588	-2.71353	0.00665713	0.0208361	Xyloglucan endotransglucosylase/hydrolase 23	Cellular process.Cellular component organization and biogenesis.Cell wall organization and biogenesis.Cell wall metabolism.Cell wall modification.Xyloglucan modification	AT5G57560
Vitvi14g00268	4.88583	5.54452	1.17319	4.72603	2.29e-06	1.88e-05	Xyloglucanase inhibitor	Unclear	AT1G03220
Vitvi16g00837	757.545	1.30096	0.249203	5.22049	1.78e-07	1.88e-06	YLS7 (yellow-leaf-specific gene 7)	Development.Senescence	AT5G51640
Vitvi07g01745	1029.76	1.19175	0.235172	5.06758	4.03e-07	3.93e-06	Zeaxanthin epoxidase (ZEP) (ABA1)	Metabolism.Secondary metabolism.Terpenoid metabolism.Tetraterpenoid metabolism.Tetraterpenoid biosynthesis.Carotenoid biosynthesis	AT5G67030
Vitvi13g01096	77.4107	2.20786	0.794049	2.78051	0.00542737	0.0174823	ZIFL1 (Zinc induced facilitator 1)	Transport overview.Electrochemical Potential-driven Transporters.Porters.Major Facilitator Superfamily.Drug:H+ Antiporter-1 (12 Spanner)	AT5G13750
Vitvi13g01094	253.374	1.79772	0.733306	2.45153	0.0142249	0.0392355	ZIFL2 (zinc induced facilitator-like 1)	Transport overview.Electrochemical Potential-driven Transporters.Porters.Major Facilitator Superfamily.Drug:H+ Antiporter-1 (12 Spanner)	AT5G13750

## Sheet: Redox
V3 Gene ID	baseMean	log2FoldChange	lfcSE	stat	pvalue	padj	Functional annotation	Best Arabidopsis match
Vitvi15g01182	225.091	6.01668	0.686553	8.76361	1.89e-18	1.05e-16	(+)-neomenthol dehydrogenase	AT3G61220
Vitvi03g00676	127.098	2.4785	0.542253	4.57075	4.86e-06	3.69e-05	1-aminocyclopropane-1-carboxylate oxidase	AT3G21420
Vitvi02g00620	129.728	1.3909	0.543363	2.5598	0.0104734	0.0303449	1-aminocyclopropane-1-carboxylate oxidase	AT4G25310
Vitvi15g00510	1265.03	1.34769	0.404523	3.33155	0.000863627	0.00358442	1-aminocyclopropane-1-carboxylate oxidase	AT1G17020
Vitvi15g00509	176.669	1.209	0.415999	2.90625	0.00365786	0.012472	1-aminocyclopropane-1-carboxylate oxidase	AT1G17020
Vitvi01g00481	1177.71	1.05869	0.384852	2.75091	0.00594296	0.0189077	1-aminocyclopropane-1-carboxylate oxidase	AT2G30840
Vitvi02g01473	441.519	-1.59163	0.220159	-7.22944	4.85e-13	1.34e-11	1-aminocyclopropane-1-carboxylate oxidase	AT1G17020
Vitvi05g00235	3042.67	-2.8297	0.408882	-6.92059	4.5e-12	1.08e-10	1-cys peroxiredoxin	AT1G48130
Vitvi18g02138	94.8042	1.67285	0.500826	3.34018	0.000837228	0.00349201	12-oxophytodienoate reductase 1	AT1G76680
Vitvi09g00450	3890.43	3.37674	0.468349	7.20989	5.6e-13	1.54e-11	2-oxoglutarate-dependent dioxygenase	AT1G52800
Vitvi04g00433	625.389	-1.35294	0.554943	-2.43797	0.0147699	0.0404811	2-oxoglutarate-dependent dioxygenase	AT1G52820
Vitvi04g00188	759.933	1.18936	0.194609	6.11155	9.87e-10	1.62e-08	3-beta-hydroxy-delta5-steroid dehydrogenase	AT2G26260
Vitvi05g00350	200.326	2.00314	0.464649	4.31107	1.62e-05	0.000108704	3,8-divinyl protochlorophyllide a 8-vinyl reductase	AT5G18660
Vitvi07g02034	1067.17	1.24211	0.26346	4.7146	2.42e-06	1.98e-05	4,5-DOPA dioxygenase extradiol	AT4G15093
Vitvi02g01288	282.084	2.97608	1.02694	2.89801	0.0037554	0.0127673	9-cis-epoxycarotenoid dioxygenase	AT4G19170
Vitvi02g01286	506.426	2.14256	0.585883	3.65697	0.000255212	0.00123766	9-cis-epoxycarotenoid dioxygenase	AT4G19170
Vitvi19g01356	980.217	1.4257	0.255694	5.5758	2.46e-08	3.11e-07	9-cis-epoxycarotenoid dioxygenase 2	AT3G14440
Vitvi05g00963	244.891	-2.41996	0.541968	-4.46512	8e-06	5.8e-05	9-cis-epoxycarotenoid dioxygenase 4	AT3G24220
Vitvi18g00792	206.339	4.99532	1.29932	3.84458	0.000120761	0.000643663	ABA 8'-hydroxylase CYP707A1	AT3G19270
Vitvi02g01269	2265.06	-1.23392	0.490515	-2.51556	0.0118844	0.0338103	ABA 8'-hydroxylase CYP707A1	AT4G19230
Vitvi03g00508	519.364	-1.28214	0.338127	-3.79189	0.000149507	0.000774825	ABA 8'-hydroxylase CYP707A1	AT3G19270
Vitvi17g00234	2097.7	1.51401	0.185412	8.16561	3.2e-16	1.39e-14	ABA glucosidase	AT3G18080
Vitvi06g00063	661.542	2.35247	0.32359	7.2699	3.6e-13	1.03e-11	Accelerated cell death 1 ACD1	AT4G25650
Vitvi10g00841	5217.39	-1.35723	0.456157	-2.97537	0.00292638	0.0102691	AERO1 (arabidopsis endoplasmic reticulum oxidoreductins 1)	AT1G72280
Vitvi18g00444	55.9704	2.60859	0.353078	7.38813	1.49e-13	4.47e-12	Alcohol dehydrogenase	AT1G22430
Vitvi18g01223	10659.9	1.62103	0.291968	5.55208	2.82e-08	3.52e-07	Alcohol dehydrogenase 1	AT1G77120
Vitvi02g01264	51.0893	2.79323	0.936262	2.98339	0.00285078	0.0100542	Alcohol oxidase	AT4G19380
Vitvi05g00784	89.1215	2.17395	0.535156	4.06227	4.86e-05	0.000286686	Alcohol oxidase	AT3G23410
Vitvi07g00636	490.818	-1.11487	0.471597	-2.36403	0.0180771	0.0479615	Alcohol oxidase	AT4G28570
Vitvi06g00210	135.094	3.48515	1.4123	2.46772	0.0135978	0.0377779	Aldehyde dehydrogenase 3B1	AT4G36250
Vitvi05g01769	10.4815	6.64638	1.29218	5.14356	2.7e-07	2.75e-06	Aldo-keto reductase	AT4G24220
Vitvi05g01768	109.753	1.74555	0.515764	3.38439	0.00071336	0.00304419	Aldo-keto reductase	AT4G24220
Vitvi08g02210	433.407	1.38907	0.373672	3.71736	0.000201314	0.00100326	Aldo-keto reductase	AT2G37770
Vitvi16g01363	127.819	1.54415	0.389229	3.96721	7.27e-05	0.00040968	Aldo/keto reductase	AT5G53580
Vitvi08g02209	2364.91	1.34392	0.217963	6.16582	7.01e-10	1.18e-08	Aldo/keto reductase	AT2G37770
Vitvi05g02119	73.6532	-2.07445	0.419795	-4.94158	7.75e-07	7.15e-06	Aldo/keto reductase AKR	AT1G60730
Vitvi11g01643	360.053	2.71923	1.05022	2.5892	0.0096199	0.0283001	Allyl alcohol dehydrogenase	AT5G16990
Vitvi11g01184	125.694	1.87374	0.637616	2.93866	0.00329632	0.0113977	Allyl alcohol dehydrogenase	AT5G16990
Vitvi05g02268	3873.72	1.8594	0.183133	10.1533	3.2e-24	3.4e-22	Allyl alcohol dehydrogenase	AT5G16990
Vitvi05g01663	3201.18	1.05006	0.237147	4.4279	9.52e-06	6.75e-05	Allyl alcohol dehydrogenase	AT5G16990
Vitvi05g01662	102.47	1.04303	0.425014	2.45412	0.0141231	0.0390031	Allyl alcohol dehydrogenase	AT5G16990
Vitvi05g01674	61.0385	-2.26441	0.652476	-3.47049	0.000519516	0.00231358	Allyl alcohol dehydrogenase	AT5G37980
Vitvi14g02032	17265.4	-1.81362	0.213504	-8.49455	1.99e-17	9.91e-16	Alpha-1,4 glucan phosphorylase, L isozyme, chloroplast precursor	AT3G29320
Vitvi02g01227	168.187	3.54338	0.488745	7.24997	4.17e-13	1.18e-11	Anthranilate N-hydroxycinnamoyl/benzoyltransferase	AT1G31490
Vitvi03g00392	145.794	-2.91428	1.06767	-2.72956	0.0063419	0.0199924	AOS (allene oxide synthase)	AT5G42650
Vitvi07g02677	13.63	4.00315	1.36891	2.92434	0.00345191	0.0118621	Ascorbate oxidase	AT4G39830
Vitvi07g01790	61.8813	2.82234	0.998359	2.82698	0.00469889	0.0154461	Ascorbate oxidase	AT4G39830
Vitvi07g01791	239.071	2.00018	0.457591	4.37111	1.24e-05	8.52e-05	Ascorbate oxidase	AT4G39830
Vitvi04g02166	262.727	2.20609	0.425463	5.18515	2.16e-07	2.24e-06	Ascorbate peroxidase	AT4G35000
Vitvi07g02881	1956.2	1.11966	0.308207	3.63282	0.000280341	0.00134596	Auxin-responsive protein	AT4G12980
Vitvi18g02412	3.65474	5.13001	1.53167	3.34929	0.000810193	0.00339946	Berberine bridge enzyme	AT5G44380
Vitvi03g01204	60.1504	2.39854	0.650776	3.68565	0.000228116	0.00112066	Berberine bridge enzyme	AT4G20840
Vitvi03g01201	10.7836	2.32973	0.901567	2.58409	0.00976376	0.0286546	Berberine bridge enzyme	AT4G20840
Vitvi03g01841	331.917	1.2317	0.351198	3.50713	0.000452967	0.00205186	Berberine bridge enzyme	AT4G20840
Vitvi05g00117	1009.24	1.35176	0.166553	8.1161	4.81e-16	2.03e-14	Betaine-aldehyde dehydrogenase	AT3G66658
Vitvi17g01527	294.184	-1.4169	0.441704	-3.2078	0.00133753	0.0052443	Betaine-aldehyde dehydrogenase	AT1G74920
Vitvi18g01205	37.9306	8.50123	1.19934	7.08823	1.36e-12	3.56e-11	Blue (type 1) copper domain	AT2G02850
Vitvi14g01351	3909.31	1.24473	0.212642	5.85366	4.81e-09	6.99e-08	Brassinosteroid-6-oxidase	AT3G30180
Vitvi05g00819	107.121	-2.88914	0.282689	-10.2202	1.61e-24	1.82e-22	Caleosin	AT4G26740
Vitvi10g01062	78.0282	-2.68247	0.819836	-3.27196	0.00106804	0.00430604	Carbohydrate oxidase	AT1G30700
Vitvi10g01046	500.436	-2.99297	0.69448	-4.30966	1.64e-05	0.00010919	Carbohydrate oxidase	AT1G30700
Vitvi10g01056	40.9974	-3.10966	0.912888	-3.40639	0.00065827	0.00284264	Carbohydrate oxidase	AT1G30700
Vitvi04g01564	3185.57	1.79307	0.365376	4.90746	9.23e-07	8.37e-06	Catalase [Vitis vinifera]	AT4G35090
Vitvi08g00822	363.629	3.37434	0.58915	5.72747	1.02e-08	1.39e-07	Cationic peroxidase	AT5G05340
Vitvi08g00821	1661.62	2.77192	0.42014	6.59762	4.18e-11	8.55e-10	Cationic peroxidase	AT5G05340
Vitvi16g01832	45.549	2.68627	0.720426	3.72873	0.000192451	0.000963787	Cationic peroxidase	AT5G51890
Vitvi10g00100	25486.3	1.60619	0.266555	6.02575	1.68e-09	2.67e-08	Cationic peroxidase	AT4G21960
Vitvi06g00768	4092.92	-4.09134	1.07864	-3.79305	0.00014881	0.000771702	Cationic peroxidase 1 precursor	AT5G05340
Vitvi01g01376	2405.37	1.42785	0.169203	8.43869	3.21e-17	1.57e-15	Cell elongation protein / DWARF1 / DIMINUTO (DIM)	AT3G19820
Vitvi05g00018	914.207	-1.79935	0.311516	-5.7761	7.64e-09	1.07e-07	Chalcone reductase	AT1G59960
Vitvi11g01045	1554.54	-1.8621	0.58853	-3.16398	0.00155627	0.0059712	Cinnamate 4-hydroxylase	AT2G30490
Vitvi01g00658	5340.97	1.0047	0.342583	2.93271	0.00336014	0.0115938	Copper amine oxidase	AT2G42490
Vitvi17g00898	3236.36	-2.17365	0.28976	-7.50154	6.31e-14	2.01e-12	Copper amine oxidase	AT2G42490
Vitvi05g00811	165.041	2.92026	0.929066	3.14322	0.00167101	0.00635831	Cyclopropane fatty acid synthase	AT3G23530
Vitvi16g00872	131.924	-1.49891	0.349699	-4.28629	1.82e-05	0.000119894	CYP704A2	AT2G45510
Vitvi11g00879	494.451	2.91631	0.608855	4.78983	1.67e-06	1.42e-05	CYP706A12	AT5G36110
Vitvi18g01304	50.7457	2.69555	1.07517	2.50709	0.0121731	0.0344877	CYP707A3	AT5G45340
Vitvi07g00516	5.11225	-6.01436	2.56472	-2.34503	0.0190255	0.0499545	CYP709B2	AT2G46950
Vitvi10g01368	52.8022	8.49561	1.38633	6.12813	8.89e-10	1.48e-08	CYP714A1	AT5G24910
Vitvi17g01570	7.94154	6.24577	1.98682	3.1436	0.00166885	0.00635148	CYP71A26	AT3G48270
Vitvi01g00617	1113.35	2.02156	0.21914	9.22495	2.84e-20	1.92e-18	CYP71B10	AT3G26300
Vitvi01g00620	107.138	1.16973	0.44562	2.62494	0.00866639	0.0259843	CYP71B34	AT3G26300
Vitvi19g00652	136.689	1.94361	0.792552	2.45235	0.0141927	0.0391645	CYP71D10	AT5G25140
Vitvi10g01155	362.875	1.26777	0.32576	3.89172	9.95e-05	0.000542927	CYP71D10p	AT3G26310
Vitvi10g01138	302.242	3.40773	0.654211	5.20892	1.9e-07	1.99e-06	CYP71D7	AT3G26300
Vitvi18g02740	17.3331	3.0565	1.23982	2.46527	0.013691	0.0379937	CYP721A1	AT1G75130
Vitvi18g02739	47.9877	1.67275	0.6828	2.44984	0.0142918	0.0393824	CYP721A1	AT1G75130
Vitvi18g00993	348.955	-1.76924	0.706066	-2.50577	0.0122186	0.0345967	CYP722A1	AT1G19630
Vitvi19g01014	9.69176	6.04188	1.19881	5.0399	4.66e-07	4.49e-06	CYP72A1	AT3G14690
Vitvi19g01058	253.48	2.65846	0.625839	4.24784	2.16e-05	0.000139766	CYP72A1	AT3G14680
Vitvi13g00004	78.1087	2.53573	0.963239	2.6325	0.00847593	0.0255162	CYP72A1	AT5G24910
Vitvi19g02212	203.643	2.01838	0.654096	3.08576	0.00203034	0.00751279	CYP72A1	AT3G14690
Vitvi15g00523	215.158	1.17805	0.341852	3.44608	0.000568777	0.00250656	CYP72A1	AT5G24910
Vitvi19g00954	484.165	-2.36388	0.672469	-3.51522	0.000439384	0.00199734	CYP72A15	AT3G14690
Vitvi02g01727	604.669	1.32172	0.313858	4.21119	2.54e-05	0.000161254	CYP72A54	AT3G14620
Vitvi04g00159	480.802	5.14585	1.07357	4.79322	1.64e-06	1.4e-05	CYP72A58	AT3G14690
Vitvi19g01028	8.91625	6.4117	1.66657	3.84724	0.000119457	0.000637409	CYP72A59	AT3G14680
Vitvi19g01452	4.33266	5.37179	2.15793	2.48933	0.0127985	0.0359357	CYP72A59	AT3G14690
Vitvi19g00958	31.1521	3.66673	1.11451	3.28999	0.00100191	0.00408103	CYP72A59	AT3G14680
Vitvi15g00804	112.165	3.51098	0.806338	4.35422	1.34e-05	9.14e-05	CYP76B1	AT2G45550
Vitvi02g00446	1855.9	1.16153	0.379293	3.06235	0.00219604	0.00803738	CYP76B1	AT3G61040
Vitvi02g01537	32.7884	6.02322	1.17495	5.12638	2.95e-07	2.98e-06	CYP76C4	AT2G45550
Vitvi17g00484	125.674	-4.08925	0.680386	-6.01018	1.85e-09	2.92e-08	CYP78A4	AT1G74110
Vitvi01g01644	18172.7	-3.84749	0.726568	-5.29543	1.19e-07	1.31e-06	CYP78A5	AT1G13710
Vitvi02g00226	4980.43	-2.69273	0.425248	-6.33213	2.42e-10	4.37e-09	CYP78A8	AT3G61880
Vitvi09g00566	5.29739	5.66178	1.61136	3.51366	0.000441979	0.00200722	CYP81B2v1	AT4G37370
Vitvi18g00716	3740.88	1.09465	0.264932	4.1318	3.6e-05	0.000220833	CYP81E1	AT5G10600
Vitvi07g01651	147.725	1.08315	0.403711	2.68298	0.007297	0.0224916	CYP81E1 Isoflavone 2'-hydroxylase	AT4G37370
Vitvi07g01657	236.357	-1.61888	0.618677	-2.61668	0.00887893	0.0265308	CYP81E1 Isoflavone 2'-hydroxylase	AT4G37370
Vitvi07g02641	22.8742	2.11006	0.843391	2.50187	0.0123538	0.0349207	CYP81E8	AT5G36220
Vitvi18g02715	621.135	2.81949	0.581563	4.84811	1.25e-06	1.09e-05	CyP82A3	AT4G31940
Vitvi18g00876	25.3655	2.0562	0.868591	2.36729	0.017919	0.0476303	CyP82A3	AT4G31940
Vitvi18g00879	5875.57	1.6319	0.284057	5.74496	9.19e-09	1.27e-07	CYP82A3	AT4G31940
Vitvi03g01535	6.00416	5.84192	1.56645	3.72941	0.000191929	0.00096203	CYP82C1p	AT4G31970
Vitvi18g02717	526.581	4.73003	1.24097	3.81157	0.000138088	0.000722362	CYP82C1p	AT4G31940
Vitvi03g01531	122.131	3.98289	1.06507	3.73957	0.000184336	0.000928429	CYP82C1p	AT4G31970
Vitvi04g01727	27.2702	1.41206	0.559846	2.52224	0.011661	0.0332597	CYP82C1p	AT4G31940
Vitvi03g01530	5.91635	5.81829	1.28293	4.53517	5.76e-06	4.29e-05	CYP82C2	AT4G31970
Vitvi03g01529	30.4543	4.55618	1.30935	3.47972	0.000501934	0.00224343	CYP82C4	AT4G31970
Vitvi01g00612	4.15008	5.31252	1.91974	2.76732	0.00565191	0.0181105	CYP86A2	AT1G24540
Vitvi07g02692	339.304	1.51657	0.422298	3.59123	0.000329122	0.00155221	CYP86A2	AT4G39490
Vitvi06g01251	467.531	1.48341	0.269803	5.49813	3.84e-08	4.67e-07	CYP86A2	AT3G56630
Vitvi01g00162	428.99	-1.10301	0.325366	-3.39007	0.000698751	0.00299126	CYP86B1	AT5G23190
Vitvi15g00835	50.8736	5.07346	1.51265	3.35403	0.000796436	0.00335206	CYP87A3	AT1G12740
Vitvi16g01496	681.276	1.93878	0.397226	4.8808	1.06e-06	9.44e-06	CYP89A28	AT3G03470
Vitvi16g01497	159.891	3.14752	0.619387	5.08166	3.74e-07	3.68e-06	CYP89A5	AT1G64950
Vitvi16g00041	59.6524	4.77017	1.00746	4.73483	2.19e-06	1.81e-05	CYP89A6	AT1G64940
Vitvi16g01495	125.372	5.10737	1.03767	4.92194	8.57e-07	7.83e-06	CYP89H3	AT1G64940
Vitvi09g00172	237.808	-1.8065	0.329113	-5.48899	4.04e-08	4.89e-07	CYP90D2	AT3G13730
Vitvi08g01848	15.5396	4.36016	1.17356	3.71533	0.000202941	0.00101083	CYP93A1 2-hydroxyisoflavanone synthase	AT5G06900
Vitvi08g00944	42.1515	3.20751	0.931535	3.44325	0.000574766	0.00252751	CYP94A1	AT3G56630
Vitvi06g01454	368.749	2.53079	0.740898	3.41585	0.000635835	0.00275749	CYP94A1	AT2G27690
Vitvi14g01552	30.9106	1.61309	0.446613	3.61183	0.000304049	0.00144507	CYP94B3	AT3G48520
Vitvi08g01487	152.983	-1.19562	0.367361	-3.25462	0.00113544	0.00453971	CYP94C9	AT2G27690
Vitvi18g00687	2978.6	1.76955	0.281744	6.28069	3.37e-10	5.97e-09	Cytochrome b5 DIF-F	AT5G48810
Vitvi10g01016	3356.91	1.39365	0.434282	3.20909	0.00133154	0.0052233	Cytochrome b5-like Fatty acid hydroxylase	AT2G34770
Vitvi10g01015	90.9449	-1.3048	0.52724	-2.47478	0.013332	0.0371614	Cytochrome b5-like Fatty acid hydroxylase	AT2G34770
Vitvi01g00532	806.428	3.22274	0.374492	8.60563	7.59e-18	3.92e-16	Cytochrome B561	AT1G14730
Vitvi12g00062	464.699	2.62474	0.442262	5.9348	2.94e-09	4.44e-08	Cytochrome B561	AT2G30890
Vitvi14g01256	877.145	1.08973	0.201943	5.39621	6.81e-08	7.81e-07	Cytochrome B561	AT5G38630
Vitvi19g00292	410.507	1.61452	0.455803	3.54214	0.000396888	0.00182616	Cytochrome c biogenesis protein family	AT5G54290
Vitvi18g01078	22.8203	3.92639	0.85771	4.57776	4.7e-06	3.58e-05	Cytochrome P450, family 83, subfamily B, polypeptide 1	AT4G31500
Vitvi18g01073	634.37	3.27295	0.590482	5.54285	2.98e-08	3.7e-07	Cytochrome P450, family 83, subfamily B, polypeptide 1	AT4G31500
Vitvi18g02784	408.271	2.81314	0.546561	5.14698	2.65e-07	2.7e-06	Cytochrome P450, family 83, subfamily B, polypeptide 1	AT4G31500
Vitvi18g01077	63.4714	2.25789	0.752646	2.99993	0.00270042	0.00959284	Cytochrome P450, family 83, subfamily B, polypeptide 1	AT4G31500
Vitvi03g00792	2025.67	1.39381	0.169031	8.24587	1.64e-16	7.33e-15	D-threo-aldose 1-dehydrogenase	AT4G33670
Vitvi01g00722	3120.79	-1.37595	0.269999	-5.09615	3.47e-07	3.44e-06	DC1 domain-containing protein	AT1G60420
Vitvi14g00340	500.908	1.63465	0.450126	3.63154	0.000281738	0.00135213	Dehydroquinate dehydratase	AT3G06350
Vitvi15g01049	12019.7	-1.21268	0.252811	-4.79677	1.61e-06	1.38e-05	Delta-8 sphingolipid desaturase	AT2G46210
Vitvi08g01517	1245.36	1.21244	0.175469	6.90969	4.86e-12	1.15e-10	Delta14-sterol reductase FK (FACKEL)	AT3G52940
Vitvi01g00556	4033.37	-1.51439	0.357645	-4.23435	2.29e-05	0.000147413	Deoxymugineic acid synthase	AT1G59950
Vitvi01g02009	219.995	-1.61408	0.327301	-4.93147	8.16e-07	7.49e-06	Deoxymugineic acid synthase	AT1G59950
Vitvi05g01884	40.4911	1.63371	0.377269	4.33035	1.49e-05	0.000100544	Diamine oxidase	AT4G14940
Vitvi09g01664	183.516	3.69425	1.19132	3.10097	0.00192885	0.00719902	Dicyanin blue copper protein	AT5G20230
Vitvi16g00953	224.06	-1.35549	0.216437	-6.26273	3.78e-10	6.64e-09	Dihydrodipicolinate reductase	AT5G52100
Vitvi03g01428	75.8543	-2.64859	0.447645	-5.91673	3.28e-09	4.91e-08	Dimethylaniline monooxygenase (N-oxide forming) 2	AT1G19250
Vitvi03g01430	4.20368	-5.72839	1.64135	-3.49004	0.00048294	0.00216881	Dimethylaniline monooxygenase (N-oxide forming) 2	AT1G19250
Vitvi18g01585	15.9368	-2.5765	1.09312	-2.35702	0.0184222	0.0486985	Diphenol oxidase	AT5G48100
Vitvi08g02261	13341.7	1.26356	0.254541	4.96409	6.9e-07	6.43e-06	E8 protein	AT5G59530
Vitvi11g00835	1202.92	2.65743	0.845694	3.14231	0.0016762	0.00637353	Eceriferum 1 (CER1 protein) Sterol desaturase	AT5G57800
Vitvi13g01614	484.002	-2.9948	0.520417	-5.75462	8.68e-09	1.2e-07	FAD linked oxidase, N-terminal	AT3G63440
Vitvi04g00318	13.886	2.6587	1.07956	2.46276	0.0137872	0.0382184	FAD-binding domain-containing protein	AT5G11540
Vitvi12g02235	331.417	-1.78059	0.657024	-2.71008	0.00672667	0.0210216	FAD-linked oxidoreductase 1	AT1G30760
Vitvi12g00153	702.952	-2.23141	0.646885	-3.44947	0.00056168	0.00247974	FAD-linked oxidoreductase 1	AT1G30760
Vitvi18g01130	515.851	2.01468	0.582133	3.46087	0.000538442	0.00238574	Ferredoxin:nadp+ Oxidoreductase PETH	AT5G66190
Vitvi15g01069	259.196	1.11926	0.291924	3.83406	0.000126045	0.000668635	ferric reduction oxidase 2	AT1G01580
Vitvi16g01091	125.606	3.69695	0.662532	5.58003	2.4e-08	3.05e-07	ferric reduction oxidase 4	AT5G23980
Vitvi17g00904	1704.45	-1.62974	0.546324	-2.9831	0.00285345	0.0100592	ferric reduction oxidase 8 FRO8	AT5G50160
Vitvi08g00763	63.4432	-1.98449	0.671247	-2.95643	0.00311225	0.0108361	ferritin	AT5G01600
Vitvi17g00339	1140.45	10.2248	1.34383	7.6087	2.77e-14	9.23e-13	ferulate 5-hydroxylase	AT4G36220
Vitvi17g00343	634.802	7.58052	1.30242	5.82031	5.87e-09	8.39e-08	ferulate 5-hydroxylase	AT4G36220
Vitvi11g01339	14.256	7.09113	1.1307	6.27147	3.58e-10	6.29e-09	ferulate 5-hydroxylase	AT4G36220
Vitvi07g02686	3320.97	2.68155	0.60027	4.46725	7.92e-06	5.75e-05	ferulate 5-hydroxylase	AT4G36220
Vitvi02g00271	511.244	2.78019	0.468559	5.93348	2.97e-09	4.47e-08	flavanone 3-beta-hydroxylase	AT4G10490
Vitvi16g01336	10002.5	4.68964	0.532245	8.81106	1.24e-18	7.12e-17	Flavanone 3-hydroxylase	AT5G24530
Vitvi07g00241	1525.99	1.50512	0.372812	4.03721	5.41e-05	0.000315526	flavin-containing monooxygenase	AT1G48910
Vitvi03g01431	674.69	-2.47495	0.341945	-7.23784	4.56e-13	1.27e-11	flavin-containing monooxygenase 1	AT1G19250
Vitvi02g01683	106.045	1.95566	0.443853	4.40611	1.05e-05	7.41e-05	flavin-containing monooxygenase 3	AT1G62620
Vitvi02g00519	260.447	1.69902	0.675506	2.51518	0.0118973	0.0338431	flavin-containing monooxygenase family protein / FMO family protein	AT1G62600
Vitvi19g00366	2112.96	1.36644	0.305994	4.46557	7.99e-06	5.79e-05	flavodoxin-like quinone reductase 1	AT5G54500
Vitvi11g01337	8.27194	6.30351	1.9844	3.17653	0.00149047	0.00575652	flavonoid 3-monooxygenase	AT5G07990
Vitvi11g00074	533.931	5.96096	0.748591	7.96291	1.68e-15	6.62e-14	flavonoid 3-monooxygenase	AT5G07990
Vitvi16g00789	19.7036	5.21813	1.64192	3.17806	0.00148263	0.00572911	flavonoid 3-monooxygenase	AT4G22690
Vitvi03g01524	205.716	3.63203	0.758618	4.78769	1.69e-06	1.43e-05	flavonoid 3-monooxygenase	AT4G31940
Vitvi18g02712	1411.64	2.88129	0.55932	5.15143	2.59e-07	2.64e-06	flavonoid 3-monooxygenase	AT4G31940
Vitvi06g01192	24.3083	3.49814	0.940302	3.72023	0.000199041	0.000993142	Flavonoid 3',5'-hydroxylase	AT5G07990
Vitvi08g01637	128.729	1.04677	0.336429	3.11141	0.00186199	0.00698467	Flavonoid 3',5'-hydroxylase	AT5G07990
Vitvi06g01888	88.6996	-2.12691	0.451204	-4.71385	2.43e-06	1.99e-05	flavonoid 3',5'-hydroxylase [Vitis vinifera]	AT5G07990
Vitvi17g00698	2577.36	1.36739	0.262135	5.21635	1.82e-07	1.92e-06	Flavonoid-3'-hydroxylase	AT5G07990
Vitvi13g01119	6555.58	1.85292	0.237395	7.80521	5.94e-15	2.18e-13	flavonol synthase	AT5G24530
Vitvi03g01805	250.187	-1.1303	0.361386	-3.12767	0.00176199	0.00665022	flavonol synthase	AT2G44800
Vitvi18g02538	4988.92	-2.62158	0.259541	-10.1008	5.48e-24	5.53e-22	Flavonol synthase	AT5G08640
Vitvi04g01454	10776	1.51974	0.290288	5.23528	1.65e-07	1.76e-06	Flavonone- 3-hydroxylase	AT3G51240
Vitvi18g01119	9836.39	1.12647	0.338929	3.32363	0.000888534	0.00367102	Flavonone- 3-hydroxylase	AT3G51240
Vitvi14g01886	482.19	-1.16076	0.254696	-4.55745	5.18e-06	3.9e-05	Fumarate reductase/succinate dehydrogenase flavoprotein	AT5G39940
Vitvi18g00204	90.479	4.82757	1.79394	2.69104	0.00712301	0.0220606	GA 20-oxidase	AT5G51810
Vitvi16g00038	20.5039	-8.0169	1.00488	-7.97798	1.49e-15	5.89e-14	GAG-POL precursor [Vitis vinifera]	AT3G03470
Vitvi02g00867	63.6113	9.24722	1.16971	7.90555	2.67e-15	1.02e-13	Geraniol 10-hydroxylase	AT2G45550
Vitvi15g00795	277.558	4.8444	1.46156	3.31454	0.000917935	0.00377532	Geraniol 10-hydroxylase	AT2G45570
Vitvi15g00808	8.15573	3.79358	1.57709	2.40543	0.0161535	0.0436376	Geraniol 10-hydroxylase	AT2G45550
Vitvi15g00796	534.776	-1.88306	0.373	-5.04843	4.45e-07	4.31e-06	Geraniol 10-hydroxylase	AT2G45550
Vitvi17g00608	2983.35	1.42075	0.352278	4.03304	5.51e-05	0.000320346	Geranylgeranyl reductase	AT1G74470
Vitvi10g00020	1860.43	4.79418	1.46781	3.26622	0.00108992	0.00438059	Gibberellin 2-beta-dioxygenase 7	AT4G21200
Vitvi19g00432	2975.18	2.82677	0.618742	4.56857	4.91e-06	3.72e-05	Gibberellin 2-beta-dioxygenase 7	AT4G21200
Vitvi06g00659	1593.44	-3.95209	0.899617	-4.39308	1.12e-05	7.8e-05	Gibberellin 2-beta-dioxygenase 7	AT5G58660
Vitvi01g02195	183.607	-1.77185	0.367949	-4.81549	1.47e-06	1.26e-05	Gibberellin 2-oxidase 8 ATGA2OX8	AT4G21200
Vitvi15g00782	116.34	-2.47829	0.381144	-6.50225	7.91e-11	1.54e-09	Gibberellin 20-oxidase	AT5G51810
Vitvi09g00448	25.8085	3.34115	1.22462	2.72831	0.00636588	0.0200499	Gibberellin 3beta-hydroxylase3	AT1G15550
Vitvi12g00722	105.832	3.67662	0.988777	3.71835	0.000200531	0.00099976	Glucose-6-phosphate 1-dehydrogenase 2, chloroplast precursor	AT5G35790
Vitvi16g01854	5.37856	-5.08735	1.42304	-3.57499	0.000350243	0.00164046	Glucose-methanol-choline (GMC) oxidoreductase family protein	AT1G12570
Vitvi08g01812	895.309	1.27101	0.271179	4.68699	2.77e-06	2.23e-05	Glutamate dehydrogenase 1	AT5G18170
Vitvi16g01559	63.3421	-1.50861	0.480245	-3.14134	0.00168174	0.00639261	Glutamate dehydrogenase 2 (GDH2)	AT5G07440
Vitvi18g00573	1609.71	1.59446	0.240044	6.64237	3.09e-11	6.49e-10	Glutamyl-tRNA reductase, chloroplast precursor	AT1G58290
Vitvi10g00508	1833.47	1.38903	0.209632	6.62606	3.45e-11	7.19e-10	Glutaredoxin	AT1G28480
Vitvi04g01788	1364.17	-1.04153	0.256529	-4.06008	4.91e-05	0.000289116	Glutaredoxin	AT4G33040
Vitvi17g00844	5933.97	-1.39646	0.179955	-7.76007	8.49e-15	3.02e-13	Glutaredoxin	AT5G63030
Vitvi01g02287	3.56744	5.09092	2.16852	2.34765	0.0188925	0.0496905	Glutaredoxin-like	AT5G14070
Vitvi14g01507	83.2177	2.76612	0.934509	2.95997	0.00307667	0.0107244	Glutaredoxin-like	AT3G02000
Vitvi07g00283	1043.42	2.85374	0.262906	10.8546	1.9e-27	2.89e-25	Glutathione S-transferase 8 GSTF8	AT2G47730
Vitvi07g00285	3167.31	2.01189	0.289516	6.94914	3.68e-12	8.91e-11	Glutathione S-transferase 8 GSTF8	AT2G47730
Vitvi07g00286	8197.99	1.53191	0.266729	5.7433	9.28e-09	1.28e-07	Glutathione S-transferase 8 GSTF8	AT2G47730
Vitvi12g00081	12776.9	-1.01564	0.261526	-3.88353	0.000102952	0.000558997	Glutathione S-transferase 9 GSTF9	AT2G30860
Vitvi14g01424	4194.79	1.60719	0.449873	3.57254	0.00035354	0.00165275	Glyceraldehyde-3-phosphate dehydrogenase A, chloroplast precursor	AT1G12900
Vitvi18g00068	4779.4	1.09948	0.322398	3.41033	0.000648849	0.00280612	Glyceraldehyde-3-phosphate dehydrogenase B, chloroplast precursor	AT1G42970
Vitvi04g00112	5399.11	1.55536	0.40247	3.86452	0.000111306	0.000598994	Glycine dehydrogenase	AT4G33010
Vitvi11g00186	2472.71	1.1587	0.35364	3.27648	0.0010511	0.00424961	Glycine dehydrogenase 2	AT2G26080
Vitvi03g00154	1550.03	1.28411	0.436841	2.93954	0.00328702	0.0113706	Glyoxylate reductase	AT1G68010
Vitvi07g01990	1172.97	1.46068	0.531172	2.74991	0.00596109	0.0189526	Isoflavone reductase	AT1G75280
Vitvi18g00979	1453.31	1.40099	0.264474	5.29726	1.18e-07	1.29e-06	Isoflavone reductase protein 4	AT1G75280
Vitvi07g02674	61.5717	2.66014	0.841047	3.16289	0.00156211	0.0059889	L-ascorbate oxidase	AT4G39830
Vitvi07g02676	80.6442	2.45114	0.804262	3.04769	0.00230609	0.00837891	L-ascorbate oxidase	AT4G39830
Vitvi08g01143	9858.26	-1.54438	0.186134	-8.29718	1.07e-16	4.9e-15	L-ascorbate peroxidase 1, cytosolic (APX1)	AT3G09640
Vitvi06g00378	37.7346	8.49466	1.2132	7.00186	2.53e-12	6.35e-11	Laccase	AT5G60020
Vitvi13g00342	21.5538	7.68668	1.00999	7.61062	2.73e-14	9.12e-13	Laccase	AT5G60020
Vitvi06g00405	35.9605	7.45616	1.19885	6.21943	4.99e-10	8.6e-09	Laccase	AT5G60020
Vitvi13g00321	17.3076	7.36943	1.21896	6.04569	1.49e-09	2.38e-08	Laccase	AT5G60020
Vitvi13g00322	14.3665	7.10203	1.2273	5.7867	7.18e-09	1.01e-07	Laccase	AT5G60020
Vitvi13g00341	10.4961	6.64993	1.15794	5.74292	9.31e-09	1.28e-07	Laccase	AT5G60020
Vitvi08g01228	76.5089	3.89725	0.795954	4.89633	9.76e-07	8.8e-06	Laccase	AT5G60020
Vitvi08g02201	52.9915	3.44512	0.762398	4.51879	6.22e-06	4.61e-05	Laccase	AT5G60020
Vitvi08g01335	364.068	2.80796	0.404157	6.94769	3.71e-12	8.99e-11	Laccase	AT2G38080
Vitvi18g01438	3277.81	1.89522	0.378572	5.00623	5.55e-07	5.29e-06	Laccase	AT5G09360
Vitvi15g00941	936.946	-1.29642	0.362879	-3.57259	0.000353468	0.00165273	Laccase	AT2G46570
Vitvi18g03067	462.383	-2.21717	0.765665	-2.89574	0.00378269	0.012837	Laccase	AT5G09360
Vitvi18g03040	252.807	-2.34239	0.915157	-2.55955	0.0104809	0.0303596	Laccase	AT5G48100
Vitvi18g01778	383.957	-2.37014	0.770756	-3.07509	0.00210441	0.00775525	Laccase	AT5G09360
Vitvi18g03021	483.281	-2.58868	0.767598	-3.37245	0.000745026	0.00316172	Laccase	AT5G48100
Vitvi18g03033	58.0026	-3.6677	1.36167	-2.69354	0.00706984	0.0219181	Laccase	AT5G48100
Vitvi18g02940	66.4423	-4.23136	1.22955	-3.44138	0.000578752	0.00254094	Laccase	AT5G09360
Vitvi08g01031	4.76085	4.99851	1.45047	3.44614	0.000568658	0.00250649	Laccase (diphenol oxidase)-like protein	AT5G03260
Vitvi08g01223	176.337	3.45375	0.939676	3.67547	0.000237412	0.00116144	Laccase-17 precursor	AT2G29130
Vitvi16g00874	33.3249	-1.73193	0.496003	-3.49178	0.000479816	0.00215557	Lectin	AT2G45510
Vitvi02g00435	9526.23	2.53391	0.25358	9.99252	1.64e-23	1.59e-21	Leucoanthocyanidin dioxgenase	AT4G22880
Vitvi08g00656	1270.36	3.29559	0.548813	6.00495	1.91e-09	3e-08	Leucoanthocyanidin dioxygenase	AT3G11180
Vitvi13g00055	475.548	1.01998	0.422417	2.41462	0.0157517	0.0427545	Leucoanthocyanidin dioxygenase	AT5G05600
Vitvi06g01518	757.726	1.73038	0.337231	5.13115	2.88e-07	2.92e-06	Lycopene beta cyclase (LYC)	AT3G10230
Vitvi08g01784	3.44995	5.0457	1.51153	3.33814	0.000843403	0.00351356	Male sterility 2	AT3G11980
Vitvi07g03083	853.023	1.27315	0.34139	3.72931	0.000192002	0.00096213	Mannitol dehydrogenase (ELI3-1)	AT4G37990
Vitvi06g00656	95.8555	2.56186	0.609691	4.2019	2.65e-05	0.000167334	Microsomal omega-3 fatty acid desaturase	AT5G05580
Vitvi03g00365	104.589	1.25604	0.353322	3.55495	0.000378058	0.00174937	Minor allergen	AT4G36750
Vitvi04g01243	1879.59	1.03509	0.279447	3.70408	0.000212157	0.0010511	Minor allergen Alt a 7	AT4G36750
Vitvi07g01308	3594.55	4.49041	0.379509	11.8322	2.66e-32	6.8e-30	Monocopper oxidase SKS17 (SKU5 Similar 17)	AT5G66920
Vitvi10g00082	207.348	5.47069	0.84774	6.45327	1.09e-10	2.08e-09	Monocopper oxidase SKS4 (SKU5 Similar 4)	AT4G22010
Vitvi10g01638	8.90817	3.78836	1.22335	3.09672	0.00195676	0.00728225	Monocopper oxidase SKS4 (SKU5 Similar 4)	AT4G22010
Vitvi18g00137	10748	1.10268	0.305076	3.61446	0.000300977	0.00143242	Monocopper oxidase SKS5 (SKU5 Similar 5)	AT1G76160
Vitvi03g00217	1780.13	-1.60798	0.49317	-3.26049	0.00111219	0.00445692	Monocopper oxidase SKS5 (SKU5 Similar 5)	AT1G76160
Vitvi02g00511	2239.2	2.90958	0.452369	6.43188	1.26e-10	2.37e-09	Multi-copper oxidase (SKU5)	AT4G12420
Vitvi16g00715	418.464	1.18278	0.275801	4.28852	1.8e-05	0.000118793	Multi-copper oxidase (SKU5)	AT4G12420
Vitvi16g01561	531.5	-1.90399	0.337878	-5.63515	1.75e-08	2.28e-07	NADH glutamate dehydrogenase	AT5G07440
Vitvi11g00686	1935.22	1.52826	0.434587	3.51657	0.000437164	0.00198799	NADP-dependent glyceraldehyde-3-phosphate dehydrogenase	AT2G24270
Vitvi04g00009	2363.56	-1.64026	0.523661	-3.1323	0.00173445	0.00656344	NADP-dependent malic enzyme	AT1G79750
Vitvi05g01661	2978.04	1.30221	0.244768	5.32018	1.04e-07	1.15e-06	NADP-dependent oxidoreductase	AT1G26320
Vitvi15g01006	5.05618	-4.44442	1.88791	-2.35415	0.0185652	0.0489767	NADPH HC toxin reductase	AT1G61720
Vitvi09g01697	299.917	-1.72417	0.40226	-4.2862	1.82e-05	0.000119912	NADPH quinone oxidoreductase-like protein	AT4G21580
Vitvi12g00346	1104.4	1.18954	0.345782	3.44014	0.000581414	0.00255034	NADPH-protochlorophyllide oxidoreductase	AT1G03630
Vitvi15g00871	691.927	2.34079	0.666197	3.51367	0.000441962	0.00200722	Naringenin,2-oxoglutarate 3-dioxygenase	AT4G10500
Vitvi02g00270	5306.42	1.66787	0.473895	3.5195	0.000432361	0.00196833	Naringenin,2-oxoglutarate 3-dioxygenase	AT4G10490
Vitvi02g01474	323.226	-1.29134	0.186765	-6.91424	4.7e-12	1.12e-10	Naringenin,2-oxoglutarate 3-dioxygenase	AT1G17020
Vitvi06g01751	540.933	1.12637	0.284713	3.95615	7.62e-05	0.000427441	NDA2 (alternative NAD(P)H dehydrogenase 2)	AT1G07180
Vitvi10g00399	327.267	-1.50255	0.458978	-3.27369	0.00106153	0.00428262	NDA2 (alternative NAD(P)H dehydrogenase 2)	AT1G07180
Vitvi03g00509	5895.18	-1.22979	0.416634	-2.95172	0.00316009	0.0109851	Nitrite reductase	AT2G15620
Vitvi03g01543	1347.1	-1.13214	0.425261	-2.66222	0.00776267	0.0236859	Nodulin 1A, Senescence-associated	AT3G19000
Vitvi03g00444	635.365	-2.95482	0.67982	-4.34648	1.38e-05	9.44e-05	Nodulin 1A, Senescence-associated	AT3G19000
Vitvi09g01666	19.6055	7.54981	1.70113	4.43812	9.07e-06	6.48e-05	NtEIG-A1	AT5G20230
Vitvi13g01233	867.006	1.22502	0.201804	6.07036	1.28e-09	2.06e-08	Obtusifoliol 14-demethylase (CYP51)	AT1G11680
Vitvi08g00662	1111.99	3.22314	0.409465	7.87159	3.5e-15	1.32e-13	Omega-3 fatty acid desaturase, chloroplast precursor	AT5G05580
Vitvi11g00672	631.372	1.65786	0.349973	4.73712	2.17e-06	1.79e-05	Omega-6 fatty acid desaturase, chloroplast (FAD6) (FADC)	AT4G30950
Vitvi18g01508	3.34487	3.95312	1.54326	2.56154	0.0104211	0.0302328	Oxidoreductase N-terminal domain-containing	AT4G09670
Vitvi18g01507	6090.01	1.3622	0.207442	6.56662	5.15e-11	1.04e-09	Oxidoreductase N-terminal domain-containing	AT4G09670
Vitvi08g01575	9.47636	2.9642	1.14514	2.5885	0.00963948	0.0283441	Oxidoreductase, 2OG-Fe(II) oxygenase	AT2G36690
Vitvi13g01250	319.664	2.60131	0.820778	3.16932	0.00152795	0.00587632	Oxidoreductase, 2OG-Fe(II) oxygenase	AT2G36690
Vitvi08g00940	16786.8	-1.08933	0.325258	-3.34912	0.000810692	0.00340097	P-coumaroyl shikimate 3'-hydroxylase isoform 1	AT2G40890
Vitvi09g00616	1503.65	-1.36731	0.28617	-4.77795	1.77e-06	1.49e-05	Palmitoyl-monogalactosyldiacylglycerol delta-7 desaturase, chloroplast	AT3G15850
Vitvi12g02562	143.407	6.86223	0.826608	8.30168	1.03e-16	4.74e-15	Peroxidase	AT5G64120
Vitvi12g01596	11.1327	3.63339	1.1967	3.03618	0.00239595	0.0086554	Peroxidase	AT5G64120
Vitvi08g00823	753.207	2.61177	0.609577	4.28456	1.83e-05	0.000120766	Peroxidase	AT5G05340
Vitvi14g01821	771.446	1.56654	0.382783	4.09251	4.27e-05	0.000256295	Peroxidase	AT3G28200
Vitvi06g00111	8940.88	-2.11519	0.248331	-8.51763	1.63e-17	8.2e-16	Peroxidase	AT5G06730
Vitvi12g02563	115.896	-3.96063	0.946626	-4.18395	2.86e-05	0.000179912	Peroxidase	AT5G64120
Vitvi18g01608	22952.3	-1.21575	0.316125	-3.84581	0.000120156	0.000640861	Peroxidase 12	AT1G71695
Vitvi07g01502	2068.48	-1.20443	0.369466	-3.25991	0.00111446	0.0044624	Peroxidase 17	AT2G22420
Vitvi04g02188	97.2102	3.14126	0.835419	3.7601	0.000169848	0.000864537	Peroxidase 64	AT5G42180
Vitvi04g02306	464.549	2.01371	0.367667	5.47699	4.33e-08	5.16e-07	Peroxidase 64	AT5G42180
Vitvi07g01614	1907.12	3.63872	0.625484	5.81745	5.98e-09	8.52e-08	Peroxidase 73	AT5G67400
Vitvi08g01058	10460.5	2.68728	0.556006	4.83318	1.34e-06	1.17e-05	Peroxidase ATP2a	AT2G37130
Vitvi07g02029	2186.19	-1.63064	0.46508	-3.50615	0.000454635	0.00205828	Peroxidase ATP32, class III	AT4G33420
Vitvi18g00473	1139.7	2.66485	0.816029	3.26564	0.00109218	0.00438463	Peroxidase GvPx2b class III	AT5G05340
Vitvi11g00038	200.055	3.20146	0.684693	4.67576	2.93e-06	2.35e-05	Peroxiredoxin bcp	AT3G26060
Vitvi04g01293	159.919	-1.89664	0.301014	-6.30085	2.96e-10	5.29e-09	Phytoene dehydrogenase	AT5G49555
Vitvi18g00158	6057.84	3.01684	0.525414	5.74183	9.37e-09	1.28e-07	Plastocyanin, chloroplast precursor	AT1G20340
Vitvi13g01673	194.828	-1.11666	0.268289	-4.16217	3.15e-05	0.000195843	Polyamine oxidase	AT5G13700
Vitvi01g00742	123.168	4.90412	1.37886	3.55664	0.000375629	0.00174075	Polyamine oxidase precursor	AT5G13700
Vitvi03g00601	742.319	2.46024	0.35684	6.89453	5.4e-12	1.27e-10	Progesterone 5-beta-reductase	AT4G24220
Vitvi01g00719	71.8405	3.4078	0.749768	4.54514	5.49e-06	4.12e-05	Protein disulfide isomerase	AT1G60420
Vitvi01g02058	11227.8	1.42648	0.231391	6.16481	7.06e-10	1.19e-08	Protein disulfide isomerase	AT1G60420
Vitvi01g02061	279.866	1.0274	0.387106	2.65405	0.00795321	0.024195	Protein disulfide isomerase	AT1G60420
Vitvi18g00177	14420.2	-1.64974	0.118041	-13.9759	2.19e-44	1.68e-41	Protein disulfide isomerase	AT1G60420
Vitvi07g00520	855.176	1.01696	0.189521	5.36596	8.05e-08	9.12e-07	Protoporphyrinogen oxidase (PPOX)	AT4G01690
Vitvi07g01440	24.1695	3.85493	1.03803	3.7137	0.00020425	0.00101603	RAB GDP dissociation inhibitor 1 ATGD1	AT5G09550
Vitvi03g01200	67.3324	2.28122	0.628268	3.63098	0.000282352	0.00135428	Reticuline oxidase	AT4G20840
Vitvi07g01875	1284.85	1.02438	0.132923	7.70659	1.29e-14	4.52e-13	Ribonucleotide reductase large subunit A	AT2G21790
Vitvi14g01542	777.22	4.79136	0.323087	14.8299	9.38e-50	1.21e-46	Ribonucleotide reductase R2	AT3G27060
Vitvi18g02192	368.001	1.27853	0.389655	3.28119	0.0010337	0.00419173	Rieske [2Fe-2S] domain	AT1G71500
Vitvi19g01352	656.234	2.55736	0.584506	4.37525	1.21e-05	8.37e-05	S-2-hydroxy-acid oxidase, peroxisomal	AT3G14420
Vitvi09g01499	1096.55	2.42065	0.421916	5.73728	9.62e-09	1.32e-07	S-2-hydroxy-acid oxidase, peroxisomal	AT3G14130
Vitvi10g00829	2888.23	1.22301	0.477517	2.56118	0.0104317	0.0302601	S-2-hydroxy-acid oxidase, peroxisomal	AT3G14420
Vitvi02g00395	423.687	-1.11986	0.468569	-2.38997	0.0168499	0.0452597	S-N-methylcoclaurine 3'-hydroxylase	AT1G33720
Vitvi06g01276	91.9805	1.89432	0.708445	2.67391	0.00749733	0.022982	Saccharopine dehydrogenase	AT1G50450
Vitvi04g00747	167.387	2.34601	0.599269	3.91478	9.05e-05	0.000498996	Sarcosine oxidase	AT2G24580
Vitvi08g02253	211.298	4.66384	0.648377	7.1931	6.33e-13	1.72e-11	Secoisolariciresinol dehydrogenase	AT1G52340
Vitvi06g01540	153.276	3.43718	0.636623	5.39908	6.7e-08	7.7e-07	Secoisolariciresinol dehydrogenase	AT3G51680
Vitvi08g01401	291.546	2.79704	0.514662	5.43471	5.49e-08	6.41e-07	Secoisolariciresinol dehydrogenase	AT1G52340
Vitvi06g01539	51.79	-3.03558	1.17132	-2.59159	0.00955328	0.0281514	Secoisolariciresinol dehydrogenase	AT3G51680
Vitvi14g00339	1346.37	1.39113	0.385469	3.60893	0.000307468	0.00145878	Shikimate dehydrogenase	AT3G06350
Vitvi06g01928	205.638	2.56655	0.32042	8.00995	1.15e-15	4.61e-14	Short-chain dehydrogenase carbonyl reductase 3	AT3G61220
Vitvi10g00938	121.704	2.94874	1.05816	2.78667	0.00532534	0.0171988	Sinapyl alcohol dehydrogenase	AT4G39330
Vitvi16g00929	5160.38	-1.59008	0.183366	-8.67162	4.26e-18	2.28e-16	Sorbitol dehydrogenase	AT5G51970
Vitvi10g00692	2.41368	4.53032	1.83219	2.47262	0.0134125	0.0373264	SRG1 (senescence-related gene 1) oxidoreductase	AT1G17020
Vitvi13g00033	727.528	2.10753	0.435364	4.84084	1.29e-06	1.13e-05	Steroid 23-alpha-hydroxylase	AT5G05690
Vitvi08g01320	374.543	1.38315	0.249032	5.55411	2.79e-08	3.48e-07	Steroid 5 alpha reductase DET2	AT2G38050
Vitvi01g00320	600.848	-1.38397	0.267426	-5.17515	2.28e-07	2.36e-06	Sterol-C5(6)-desaturase	AT3G02580
Vitvi13g00177	22038.2	-1.0753	0.0982149	-10.9484	6.76e-28	1.06e-25	Superoxide dismutase, Fe-Mn family	AT3G10920
Vitvi19g00479	157.915	3.07513	0.689523	4.45979	8.2e-06	5.93e-05	Taxane 10-beta-hydroxylase	AT5G36110
Vitvi10g01095	39.4969	8.07524	0.981857	8.22446	1.96e-16	8.73e-15	Taxane 13-alpha-hydroxylase	AT5G36110
Vitvi10g00027	5933.25	-2.20176	0.453862	-4.85116	1.23e-06	1.08e-05	Thiazole biosynthetic enzyme, chloroplast (ARA6)	AT5G54770
Vitvi18g02775	10986.3	-1.04903	0.252728	-4.15082	3.31e-05	0.000204839	Thioredoxin H-type 1	AT3G51030
Vitvi01g00907	11696.9	-1.53072	0.330307	-4.63424	3.58e-06	2.81e-05	Thioredoxin H-type 2 (Trx-H-2)	AT5G39950
Vitvi18g01213	158.729	5.35565	1.29688	4.12964	3.63e-05	0.000222633	Thioredoxin M-type	AT3G15360
Vitvi18g02503	1159.22	3.16434	0.653795	4.83996	1.3e-06	1.14e-05	Thioredoxin-like protein CDSP32	AT1G76080
Vitvi10g01394	135.267	2.45172	0.465721	5.26435	1.41e-07	1.52e-06	Transcription factor jumonji (jmj) protein	AT3G07610
Vitvi08g01253	11.3352	5.34933	1.89209	2.8272	0.00469566	0.0154376	Tropinone reductase	AT2G29290
Vitvi08g01250	11.1624	4.4405	1.26726	3.50403	0.00045828	0.0020721	Tropinone reductase	AT2G29290
Vitvi06g00525	119.021	2.18827	0.385121	5.68202	1.33e-08	1.77e-07	Tropinone reductase	AT2G29260
Vitvi06g01714	107.34	1.7867	0.701208	2.54803	0.0108332	0.0312547	Tropinone reductase	AT2G29260
Vitvi06g01718	173.517	1.32181	0.398868	3.3139	0.000920034	0.00378142	Tropinone reductase	AT2G29260
Vitvi19g02007	449.898	2.64417	1.01344	2.6091	0.00907801	0.0270017	Ubiquitin-conjugating enzyme E2 variant	AT4G27030
Vitvi17g00514	85.5774	2.25597	0.613879	3.67495	0.000237893	0.00116357	Unknown protein	AT1G74790
Vitvi01g00886	791.726	1.11333	0.236031	4.71687	2.39e-06	1.96e-05	Unknown protein	AT1G74790
Vitvi08g01140	3085.53	-1.00577	0.135071	-7.44623	9.6e-14	2.98e-12	Unknown protein	AT2G37240
Vitvi13g01779	2118.68	-1.33987	0.347837	-3.85201	0.000117153	0.000626888	Urophorphyrin III methylase	AT5G40850
Vitvi04g01082	417.793	1.76568	0.516806	3.41652	0.000634274	0.00275316	Violaxanthin de-epoxidase	AT1G08550
Vitvi19g00233	3350.06	1.78798	0.359928	4.96762	6.78e-07	6.32e-06	Whitefly-induced gp91-phox	AT5G47910
Vitvi07g01745	1029.76	1.19175	0.235172	5.06758	4.03e-07	3.93e-06	Zeaxanthin epoxidase (ZEP) (ABA1)	AT5G67030
